# Supplementary material for: Sinorhizobium meliloti BR-bodies promote fitness during host colonization
Source: mBio. 2025 Oct 31;16(12):e02490-25. doi: 10.1128/mbio.02490-25 (PMC12691583; doi:10.1128/mbio.02490-25)
Supplement: Data set S1 — Rif-seq RPKM data. [file mbio.02490-25-s0001.xlsx]

## Sheet: 25ct norm_Average rpkm
Dataset S1: Rif-seq RPKM data
WT_0min	SMc02793	28.3327	75	WT_1min	SMc02793	23.2936	57	WT_3min	SMc02793	12.0957	30	WT_9min	SMc02793	N/A	7	MUT_0min	SMc02793	28.2133	77	MUT_1min	SMc02793	24.6452	48	MUT_3min	SMc02793	17.5471	31	MUT_9min	SMc02793	N/A	6
'rpkm':	SMc02792	39.1833	75	'rpkm':	SMc02792	37.5068	61	'rpkm':	SMc02792	26.7882	64	'rpkm':	SMc02792	N/A	4	'rpkm':	SMc02792	41.7686	88	'rpkm':	SMc02792	43.8896	64	'rpkm':	SMc02792	18.8814	22	'rpkm':	SMc02792	N/A	11
'rpkm':	SMc02791	37.9773	114	'rpkm':	SMc02791	42.389	122	'rpkm':	SMc02791	37.7093	98	'rpkm':	SMc02791	16.7108	42	'rpkm':	SMc02791	34.316	97	'rpkm':	SMc02791	36.7224	68	'rpkm':	SMc02791	32.5296	38	'rpkm':	SMc02791	14.835	21
'rpkm':	SMc02790	29.9413	56	'rpkm':	SMc02790	35.4803	70	'rpkm':	SMc02790	38.6655	74	'rpkm':	SMc02790	N/A	22	'rpkm':	SMc02790	32.2527	67	'rpkm':	SMc02790	27.8282	31	'rpkm':	SMc02790	36.1846	25	'rpkm':	SMc02790	N/A	18
'rpkm':	SMc02789	140.989	345	'rpkm':	SMc02789	129.452	304	'rpkm':	SMc02789	87.5883	203	'rpkm':	SMc02789	28.0964	64	'rpkm':	SMc02789	144.03	372	'rpkm':	SMc02789	121.817	201	'rpkm':	SMc02789	84.9715	103	'rpkm':	SMc02789	40.6449	65
'rpkm':	SMc02788	284.959	492	'rpkm':	SMc02788	272.831	519	'rpkm':	SMc02788	141.739	252	'rpkm':	SMc02788	52.7374	75	'rpkm':	SMc02788	253.182	402	'rpkm':	SMc02788	200.404	213	'rpkm':	SMc02788	131.785	119	'rpkm':	SMc02788	47.2136	35
'rpkm':	SMc02787	24.71	45	'rpkm':	SMc02787	24.7878	46	'rpkm':	SMc02787	N/A	19	'rpkm':	SMc02787	N/A	1	'rpkm':	SMc02787	22.9938	40	'rpkm':	SMc02787	24.5758	20	'rpkm':	SMc02787	N/A	13	'rpkm':	SMc02787	N/A	9
'rpkm':	SMc02786	98.1637	260	'rpkm':	SMc02786	63.4106	121	'rpkm':	SMc02786	34.4507	69	'rpkm':	SMc02786	19.1837	23	'rpkm':	SMc02786	87.2301	218	'rpkm':	SMc02786	69.1836	110	'rpkm':	SMc02786	36.9635	43	'rpkm':	SMc02786	19.1837	19
'rpkm':	SMc02785	73.4921	313	'rpkm':	SMc02785	71.3454	219	'rpkm':	SMc02785	75.8166	325	'rpkm':	SMc02785	31.24	102	'rpkm':	SMc02785	67.5904	280	'rpkm':	SMc02785	71.9074	167	'rpkm':	SMc02785	60.9797	120	'rpkm':	SMc02785	39.3959	87
'rpkm':	SMc02784	39.0599	75	'rpkm':	SMc02784	41.7098	85	'rpkm':	SMc02784	52.8267	87	'rpkm':	SMc02784	21.6409	39	'rpkm':	SMc02784	46.0274	104	'rpkm':	SMc02784	32.254	38	'rpkm':	SMc02784	58.7657	58	'rpkm':	SMc02784	17.0579	25
'rpkm':	SMc02783	38.3528	50	'rpkm':	SMc02783	38.6171	57	'rpkm':	SMc02783	32.6579	52	'rpkm':	SMc02783	N/A	12	'rpkm':	SMc02783	38.0472	51	'rpkm':	SMc02783	29.9864	21	'rpkm':	SMc02783	20.5263	14	'rpkm':	SMc02783	N/A	13
'rpkm':	SMc02782	101.47	796	'rpkm':	SMc02782	101.539	838	'rpkm':	SMc02782	85.4832	722	'rpkm':	SMc02782	25.4373	205	'rpkm':	SMc02782	102.197	836	'rpkm':	SMc02782	91.5552	511	'rpkm':	SMc02782	73.2489	290	'rpkm':	SMc02782	28.4045	141
'rpkm':	SMc02781	28.7955	60	'rpkm':	SMc02781	19.7996	31	'rpkm':	SMc02781	19.6132	39	'rpkm':	SMc02781	20.5108	28	'rpkm':	SMc02781	21.2298	32	'rpkm':	SMc02781	23.3451	19	'rpkm':	SMc02781	17.9777	14	'rpkm':	SMc02781	23.1419	18
'rpkm':	SMc02780	35.3598	143	'rpkm':	SMc02780	32.9965	106	'rpkm':	SMc02780	28.231	108	'rpkm':	SMc02780	28.0893	105	'rpkm':	SMc02780	53.7815	327	'rpkm':	SMc02780	48.729	189	'rpkm':	SMc02780	43.9572	134	'rpkm':	SMc02780	39.8313	113
'rpkm':	SMc02779	N/A	2	'rpkm':	SMc02779	N/A	0	'rpkm':	SMc02779	N/A	2	'rpkm':	SMc02779	N/A	2	'rpkm':	SMc02779	N/A	3	'rpkm':	SMc02779	N/A	4	'rpkm':	SMc02779	N/A	0	'rpkm':	SMc02779	N/A	0
'rpkm':	SMc02778	16.1421	38	'rpkm':	SMc02778	22.6905	80	'rpkm':	SMc02778	17.0811	53	'rpkm':	SMc02778	N/A	8	'rpkm':	SMc02778	20.9425	65	'rpkm':	SMc02778	16.4554	36	'rpkm':	SMc02778	18.0078	31	'rpkm':	SMc02778	N/A	21
'rpkm':	SMc02777	6.92555	17	'rpkm':	SMc02777	N/A	13	'rpkm':	SMc02777	N/A	14	'rpkm':	SMc02777	N/A	4	'rpkm':	SMc02777	6.92555	8	'rpkm':	SMc02777	N/A	16	'rpkm':	SMc02777	N/A	6	'rpkm':	SMc02777	N/A	3
'rpkm':	SMc02776	33.9162	144	'rpkm':	SMc02776	37.2272	193	'rpkm':	SMc02776	23.0226	119	'rpkm':	SMc02776	7.10248	23	'rpkm':	SMc02776	34.5034	155	'rpkm':	SMc02776	29.8068	91	'rpkm':	SMc02776	22.2046	60	'rpkm':	SMc02776	7.10248	16
'rpkm':	SMc02775	15.0078	29	'rpkm':	SMc02775	17.8808	54	'rpkm':	SMc02775	14.3524	36	'rpkm':	SMc02775	N/A	10	'rpkm':	SMc02775	15.2978	32	'rpkm':	SMc02775	16.3582	33	'rpkm':	SMc02775	18.6762	34	'rpkm':	SMc02775	N/A	6
'rpkm':	SMc02774	10.7989	29	'rpkm':	SMc02774	15.3251	49	'rpkm':	SMc02774	15.1844	32	'rpkm':	SMc02774	9.76218	20	'rpkm':	SMc02774	12.0057	38	'rpkm':	SMc02774	15.1676	14	'rpkm':	SMc02774	18.4669	28	'rpkm':	SMc02774	9.76218	16
'rpkm':	SMc02773	7.85447	30	'rpkm':	SMc02773	11.3125	54	'rpkm':	SMc02773	11.7869	44	'rpkm':	SMc02773	11.7842	40	'rpkm':	SMc02773	9.72102	20	'rpkm':	SMc02773	11.759	15	'rpkm':	SMc02773	14.3737	15	'rpkm':	SMc02773	13.7659	20
'rpkm':	SMc02772	6.24295	24	'rpkm':	SMc02772	12.4995	8	'rpkm':	SMc02772	10.6952	23	'rpkm':	SMc02772	16.9157	44	'rpkm':	SMc02772	6.24295	15	'rpkm':	SMc02772	12.4995	8	'rpkm':	SMc02772	10.6952	10	'rpkm':	SMc02772	18.7559	31
'rpkm':	SMc02771	7.63588	9	'rpkm':	SMc02771	6.8473	9	'rpkm':	SMc02771	8.20243	16	'rpkm':	SMc02771	23.6188	50	'rpkm':	SMc02771	7.63588	10	'rpkm':	SMc02771	6.8473	9	'rpkm':	SMc02771	8.20243	3	'rpkm':	SMc02771	23.9364	30
'rpkm':	SMc02770	32.4948	98	'rpkm':	SMc02770	26.5667	90	'rpkm':	SMc02770	20.2623	82	'rpkm':	SMc02770	18.5421	58	'rpkm':	SMc02770	42.4268	186	'rpkm':	SMc02770	27.8126	75	'rpkm':	SMc02770	23.538	58	'rpkm':	SMc02770	18.1152	32
'rpkm':	SMc02769	39.8235	49	'rpkm':	SMc02769	46.2763	73	'rpkm':	SMc02769	34.7946	48	'rpkm':	SMc02769	38.9201	38	'rpkm':	SMc02769	43.4392	61	'rpkm':	SMc02769	41.0411	44	'rpkm':	SMc02769	40.5772	34	'rpkm':	SMc02769	41.966	26
'rpkm':	SMc02768	61.0333	160	'rpkm':	SMc02768	61.9701	177	'rpkm':	SMc02768	37.5777	84	'rpkm':	SMc02768	23.1537	52	'rpkm':	SMc02768	51.3852	117	'rpkm':	SMc02768	48.8314	85	'rpkm':	SMc02768	37.0844	44	'rpkm':	SMc02768	31.7633	50
'rpkm':	SMc02767	137.877	305	'rpkm':	SMc02767	88.6428	166	'rpkm':	SMc02767	52.7384	135	'rpkm':	SMc02767	N/A	19	'rpkm':	SMc02767	117.102	226	'rpkm':	SMc02767	94.028	141	'rpkm':	SMc02767	41.6945	49	'rpkm':	SMc02767	N/A	21
'rpkm':	SMc02766	128.115	537	'rpkm':	SMc02766	162.189	746	'rpkm':	SMc02766	104	468	'rpkm':	SMc02766	27.3469	111	'rpkm':	SMc02766	125.66	536	'rpkm':	SMc02766	127.022	353	'rpkm':	SMc02766	97.0744	224	'rpkm':	SMc02766	27.7728	66
'rpkm':	SMc02765	138.988	402	'rpkm':	SMc02765	151.889	410	'rpkm':	SMc02765	176.788	568	'rpkm':	SMc02765	36.7027	83	'rpkm':	SMc02765	125.566	341	'rpkm':	SMc02765	138.207	252	'rpkm':	SMc02765	142.334	210	'rpkm':	SMc02765	47.5809	76
'rpkm':	SMc02764	137.049	447	'rpkm':	SMc02764	137.507	444	'rpkm':	SMc02764	164.234	513	'rpkm':	SMc02764	55.8169	163	'rpkm':	SMc02764	115.952	334	'rpkm':	SMc02764	119.821	255	'rpkm':	SMc02764	145.346	219	'rpkm':	SMc02764	63.1385	115
'rpkm':	SMc02763	112.723	508	'rpkm':	SMc02763	102.552	407	'rpkm':	SMc02763	152.562	712	'rpkm':	SMc02763	81.7472	345	'rpkm':	SMc02763	112.39	523	'rpkm':	SMc02763	102.588	305	'rpkm':	SMc02763	132.038	292	'rpkm':	SMc02763	91.9507	242
'rpkm':	SMc02762	N/A	0	'rpkm':	SMc02762	N/A	0	'rpkm':	SMc02762	N/A	0	'rpkm':	SMc02762	N/A	0	'rpkm':	SMc02762	N/A	0	'rpkm':	SMc02762	N/A	0	'rpkm':	SMc02762	N/A	0	'rpkm':	SMc02762	N/A	0
'rpkm':	SMc02761	242.947	300	'rpkm':	SMc02761	190.117	169	'rpkm':	SMc02761	166.67	206	'rpkm':	SMc02761	136.828	119	'rpkm':	SMc02761	207.903	235	'rpkm':	SMc02761	196.223	136	'rpkm':	SMc02761	114.459	55	'rpkm':	SMc02761	104.283	37
'rpkm':	SMc02760	41.6851	458	'rpkm':	SMc02760	43.4704	483	'rpkm':	SMc02760	56.1005	664	'rpkm':	SMc02760	59.5642	627	'rpkm':	SMc02760	46.6254	592	'rpkm':	SMc02760	42.1448	339	'rpkm':	SMc02760	53.2643	324	'rpkm':	SMc02760	63.8952	411
'rpkm':	SMc02759	43.9487	478	'rpkm':	SMc02759	52.7846	564	'rpkm':	SMc02759	54.6755	593	'rpkm':	SMc02759	42.3812	419	'rpkm':	SMc02759	47.4369	569	'rpkm':	SMc02759	49.3499	370	'rpkm':	SMc02759	55.0227	323	'rpkm':	SMc02759	50.9266	326
'rpkm':	SMc02758	75.3714	183	'rpkm':	SMc02758	69.2651	171	'rpkm':	SMc02758	54.2661	138	'rpkm':	SMc02758	17.7485	41	'rpkm':	SMc02758	73.0211	178	'rpkm':	SMc02758	69.2519	128	'rpkm':	SMc02758	64.4474	99	'rpkm':	SMc02758	23.2242	36
'rpkm':	SMc02757	39.1643	204	'rpkm':	SMc02757	49.1616	260	'rpkm':	SMc02757	56.0928	282	'rpkm':	SMc02757	10.9726	42	'rpkm':	SMc02757	38.5493	205	'rpkm':	SMc02757	37.9029	113	'rpkm':	SMc02757	48.5531	114	'rpkm':	SMc02757	15.6566	46
'rpkm':	SMc02756	72.6262	600	'rpkm':	SMc02756	74.9352	605	'rpkm':	SMc02756	65.3886	513	'rpkm':	SMc02756	14.92	112	'rpkm':	SMc02756	73.6984	639	'rpkm':	SMc02756	72.4086	423	'rpkm':	SMc02756	60.3728	235	'rpkm':	SMc02756	18.6228	93
'rpkm':	SMc02755	79.0546	407	'rpkm':	SMc02755	78.2233	408	'rpkm':	SMc02755	75.2047	357	'rpkm':	SMc02755	50.12	212	'rpkm':	SMc02755	70.2438	339	'rpkm':	SMc02755	65.1798	218	'rpkm':	SMc02755	59.4298	119	'rpkm':	SMc02755	45.4292	103
'rpkm':	SMc02754	63.9897	69	'rpkm':	SMc02754	109.938	147	'rpkm':	SMc02754	37.3697	42	'rpkm':	SMc02754	N/A	8	'rpkm':	SMc02754	61.1806	66	'rpkm':	SMc02754	55.9196	35	'rpkm':	SMc02754	27.7105	18	'rpkm':	SMc02754	N/A	4
'rpkm':	SMc02753	113.72	163	'rpkm':	SMc02753	107.562	155	'rpkm':	SMc02753	29.8597	49	'rpkm':	SMc02753	N/A	10	'rpkm':	SMc02753	102.607	139	'rpkm':	SMc02753	80.9902	65	'rpkm':	SMc02753	32.5761	30	'rpkm':	SMc02753	N/A	5
'rpkm':	SMc02752	23.7932	36	'rpkm':	SMc02752	29.4743	57	'rpkm':	SMc02752	29.5163	49	'rpkm':	SMc02752	N/A	8	'rpkm':	SMc02752	23.03	35	'rpkm':	SMc02752	19.0105	21	'rpkm':	SMc02752	23.3567	17	'rpkm':	SMc02752	N/A	13
'rpkm':	SMc04446	49.078	321	'rpkm':	SMc04446	56.2837	387	'rpkm':	SMc04446	41.8227	266	'rpkm':	SMc04446	11.9185	63	'rpkm':	SMc04446	43.603	267	'rpkm':	SMc04446	46.2663	204	'rpkm':	SMc04446	39.588	130	'rpkm':	SMc04446	15.4856	56
'rpkm':	SMc02560	59.9907	155	'rpkm':	SMc02560	68.1524	173	'rpkm':	SMc02560	33.3554	86	'rpkm':	SMc02560	19.3529	39	'rpkm':	SMc02560	56.3654	143	'rpkm':	SMc02560	57.591	93	'rpkm':	SMc02560	31.137	41	'rpkm':	SMc02560	18.1481	24
'rpkm':	SMc02562	46.5169	122	'rpkm':	SMc02562	42.8089	103	'rpkm':	SMc02562	29.7304	84	'rpkm':	SMc02562	15.5766	43	'rpkm':	SMc02562	51.229	177	'rpkm':	SMc02562	45.9029	101	'rpkm':	SMc02562	35.3044	75	'rpkm':	SMc02562	15.9934	27
'rpkm':	SMc02563	24.8187	35	'rpkm':	SMc02563	25.8908	42	'rpkm':	SMc02563	N/A	16	'rpkm':	SMc02563	N/A	2	'rpkm':	SMc02563	25.0812	37	'rpkm':	SMc02563	21.5398	23	'rpkm':	SMc02563	N/A	8	'rpkm':	SMc02563	N/A	3
'rpkm':	SMc02564	18.7151	26	'rpkm':	SMc02564	29.3142	63	'rpkm':	SMc02564	N/A	18	'rpkm':	SMc02564	N/A	8	'rpkm':	SMc02564	20.3227	32	'rpkm':	SMc02564	17.006	14	'rpkm':	SMc02564	N/A	7	'rpkm':	SMc02564	N/A	4
'rpkm':	SMc02566	15.2185	21	'rpkm':	SMc02566	15.1209	30	'rpkm':	SMc02566	N/A	19	'rpkm':	SMc02566	N/A	7	'rpkm':	SMc02566	15.2185	20	'rpkm':	SMc02566	N/A	9	'rpkm':	SMc02566	N/A	14	'rpkm':	SMc02566	N/A	3
'rpkm':	SMc02567	53.1515	187	'rpkm':	SMc02567	49.3649	130	'rpkm':	SMc02567	52.3773	167	'rpkm':	SMc02567	26.9335	91	'rpkm':	SMc02567	41.9258	119	'rpkm':	SMc02567	50.9702	105	'rpkm':	SMc02567	49.6708	81	'rpkm':	SMc02567	25.6782	49
'rpkm':	SMc02568	47.1921	51	'rpkm':	SMc02568	59.7961	77	'rpkm':	SMc02568	58.8931	64	'rpkm':	SMc02568	30.6351	26	'rpkm':	SMc02568	42.1846	42	'rpkm':	SMc02568	41.9284	30	'rpkm':	SMc02568	60.3259	36	'rpkm':	SMc02568	N/A	10
'rpkm':	SMc02569	48.256	130	'rpkm':	SMc02569	67.6646	183	'rpkm':	SMc02569	69.1992	185	'rpkm':	SMc02569	26.9097	59	'rpkm':	SMc02569	49.1045	139	'rpkm':	SMc02569	54.4801	88	'rpkm':	SMc02569	60.4087	77	'rpkm':	SMc02569	39.0631	63
'rpkm':	SMc02570	53.9821	135	'rpkm':	SMc02570	72.5258	212	'rpkm':	SMc02570	70.7795	180	'rpkm':	SMc02570	22.2952	49	'rpkm':	SMc02570	52.0121	130	'rpkm':	SMc02570	55.7464	99	'rpkm':	SMc02570	61.068	73	'rpkm':	SMc02570	31.8122	50
'rpkm':	SMc02572	59.1882	140	'rpkm':	SMc02572	58.885	126	'rpkm':	SMc02572	60.4873	134	'rpkm':	SMc02572	14.8535	25	'rpkm':	SMc02572	56.6654	134	'rpkm':	SMc02572	56.5255	87	'rpkm':	SMc02572	59.4849	70	'rpkm':	SMc02572	24.0744	33
'rpkm':	SMc02573	114.431	195	'rpkm':	SMc02573	143.714	266	'rpkm':	SMc02573	114.616	212	'rpkm':	SMc02573	59.0952	88	'rpkm':	SMc02573	107.183	179	'rpkm':	SMc02573	110.988	125	'rpkm':	SMc02573	103.037	96	'rpkm':	SMc02573	60.4346	53
'rpkm':	SMc02574	209.931	440	'rpkm':	SMc02574	185.563	313	'rpkm':	SMc02574	144.398	351	'rpkm':	SMc02574	66.2562	122	'rpkm':	SMc02574	203.634	430	'rpkm':	SMc02574	204.652	290	'rpkm':	SMc02574	176.621	254	'rpkm':	SMc02574	78.7691	94
'rpkm':	SMc02575	43.4309	81	'rpkm':	SMc02575	41.0179	69	'rpkm':	SMc02575	29.3178	52	'rpkm':	SMc02575	N/A	15	'rpkm':	SMc02575	39.7043	70	'rpkm':	SMc02575	42.2662	55	'rpkm':	SMc02575	34.188	37	'rpkm':	SMc02575	N/A	11
'rpkm':	SMc02576	32.547	58	'rpkm':	SMc02576	38.3885	64	'rpkm':	SMc02576	28.7986	42	'rpkm':	SMc02576	N/A	15	'rpkm':	SMc02576	33.1064	62	'rpkm':	SMc02576	33.613	36	'rpkm':	SMc02576	39.4363	41	'rpkm':	SMc02576	N/A	2
'rpkm':	SMc02577	20.7199	78	'rpkm':	SMc02577	26.4883	120	'rpkm':	SMc02577	25.9309	129	'rpkm':	SMc02577	15.0487	49	'rpkm':	SMc02577	20.9764	83	'rpkm':	SMc02577	24.9146	80	'rpkm':	SMc02577	21.6706	51	'rpkm':	SMc02577	15.6921	31
'rpkm':	SMc02578	38.4244	130	'rpkm':	SMc02578	32.6952	100	'rpkm':	SMc02578	16.4348	54	'rpkm':	SMc02578	N/A	6	'rpkm':	SMc02578	37.5418	129	'rpkm':	SMc02578	34.0392	81	'rpkm':	SMc02578	14.4116	24	'rpkm':	SMc02578	N/A	8
'rpkm':	SMc02579	18.4449	78	'rpkm':	SMc02579	17.2121	77	'rpkm':	SMc02579	11.9059	55	'rpkm':	SMc02579	N/A	14	'rpkm':	SMc02579	18.0428	77	'rpkm':	SMc02579	15.3255	45	'rpkm':	SMc02579	11.5574	28	'rpkm':	SMc02579	N/A	14
'rpkm':	SMc02580	39.0116	256	'rpkm':	SMc02580	38.6484	252	'rpkm':	SMc02580	35.692	243	'rpkm':	SMc02580	15.3151	79	'rpkm':	SMc02580	38.8578	263	'rpkm':	SMc02580	37.7435	180	'rpkm':	SMc02580	32.106	107	'rpkm':	SMc02580	15.6673	48
'rpkm':	SMc02581	53.5723	375	'rpkm':	SMc02581	65.0665	495	'rpkm':	SMc02581	57.0781	414	'rpkm':	SMc02581	29.3757	163	'rpkm':	SMc02581	50.3129	341	'rpkm':	SMc02581	53.2771	248	'rpkm':	SMc02581	52.5028	190	'rpkm':	SMc02581	33.0623	119
'rpkm':	SMc02582	147.873	431	'rpkm':	SMc02582	128.136	344	'rpkm':	SMc02582	77.7784	219	'rpkm':	SMc02582	28.7547	62	'rpkm':	SMc02582	140.486	405	'rpkm':	SMc02582	114.76	204	'rpkm':	SMc02582	75.9987	113	'rpkm':	SMc02582	38.9607	62
'rpkm':	SMc02583	N/A	6	'rpkm':	SMc02583	N/A	5	'rpkm':	SMc02583	N/A	9	'rpkm':	SMc02583	N/A	5	'rpkm':	SMc02583	N/A	12	'rpkm':	SMc02583	N/A	15	'rpkm':	SMc02583	N/A	11	'rpkm':	SMc02583	N/A	4
'rpkm':	SMc02584	212.813	417	'rpkm':	SMc02584	204.716	402	'rpkm':	SMc02584	152.16	298	'rpkm':	SMc02584	29.6381	52	'rpkm':	SMc02584	211.593	427	'rpkm':	SMc02584	180.412	233	'rpkm':	SMc02584	149.849	156	'rpkm':	SMc02584	36.2767	42
'rpkm':	SMc02585	91.3134	362	'rpkm':	SMc02585	79.0851	287	'rpkm':	SMc02585	59.4631	251	'rpkm':	SMc02585	16.942	66	'rpkm':	SMc02585	89.0338	355	'rpkm':	SMc02585	88.4023	273	'rpkm':	SMc02585	57.3386	126	'rpkm':	SMc02585	21.4029	56
'rpkm':	SMc02586	21.9622	196	'rpkm':	SMc02586	22.2627	188	'rpkm':	SMc02586	23.5255	200	'rpkm':	SMc02586	13.0242	77	'rpkm':	SMc02586	24.2156	240	'rpkm':	SMc02586	23.6378	157	'rpkm':	SMc02586	23.5619	108	'rpkm':	SMc02586	17.0618	75
'rpkm':	SMc02587	21.3968	51	'rpkm':	SMc02587	18.2522	45	'rpkm':	SMc02587	13.9446	17	'rpkm':	SMc02587	N/A	5	'rpkm':	SMc02587	22.097	56	'rpkm':	SMc02587	22.3166	47	'rpkm':	SMc02587	21.5396	33	'rpkm':	SMc02587	N/A	20
'rpkm':	SMc02588	5.27123	29	'rpkm':	SMc02588	5.28049	18	'rpkm':	SMc02588	5.99494	23	'rpkm':	SMc02588	N/A	5	'rpkm':	SMc02588	5.6236	34	'rpkm':	SMc02588	5.28049	18	'rpkm':	SMc02588	5.99494	7	'rpkm':	SMc02588	N/A	7
'rpkm':	SMc02589	7.18306	10	'rpkm':	SMc02589	8.15656	32	'rpkm':	SMc02589	N/A	18	'rpkm':	SMc02589	N/A	4	'rpkm':	SMc02589	7.18306	8	'rpkm':	SMc02589	N/A	7	'rpkm':	SMc02589	N/A	4	'rpkm':	SMc02589	N/A	5
'rpkm':	SMc02590	14.5244	62	'rpkm':	SMc02590	17.1351	79	'rpkm':	SMc02590	17.1609	81	'rpkm':	SMc02590	9.04757	31	'rpkm':	SMc02590	15.5352	73	'rpkm':	SMc02590	15.83	51	'rpkm':	SMc02590	18.4049	49	'rpkm':	SMc02590	14.5848	29
'rpkm':	SMc02591	11.2813	23	'rpkm':	SMc02591	N/A	0	'rpkm':	SMc02591	N/A	17	'rpkm':	SMc02591	N/A	3	'rpkm':	SMc02591	11.2813	15	'rpkm':	SMc02591	N/A	7	'rpkm':	SMc02591	N/A	10	'rpkm':	SMc02591	N/A	4
'rpkm':	SMc02592	9.19326	9	'rpkm':	SMc02592	N/A	10	'rpkm':	SMc02592	13.0496	10	'rpkm':	SMc02592	N/A	6	'rpkm':	SMc02592	9.19326	20	'rpkm':	SMc02592	N/A	6	'rpkm':	SMc02592	13.0496	8	'rpkm':	SMc02592	N/A	10
'rpkm':	SMc02593	32.6944	65	'rpkm':	SMc02593	36.236	93	'rpkm':	SMc02593	24.0192	55	'rpkm':	SMc02593	N/A	15	'rpkm':	SMc02593	35.2285	78	'rpkm':	SMc02593	27.7708	44	'rpkm':	SMc02593	27.0637	36	'rpkm':	SMc02593	N/A	7
'rpkm':	SMc02594	N/A	10	'rpkm':	SMc02594	N/A	0	'rpkm':	SMc02594	N/A	4	'rpkm':	SMc02594	N/A	6	'rpkm':	SMc02594	N/A	15	'rpkm':	SMc02594	N/A	11	'rpkm':	SMc02594	N/A	7	'rpkm':	SMc02594	N/A	3
'rpkm':	SMc02595	N/A	7	'rpkm':	SMc02595	N/A	12	'rpkm':	SMc02595	N/A	4	'rpkm':	SMc02595	N/A	3	'rpkm':	SMc02595	N/A	5	'rpkm':	SMc02595	N/A	3	'rpkm':	SMc02595	N/A	1	'rpkm':	SMc02595	N/A	2
'rpkm':	SMc02596	16.1176	54	'rpkm':	SMc02596	11.4797	34	'rpkm':	SMc02596	N/A	13	'rpkm':	SMc02596	N/A	3	'rpkm':	SMc02596	13.6706	42	'rpkm':	SMc02596	10.4741	25	'rpkm':	SMc02596	N/A	11	'rpkm':	SMc02596	N/A	11
'rpkm':	SMc04463	29.3092	45	'rpkm':	SMc04463	22.5951	2	'rpkm':	SMc04463	N/A	12	'rpkm':	SMc04463	N/A	20	'rpkm':	SMc04463	19.4364	22	'rpkm':	SMc04463	22.5951	18	'rpkm':	SMc04463	N/A	4	'rpkm':	SMc04463	N/A	4
'rpkm':	SMc02600	40.3817	153	'rpkm':	SMc02600	58.0057	278	'rpkm':	SMc02600	20.801	82	'rpkm':	SMc02600	N/A	9	'rpkm':	SMc02600	39.0236	148	'rpkm':	SMc02600	38.8899	103	'rpkm':	SMc02600	20.4968	43	'rpkm':	SMc02600	N/A	8
'rpkm':	SMc02602	N/A	1	'rpkm':	SMc02602	N/A	0	'rpkm':	SMc02602	N/A	0	'rpkm':	SMc02602	N/A	3	'rpkm':	SMc02602	N/A	3	'rpkm':	SMc02602	N/A	2	'rpkm':	SMc02602	N/A	3	'rpkm':	SMc02602	N/A	1
'rpkm':	SMc02604	N/A	4	'rpkm':	SMc02604	N/A	0	'rpkm':	SMc02604	N/A	9	'rpkm':	SMc02604	N/A	3	'rpkm':	SMc02604	N/A	11	'rpkm':	SMc02604	N/A	7	'rpkm':	SMc02604	N/A	5	'rpkm':	SMc02604	N/A	1
'rpkm':	SMc02605	N/A	5	'rpkm':	SMc02605	N/A	0	'rpkm':	SMc02605	N/A	4	'rpkm':	SMc02605	N/A	2	'rpkm':	SMc02605	N/A	0	'rpkm':	SMc02605	N/A	4	'rpkm':	SMc02605	N/A	4	'rpkm':	SMc02605	N/A	0
'rpkm':	SMc02606	3.24913	31	'rpkm':	SMc02606	3.52186	0	'rpkm':	SMc02606	N/A	19	'rpkm':	SMc02606	N/A	15	'rpkm':	SMc02606	3.64837	40	'rpkm':	SMc02606	3.66235	27	'rpkm':	SMc02606	N/A	16	'rpkm':	SMc02606	N/A	9
'rpkm':	SMc02607	N/A	1	'rpkm':	SMc02607	N/A	0	'rpkm':	SMc02607	N/A	3	'rpkm':	SMc02607	N/A	0	'rpkm':	SMc02607	N/A	2	'rpkm':	SMc02607	N/A	1	'rpkm':	SMc02607	N/A	0	'rpkm':	SMc02607	N/A	1
'rpkm':	SMc02608	N/A	9	'rpkm':	SMc02608	N/A	0	'rpkm':	SMc02608	N/A	1	'rpkm':	SMc02608	N/A	1	'rpkm':	SMc02608	N/A	7	'rpkm':	SMc02608	N/A	6	'rpkm':	SMc02608	N/A	1	'rpkm':	SMc02608	N/A	2
'rpkm':	SMc02609	20.5453	75	'rpkm':	SMc02609	22.8847	87	'rpkm':	SMc02609	15.7658	46	'rpkm':	SMc02609	11.3286	23	'rpkm':	SMc02609	21.9815	87	'rpkm':	SMc02609	21.7822	60	'rpkm':	SMc02609	22.337	46	'rpkm':	SMc02609	17.7841	36
'rpkm':	SMc02610	12.5852	47	'rpkm':	SMc02610	10.6215	22	'rpkm':	SMc02610	N/A	20	'rpkm':	SMc02610	N/A	10	'rpkm':	SMc02610	10.0261	20	'rpkm':	SMc02610	10.6215	13	'rpkm':	SMc02610	N/A	7	'rpkm':	SMc02610	N/A	8
'rpkm':	SMc02611	14.5521	36	'rpkm':	SMc02611	14.3794	36	'rpkm':	SMc02611	N/A	21	'rpkm':	SMc02611	N/A	2	'rpkm':	SMc02611	12.3102	27	'rpkm':	SMc02611	12.3596	11	'rpkm':	SMc02611	N/A	7	'rpkm':	SMc02611	N/A	5
'rpkm':	SMc02612	11.6154	40	'rpkm':	SMc02612	14.7176	91	'rpkm':	SMc02612	11.7975	47	'rpkm':	SMc02612	N/A	15	'rpkm':	SMc02612	12.3576	48	'rpkm':	SMc02612	8.0216	22	'rpkm':	SMc02612	12.1811	27	'rpkm':	SMc02612	N/A	16
'rpkm':	SMc02613	7.08685	30	'rpkm':	SMc02613	8.13461	43	'rpkm':	SMc02613	6.37618	20	'rpkm':	SMc02613	N/A	18	'rpkm':	SMc02613	7.88147	38	'rpkm':	SMc02613	7.14497	26	'rpkm':	SMc02613	6.37618	17	'rpkm':	SMc02613	N/A	5
'rpkm':	SMc02614	N/A	16	'rpkm':	SMc02614	21.4922	24	'rpkm':	SMc02614	N/A	8	'rpkm':	SMc02614	N/A	1	'rpkm':	SMc02614	N/A	15	'rpkm':	SMc02614	21.4922	6	'rpkm':	SMc02614	N/A	7	'rpkm':	SMc02614	N/A	2
'rpkm':	SMc02615	22.3376	55	'rpkm':	SMc02615	18.5246	54	'rpkm':	SMc02615	13.1113	30	'rpkm':	SMc02615	N/A	16	'rpkm':	SMc02615	22.5498	58	'rpkm':	SMc02615	17.2789	36	'rpkm':	SMc02615	N/A	9	'rpkm':	SMc02615	N/A	7
'rpkm':	SMc02616	4.80291	6	'rpkm':	SMc02616	4.82423	0	'rpkm':	SMc02616	6.3915	20	'rpkm':	SMc02616	N/A	4	'rpkm':	SMc02616	4.80291	11	'rpkm':	SMc02616	4.82423	14	'rpkm':	SMc02616	6.3915	7	'rpkm':	SMc02616	N/A	8
'rpkm':	SMc02617	N/A	0	'rpkm':	SMc02617	N/A	8	'rpkm':	SMc02617	N/A	1	'rpkm':	SMc02617	N/A	0	'rpkm':	SMc02617	N/A	0	'rpkm':	SMc02617	N/A	0	'rpkm':	SMc02617	N/A	0	'rpkm':	SMc02617	N/A	0
'rpkm':	SMc02618	N/A	1	'rpkm':	SMc02618	N/A	0	'rpkm':	SMc02618	N/A	1	'rpkm':	SMc02618	N/A	0	'rpkm':	SMc02618	N/A	5	'rpkm':	SMc02618	N/A	0	'rpkm':	SMc02618	N/A	0	'rpkm':	SMc02618	N/A	1
'rpkm':	SMc02619	N/A	2	'rpkm':	SMc02619	N/A	16	'rpkm':	SMc02619	N/A	2	'rpkm':	SMc02619	N/A	0	'rpkm':	SMc02619	N/A	5	'rpkm':	SMc02619	N/A	1	'rpkm':	SMc02619	N/A	0	'rpkm':	SMc02619	N/A	1
'rpkm':	SMc02620	20.5779	47	'rpkm':	SMc02620	19.498	46	'rpkm':	SMc02620	N/A	23	'rpkm':	SMc02620	N/A	7	'rpkm':	SMc02620	19.2134	42	'rpkm':	SMc02620	17.0873	26	'rpkm':	SMc02620	N/A	11	'rpkm':	SMc02620	N/A	13
'rpkm':	SMc04154	11.4932	43	'rpkm':	SMc04154	6.59533	17	'rpkm':	SMc04154	14.2295	39	'rpkm':	SMc04154	N/A	14	'rpkm':	SMc04154	8.01013	20	'rpkm':	SMc04154	6.59533	25	'rpkm':	SMc04154	N/A	10	'rpkm':	SMc04154	N/A	3
'rpkm':	SMc04153	6.95611	15	'rpkm':	SMc04153	N/A	12	'rpkm':	SMc04153	N/A	7	'rpkm':	SMc04153	N/A	1	'rpkm':	SMc04153	6.95611	5	'rpkm':	SMc04153	N/A	8	'rpkm':	SMc04153	N/A	0	'rpkm':	SMc04153	N/A	1
'rpkm':	SMc04152	N/A	17	'rpkm':	SMc04152	11.1396	17	'rpkm':	SMc04152	N/A	10	'rpkm':	SMc04152	N/A	2	'rpkm':	SMc04152	N/A	5	'rpkm':	SMc04152	11.1396	5	'rpkm':	SMc04152	N/A	6	'rpkm':	SMc04152	N/A	0
'rpkm':	SMc04151	5.64933	12	'rpkm':	SMc04151	N/A	0	'rpkm':	SMc04151	N/A	9	'rpkm':	SMc04151	N/A	3	'rpkm':	SMc04151	5.64933	13	'rpkm':	SMc04151	N/A	6	'rpkm':	SMc04151	N/A	6	'rpkm':	SMc04151	N/A	7
'rpkm':	SMc04150	N/A	3	'rpkm':	SMc04150	N/A	1	'rpkm':	SMc04150	N/A	8	'rpkm':	SMc04150	N/A	3	'rpkm':	SMc04150	N/A	3	'rpkm':	SMc04150	N/A	5	'rpkm':	SMc04150	N/A	3	'rpkm':	SMc04150	N/A	0
'rpkm':	SMc04149	6.02438	31	'rpkm':	SMc04149	N/A	7	'rpkm':	SMc04149	N/A	13	'rpkm':	SMc04149	N/A	21	'rpkm':	SMc04149	4.86162	19	'rpkm':	SMc04149	N/A	14	'rpkm':	SMc04149	N/A	3	'rpkm':	SMc04149	N/A	8
'rpkm':	SMc04148	5.099	36	'rpkm':	SMc04148	3.76254	13	'rpkm':	SMc04148	N/A	23	'rpkm':	SMc04148	N/A	8	'rpkm':	SMc04148	5.48754	22	'rpkm':	SMc04148	3.76254	20	'rpkm':	SMc04148	N/A	11	'rpkm':	SMc04148	N/A	8
'rpkm':	SMc04147	9.39768	50	'rpkm':	SMc04147	8.6522	20	'rpkm':	SMc04147	9.58577	43	'rpkm':	SMc04147	10.8518	51	'rpkm':	SMc04147	8.74576	44	'rpkm':	SMc04147	10.1743	50	'rpkm':	SMc04147	11.0804	32	'rpkm':	SMc04147	10.8238	24
'rpkm':	SMc04146	N/A	21	'rpkm':	SMc04146	5.22317	41	'rpkm':	SMc04146	N/A	8	'rpkm':	SMc04146	N/A	5	'rpkm':	SMc04146	N/A	13	'rpkm':	SMc04146	N/A	8	'rpkm':	SMc04146	N/A	10	'rpkm':	SMc04146	N/A	3
'rpkm':	SMc04145	N/A	16	'rpkm':	SMc04145	N/A	0	'rpkm':	SMc04145	N/A	9	'rpkm':	SMc04145	N/A	3	'rpkm':	SMc04145	N/A	6	'rpkm':	SMc04145	N/A	9	'rpkm':	SMc04145	N/A	5	'rpkm':	SMc04145	N/A	5
'rpkm':	SMc04144	N/A	14	'rpkm':	SMc04144	N/A	23	'rpkm':	SMc04144	5.27394	28	'rpkm':	SMc04144	N/A	5	'rpkm':	SMc04144	N/A	12	'rpkm':	SMc04144	N/A	16	'rpkm':	SMc04144	N/A	2	'rpkm':	SMc04144	N/A	6
'rpkm':	SMc04143	14.622	37	'rpkm':	SMc04143	16.8622	21	'rpkm':	SMc04143	N/A	21	'rpkm':	SMc04143	N/A	9	'rpkm':	SMc04143	13.3139	32	'rpkm':	SMc04143	16.8622	16	'rpkm':	SMc04143	N/A	12	'rpkm':	SMc04143	N/A	9
'rpkm':	SMc04142	10.9369	36	'rpkm':	SMc04142	7.13195	0	'rpkm':	SMc04142	10.6527	29	'rpkm':	SMc04142	N/A	5	'rpkm':	SMc04142	9.02785	26	'rpkm':	SMc04142	7.13195	13	'rpkm':	SMc04142	N/A	9	'rpkm':	SMc04142	N/A	4
'rpkm':	SMc04141	N/A	7	'rpkm':	SMc04141	N/A	22	'rpkm':	SMc04141	N/A	3	'rpkm':	SMc04141	N/A	6	'rpkm':	SMc04141	N/A	9	'rpkm':	SMc04141	N/A	1	'rpkm':	SMc04141	N/A	1	'rpkm':	SMc04141	N/A	5
'rpkm':	SMc04140	N/A	21	'rpkm':	SMc04140	N/A	12	'rpkm':	SMc04140	N/A	7	'rpkm':	SMc04140	N/A	20	'rpkm':	SMc04140	N/A	20	'rpkm':	SMc04140	N/A	6	'rpkm':	SMc04140	N/A	8	'rpkm':	SMc04140	N/A	8
'rpkm':	SMc04139	N/A	10	'rpkm':	SMc04139	N/A	0	'rpkm':	SMc04139	N/A	9	'rpkm':	SMc04139	N/A	7	'rpkm':	SMc04139	N/A	11	'rpkm':	SMc04139	N/A	6	'rpkm':	SMc04139	N/A	0	'rpkm':	SMc04139	N/A	2
'rpkm':	SMc04138	N/A	9	'rpkm':	SMc04138	N/A	0	'rpkm':	SMc04138	N/A	9	'rpkm':	SMc04138	N/A	4	'rpkm':	SMc04138	N/A	7	'rpkm':	SMc04138	N/A	8	'rpkm':	SMc04138	N/A	3	'rpkm':	SMc04138	N/A	2
'rpkm':	SMc04137	N/A	7	'rpkm':	SMc04137	7.84313	18	'rpkm':	SMc04137	N/A	9	'rpkm':	SMc04137	N/A	0	'rpkm':	SMc04137	10.463	31	'rpkm':	SMc04137	7.84313	3	'rpkm':	SMc04137	N/A	13	'rpkm':	SMc04137	N/A	1
'rpkm':	SMc04136	6.64236	14	'rpkm':	SMc04136	9.50534	27	'rpkm':	SMc04136	N/A	23	'rpkm':	SMc04136	N/A	10	'rpkm':	SMc04136	7.43091	26	'rpkm':	SMc04136	10.101	14	'rpkm':	SMc04136	N/A	16	'rpkm':	SMc04136	N/A	8
'rpkm':	SMc04135	7.82342	35	'rpkm':	SMc04135	6.43902	1	'rpkm':	SMc04135	N/A	11	'rpkm':	SMc04135	N/A	3	'rpkm':	SMc04135	7.19079	15	'rpkm':	SMc04135	6.43902	17	'rpkm':	SMc04135	N/A	4	'rpkm':	SMc04135	N/A	7
'rpkm':	SMc04134	N/A	6	'rpkm':	SMc04134	N/A	9	'rpkm':	SMc04134	N/A	4	'rpkm':	SMc04134	N/A	1	'rpkm':	SMc04134	N/A	6	'rpkm':	SMc04134	N/A	3	'rpkm':	SMc04134	N/A	1	'rpkm':	SMc04134	N/A	1
'rpkm':	SMc04133	7.30582	23	'rpkm':	SMc04133	4.92373	14	'rpkm':	SMc04133	N/A	17	'rpkm':	SMc04133	N/A	4	'rpkm':	SMc04133	7.30582	20	'rpkm':	SMc04133	4.92373	9	'rpkm':	SMc04133	N/A	4	'rpkm':	SMc04133	N/A	0
'rpkm':	SMc04132	N/A	14	'rpkm':	SMc04132	N/A	19	'rpkm':	SMc04132	N/A	15	'rpkm':	SMc04132	N/A	7	'rpkm':	SMc04132	N/A	6	'rpkm':	SMc04132	N/A	1	'rpkm':	SMc04132	N/A	5	'rpkm':	SMc04132	N/A	2
'rpkm':	SMc04131	N/A	12	'rpkm':	SMc04131	6.40456	29	'rpkm':	SMc04131	N/A	15	'rpkm':	SMc04131	N/A	8	'rpkm':	SMc04131	N/A	12	'rpkm':	SMc04131	N/A	12	'rpkm':	SMc04131	N/A	4	'rpkm':	SMc04131	N/A	4
'rpkm':	SMc04130	N/A	6	'rpkm':	SMc04130	N/A	0	'rpkm':	SMc04130	N/A	5	'rpkm':	SMc04130	N/A	5	'rpkm':	SMc04130	N/A	6	'rpkm':	SMc04130	N/A	4	'rpkm':	SMc04130	N/A	7	'rpkm':	SMc04130	N/A	1
'rpkm':	SMc04129	N/A	11	'rpkm':	SMc04129	N/A	14	'rpkm':	SMc04129	N/A	12	'rpkm':	SMc04129	N/A	5	'rpkm':	SMc04129	N/A	9	'rpkm':	SMc04129	N/A	9	'rpkm':	SMc04129	N/A	0	'rpkm':	SMc04129	N/A	3
'rpkm':	SMc04128	16.8234	92	'rpkm':	SMc04128	22.9541	142	'rpkm':	SMc04128	18.6719	120	'rpkm':	SMc04128	14.6074	87	'rpkm':	SMc04128	23.7841	199	'rpkm':	SMc04128	23.2972	110	'rpkm':	SMc04128	20.615	79	'rpkm':	SMc04128	19.9739	87
'rpkm':	SMc04127	38.3315	197	'rpkm':	SMc04127	33.6893	164	'rpkm':	SMc04127	21.6911	96	'rpkm':	SMc04127	N/A	18	'rpkm':	SMc04127	33.4583	154	'rpkm':	SMc04127	31.133	104	'rpkm':	SMc04127	24.3039	65	'rpkm':	SMc04127	11.5355	27
'rpkm':	SMc04126	40.884	146	'rpkm':	SMc04126	40.708	115	'rpkm':	SMc04126	48.1949	175	'rpkm':	SMc04126	11.3463	44	'rpkm':	SMc04126	42.7115	165	'rpkm':	SMc04126	41.7922	92	'rpkm':	SMc04126	43.075	75	'rpkm':	SMc04126	13.5071	33
'rpkm':	SMc04125	37.3209	108	'rpkm':	SMc04125	39.8732	117	'rpkm':	SMc04125	51.6658	177	'rpkm':	SMc04125	14.5308	37	'rpkm':	SMc04125	37.6565	114	'rpkm':	SMc04125	33.7249	59	'rpkm':	SMc04125	38.5262	53	'rpkm':	SMc04125	24.1648	50
'rpkm':	SMc04124	24.7325	44	'rpkm':	SMc04124	23.0806	28	'rpkm':	SMc04124	30.6333	47	'rpkm':	SMc04124	23.267	28	'rpkm':	SMc04124	21.6089	36	'rpkm':	SMc04124	27.0565	11	'rpkm':	SMc04124	27.9435	17	'rpkm':	SMc04124	N/A	13
'rpkm':	SMc04123	27.8875	69	'rpkm':	SMc04123	23.6883	45	'rpkm':	SMc04123	41.9464	106	'rpkm':	SMc04123	41.1285	88	'rpkm':	SMc04123	27.4288	69	'rpkm':	SMc04123	26.6477	45	'rpkm':	SMc04123	37.7539	46	'rpkm':	SMc04123	37.3977	42
'rpkm':	SMc04122	17.2334	78	'rpkm':	SMc04122	25.4887	144	'rpkm':	SMc04122	23.2825	97	'rpkm':	SMc04122	20.937	92	'rpkm':	SMc04122	14.7694	59	'rpkm':	SMc04122	14.467	38	'rpkm':	SMc04122	17.9832	29	'rpkm':	SMc04122	17.1199	38
'rpkm':	SMc04121	44.1268	104	'rpkm':	SMc04121	26.3754	38	'rpkm':	SMc04121	22.09	37	'rpkm':	SMc04121	N/A	7	'rpkm':	SMc04121	32.7797	60	'rpkm':	SMc04121	29.8737	39	'rpkm':	SMc04121	25.0786	18	'rpkm':	SMc04121	N/A	15
'rpkm':	SMc04120	22.3844	71	'rpkm':	SMc04120	22.4176	66	'rpkm':	SMc04120	27.0451	88	'rpkm':	SMc04120	9.91252	22	'rpkm':	SMc04120	23.5351	81	'rpkm':	SMc04120	23.8269	56	'rpkm':	SMc04120	28.7819	53	'rpkm':	SMc04120	14.7194	29
'rpkm':	SMc04119	27.888	114	'rpkm':	SMc04119	26.807	98	'rpkm':	SMc04119	26.0607	95	'rpkm':	SMc04119	10.4786	40	'rpkm':	SMc04119	25.5525	99	'rpkm':	SMc04119	31.3594	100	'rpkm':	SMc04119	31.2112	72	'rpkm':	SMc04119	16.872	47
'rpkm':	SMc04118	35.5222	75	'rpkm':	SMc04118	42.7395	70	'rpkm':	SMc04118	28.1708	50	'rpkm':	SMc04118	18.2471	28	'rpkm':	SMc04118	35.6108	78	'rpkm':	SMc04118	42.9479	53	'rpkm':	SMc04118	38.0182	46	'rpkm':	SMc04118	N/A	17
'rpkm':	SMc04117	30.8688	56	'rpkm':	SMc04117	26.5769	62	'rpkm':	SMc04117	12.6033	20	'rpkm':	SMc04117	N/A	3	'rpkm':	SMc04117	32.0922	63	'rpkm':	SMc04117	22.3539	34	'rpkm':	SMc04117	12.6033	16	'rpkm':	SMc04117	N/A	3
'rpkm':	SMc04116	N/A	1	'rpkm':	SMc04116	N/A	0	'rpkm':	SMc04116	N/A	1	'rpkm':	SMc04116	N/A	0	'rpkm':	SMc04116	N/A	2	'rpkm':	SMc04116	N/A	2	'rpkm':	SMc04116	N/A	0	'rpkm':	SMc04116	N/A	0
'rpkm':	SMc04115	123.217	165	'rpkm':	SMc04115	73.7828	90	'rpkm':	SMc04115	30.1163	46	'rpkm':	SMc04115	N/A	8	'rpkm':	SMc04115	113.199	143	'rpkm':	SMc04115	77.0969	74	'rpkm':	SMc04115	24.3256	22	'rpkm':	SMc04115	N/A	4
'rpkm':	SMc04114	421.321	281	'rpkm':	SMc04114	367.49	211	'rpkm':	SMc04114	356.748	223	'rpkm':	SMc04114	243.78	119	'rpkm':	SMc04114	362.148	219	'rpkm':	SMc04114	311.313	109	'rpkm':	SMc04114	257.205	60	'rpkm':	SMc04114	207.641	49
'rpkm':	SMc04113	31.0995	72	'rpkm':	SMc04113	18.3065	28	'rpkm':	SMc04113	N/A	20	'rpkm':	SMc04113	N/A	5	'rpkm':	SMc04113	24.9439	53	'rpkm':	SMc04113	19.9147	15	'rpkm':	SMc04113	N/A	11	'rpkm':	SMc04113	N/A	9
'rpkm':	SMc04112	81.2157	198	'rpkm':	SMc04112	73.6131	178	'rpkm':	SMc04112	48.0473	134	'rpkm':	SMc04112	14.9275	39	'rpkm':	SMc04112	102.863	322	'rpkm':	SMc04112	86.6931	184	'rpkm':	SMc04112	66.6214	122	'rpkm':	SMc04112	36.5586	76
'rpkm':	SMc04111	45.4257	203	'rpkm':	SMc04111	40.4256	162	'rpkm':	SMc04111	34.5862	184	'rpkm':	SMc04111	8.4522	41	'rpkm':	SMc04111	53.4041	292	'rpkm':	SMc04111	48.1322	178	'rpkm':	SMc04111	39.8724	126	'rpkm':	SMc04111	14.905	54
'rpkm':	SMc04110	40.2673	84	'rpkm':	SMc04110	47.775	114	'rpkm':	SMc04110	60.7434	138	'rpkm':	SMc04110	18.4694	33	'rpkm':	SMc04110	42.0343	95	'rpkm':	SMc04110	38.1506	54	'rpkm':	SMc04110	56.6133	65	'rpkm':	SMc04110	N/A	25
'rpkm':	SMc04109	43.8179	162	'rpkm':	SMc04109	48.5117	169	'rpkm':	SMc04109	64.3229	273	'rpkm':	SMc04109	28.4122	115	'rpkm':	SMc04109	50.3672	224	'rpkm':	SMc04109	48.5849	127	'rpkm':	SMc04109	60.0994	129	'rpkm':	SMc04109	32.0491	81
'rpkm':	SMc02820	58.3433	272	'rpkm':	SMc02820	63.5784	306	'rpkm':	SMc02820	82.6945	417	'rpkm':	SMc02820	69.7802	305	'rpkm':	SMc02820	48.2257	187	'rpkm':	SMc02820	51.9327	151	'rpkm':	SMc02820	74.1749	185	'rpkm':	SMc02820	69.7809	177
'rpkm':	SMc02821	34.8824	113	'rpkm':	SMc02821	37.93	113	'rpkm':	SMc02821	48.9339	166	'rpkm':	SMc02821	43.1764	144	'rpkm':	SMc02821	33.845	110	'rpkm':	SMc02821	32.4313	58	'rpkm':	SMc02821	38.9655	56	'rpkm':	SMc02821	40.72	76
'rpkm':	SMc02822	30.7026	98	'rpkm':	SMc02822	23.809	51	'rpkm':	SMc02822	38.1938	135	'rpkm':	SMc02822	74.5931	215	'rpkm':	SMc02822	27.1288	78	'rpkm':	SMc02822	26.7406	52	'rpkm':	SMc02822	26.6308	35	'rpkm':	SMc02822	72.0017	117
'rpkm':	SMc02823	N/A	0	'rpkm':	SMc02823	N/A	0	'rpkm':	SMc02823	N/A	0	'rpkm':	SMc02823	N/A	0	'rpkm':	SMc02823	N/A	0	'rpkm':	SMc02823	N/A	0	'rpkm':	SMc02823	N/A	0	'rpkm':	SMc02823	N/A	0
'rpkm':	SMc02824	60.5823	162	'rpkm':	SMc02824	49.1929	126	'rpkm':	SMc02824	31.6081	97	'rpkm':	SMc02824	18.9624	48	'rpkm':	SMc02824	60.0765	165	'rpkm':	SMc02824	47.813	89	'rpkm':	SMc02824	33.3835	57	'rpkm':	SMc02824	21.0477	33
'rpkm':	SMc02825	31.5608	127	'rpkm':	SMc02825	42.4417	206	'rpkm':	SMc02825	24.2676	119	'rpkm':	SMc02825	8.92402	24	'rpkm':	SMc02825	30.3238	120	'rpkm':	SMc02825	31.1528	79	'rpkm':	SMc02825	20.1313	45	'rpkm':	SMc02825	8.92402	21
'rpkm':	SMc02826	143.614	174	'rpkm':	SMc02826	110.949	126	'rpkm':	SMc02826	47.943	53	'rpkm':	SMc02826	N/A	3	'rpkm':	SMc02826	159.21	216	'rpkm':	SMc02826	131.967	129	'rpkm':	SMc02826	72.0093	56	'rpkm':	SMc02826	55.2867	29
'rpkm':	SMc02827	93.1787	253	'rpkm':	SMc02827	88.0943	238	'rpkm':	SMc02827	86.7535	251	'rpkm':	SMc02827	36.9703	88	'rpkm':	SMc02827	107.735	345	'rpkm':	SMc02827	91.2178	191	'rpkm':	SMc02827	94.8145	158	'rpkm':	SMc02827	55.3745	99
'rpkm':	SMc02828	82.6534	251	'rpkm':	SMc02828	93.3181	323	'rpkm':	SMc02828	96.2444	321	'rpkm':	SMc02828	82.3993	225	'rpkm':	SMc02828	72.6818	196	'rpkm':	SMc02828	70.0659	135	'rpkm':	SMc02828	80.5679	123	'rpkm':	SMc02828	81.8619	129
'rpkm':	SMc02829	88.4084	445	'rpkm':	SMc02829	95.1527	446	'rpkm':	SMc02829	109.125	613	'rpkm':	SMc02829	58.7658	298	'rpkm':	SMc02829	86.0407	435	'rpkm':	SMc02829	85.9283	262	'rpkm':	SMc02829	98.9192	275	'rpkm':	SMc02829	58.376	171
'rpkm':	SMc02830	60.614	228	'rpkm':	SMc02830	60.7228	233	'rpkm':	SMc02830	50.4046	217	'rpkm':	SMc02830	11.5559	38	'rpkm':	SMc02830	48.9785	148	'rpkm':	SMc02830	51.0589	122	'rpkm':	SMc02830	45.1203	97	'rpkm':	SMc02830	19.6445	50
'rpkm':	SMc02831	71.9305	260	'rpkm':	SMc02831	73.4109	308	'rpkm':	SMc02831	34.9118	141	'rpkm':	SMc02831	9.57829	30	'rpkm':	SMc02831	58.8981	175	'rpkm':	SMc02831	56.318	142	'rpkm':	SMc02831	30.1941	59	'rpkm':	SMc02831	8.60442	21
'rpkm':	SMc02832	16.9902	126	'rpkm':	SMc02832	21.0896	173	'rpkm':	SMc02832	9.22819	47	'rpkm':	SMc02832	N/A	12	'rpkm':	SMc02832	12.1219	70	'rpkm':	SMc02832	11.2632	42	'rpkm':	SMc02832	10.2466	22	'rpkm':	SMc02832	N/A	6
'rpkm':	SMc02833	22.514	86	'rpkm':	SMc02833	21.1132	60	'rpkm':	SMc02833	16.4458	54	'rpkm':	SMc02833	N/A	12	'rpkm':	SMc02833	24.051	100	'rpkm':	SMc02833	21.9094	49	'rpkm':	SMc02833	16.7058	30	'rpkm':	SMc02833	N/A	17
'rpkm':	SMc02834	52.733	86	'rpkm':	SMc02834	21.1681	19	'rpkm':	SMc02834	22.2179	26	'rpkm':	SMc02834	N/A	7	'rpkm':	SMc02834	39.3225	55	'rpkm':	SMc02834	27.6066	31	'rpkm':	SMc02834	N/A	21	'rpkm':	SMc02834	N/A	7
'rpkm':	SMc02835	40.1126	167	'rpkm':	SMc02835	52.6682	260	'rpkm':	SMc02835	26.2095	104	'rpkm':	SMc02835	N/A	14	'rpkm':	SMc02835	32.0463	118	'rpkm':	SMc02835	27.135	70	'rpkm':	SMc02835	23.8408	48	'rpkm':	SMc02835	N/A	6
'rpkm':	SMc02836	75.5649	508	'rpkm':	SMc02836	85.4261	575	'rpkm':	SMc02836	68.1878	484	'rpkm':	SMc02836	15.002	97	'rpkm':	SMc02836	73.2445	498	'rpkm':	SMc02836	72.4132	318	'rpkm':	SMc02836	58.8937	205	'rpkm':	SMc02836	19.6724	82
'rpkm':	SMc02837	126.613	305	'rpkm':	SMc02837	120.592	232	'rpkm':	SMc02837	145.302	414	'rpkm':	SMc02837	56.5736	139	'rpkm':	SMc02837	162.7	513	'rpkm':	SMc02837	148.722	284	'rpkm':	SMc02837	157.117	255	'rpkm':	SMc02837	75.9497	129
'rpkm':	SMc02838	68.5544	151	'rpkm':	SMc02838	71.8196	159	'rpkm':	SMc02838	70.9499	151	'rpkm':	SMc02838	56.8282	109	'rpkm':	SMc02838	58.8082	115	'rpkm':	SMc02838	57.6697	76	'rpkm':	SMc02838	70.8	81	'rpkm':	SMc02838	47.9181	46
'rpkm':	SMc02937	N/A	0	'rpkm':	SMc02937	N/A	0	'rpkm':	SMc02937	N/A	0	'rpkm':	SMc02937	N/A	0	'rpkm':	SMc02937	N/A	0	'rpkm':	SMc02937	N/A	0	'rpkm':	SMc02937	N/A	0	'rpkm':	SMc02937	N/A	0
'rpkm':	SMc02839	N/A	0	'rpkm':	SMc02839	N/A	0	'rpkm':	SMc02839	N/A	0	'rpkm':	SMc02839	N/A	0	'rpkm':	SMc02839	N/A	0	'rpkm':	SMc02839	N/A	0	'rpkm':	SMc02839	N/A	0	'rpkm':	SMc02839	N/A	0
'rpkm':	SMc02840	N/A	0	'rpkm':	SMc02840	N/A	0	'rpkm':	SMc02840	N/A	0	'rpkm':	SMc02840	N/A	0	'rpkm':	SMc02840	N/A	2	'rpkm':	SMc02840	N/A	0	'rpkm':	SMc02840	N/A	0	'rpkm':	SMc02840	N/A	0
'rpkm':	SMc02841	38.3014	112	'rpkm':	SMc02841	36.0795	97	'rpkm':	SMc02841	41.3024	132	'rpkm':	SMc02841	18.4448	51	'rpkm':	SMc02841	43.8008	148	'rpkm':	SMc02841	35.6883	71	'rpkm':	SMc02841	38.1616	62	'rpkm':	SMc02841	21.605	38
'rpkm':	SMc02842	85.1406	133	'rpkm':	SMc02842	75.7683	145	'rpkm':	SMc02842	29.0733	45	'rpkm':	SMc02842	N/A	6	'rpkm':	SMc02842	71.3742	92	'rpkm':	SMc02842	55.3733	60	'rpkm':	SMc02842	28.745	22	'rpkm':	SMc02842	N/A	7
'rpkm':	SMc02843	17.8127	51	'rpkm':	SMc02843	14.5667	12	'rpkm':	SMc02843	11.4946	28	'rpkm':	SMc02843	N/A	12	'rpkm':	SMc02843	16.7141	47	'rpkm':	SMc02843	14.5667	24	'rpkm':	SMc02843	N/A	8	'rpkm':	SMc02843	N/A	3
'rpkm':	SMc02844	N/A	11	'rpkm':	SMc02844	N/A	11	'rpkm':	SMc02844	N/A	2	'rpkm':	SMc02844	N/A	2	'rpkm':	SMc02844	N/A	22	'rpkm':	SMc02844	N/A	8	'rpkm':	SMc02844	N/A	1	'rpkm':	SMc02844	N/A	2
'rpkm':	SMc02845	N/A	6	'rpkm':	SMc02845	N/A	0	'rpkm':	SMc02845	N/A	4	'rpkm':	SMc02845	N/A	3	'rpkm':	SMc02845	N/A	5	'rpkm':	SMc02845	N/A	6	'rpkm':	SMc02845	N/A	1	'rpkm':	SMc02845	N/A	1
'rpkm':	SMc02846	114.156	362	'rpkm':	SMc02846	108.766	358	'rpkm':	SMc02846	84.1369	306	'rpkm':	SMc02846	34.7832	117	'rpkm':	SMc02846	116.598	391	'rpkm':	SMc02846	103.282	242	'rpkm':	SMc02846	74.7803	134	'rpkm':	SMc02846	39.7754	83
'rpkm':	SMc02847	51.4299	68	'rpkm':	SMc02847	57.4133	74	'rpkm':	SMc02847	45.3685	68	'rpkm':	SMc02847	N/A	18	'rpkm':	SMc02847	46.3833	58	'rpkm':	SMc02847	48.6745	40	'rpkm':	SMc02847	30.7336	24	'rpkm':	SMc02847	N/A	24
'rpkm':	SMc02848	73.6465	168	'rpkm':	SMc02848	54.1972	111	'rpkm':	SMc02848	26.7364	61	'rpkm':	SMc02848	N/A	20	'rpkm':	SMc02848	70.3123	159	'rpkm':	SMc02848	54.1605	83	'rpkm':	SMc02848	32.6453	46	'rpkm':	SMc02848	25.4116	26
'rpkm':	SMc02849	30.6415	95	'rpkm':	SMc02849	30.3955	84	'rpkm':	SMc02849	18.3536	53	'rpkm':	SMc02849	N/A	22	'rpkm':	SMc02849	29.0965	88	'rpkm':	SMc02849	29.7928	60	'rpkm':	SMc02849	20.5934	36	'rpkm':	SMc02849	N/A	15
'rpkm':	SMc02850	55.8735	563	'rpkm':	SMc02850	57.4572	565	'rpkm':	SMc02850	51.8825	525	'rpkm':	SMc02850	24.673	196	'rpkm':	SMc02850	52.3013	511	'rpkm':	SMc02850	50.4595	322	'rpkm':	SMc02850	46.2086	226	'rpkm':	SMc02850	29.1616	155
'rpkm':	SMc02851	50.1621	71	'rpkm':	SMc02851	28.8459	47	'rpkm':	SMc02851	N/A	9	'rpkm':	SMc02851	N/A	1	'rpkm':	SMc02851	47.6235	66	'rpkm':	SMc02851	24.5153	26	'rpkm':	SMc02851	N/A	6	'rpkm':	SMc02851	N/A	0
'rpkm':	SMc02852	38.9777	149	'rpkm':	SMc02852	44.7824	195	'rpkm':	SMc02852	35.8135	181	'rpkm':	SMc02852	13.9089	43	'rpkm':	SMc02852	39.2705	157	'rpkm':	SMc02852	38.6425	105	'rpkm':	SMc02852	22.0857	34	'rpkm':	SMc02852	15.0959	30
'rpkm':	SMc02853	10.9265	37	'rpkm':	SMc02853	9.64189	22	'rpkm':	SMc02853	N/A	22	'rpkm':	SMc02853	N/A	5	'rpkm':	SMc02853	11.3518	41	'rpkm':	SMc02853	9.64189	21	'rpkm':	SMc02853	N/A	11	'rpkm':	SMc02853	N/A	4
'rpkm':	SMc02854	N/A	23	'rpkm':	SMc02854	35.6413	56	'rpkm':	SMc02854	N/A	16	'rpkm':	SMc02854	N/A	9	'rpkm':	SMc02854	N/A	21	'rpkm':	SMc02854	N/A	5	'rpkm':	SMc02854	N/A	12	'rpkm':	SMc02854	N/A	8
'rpkm':	SMc02855	44.9959	178	'rpkm':	SMc02855	30.9576	98	'rpkm':	SMc02855	25.1389	87	'rpkm':	SMc02855	15.6686	38	'rpkm':	SMc02855	49.0016	209	'rpkm':	SMc02855	43.3049	128	'rpkm':	SMc02855	38.2537	87	'rpkm':	SMc02855	46.8947	66
'rpkm':	SMc02856	43.5011	342	'rpkm':	SMc02856	44.6023	368	'rpkm':	SMc02856	35.595	284	'rpkm':	SMc02856	14.2595	101	'rpkm':	SMc02856	39.2044	288	'rpkm':	SMc02856	38.4809	208	'rpkm':	SMc02856	39.9233	186	'rpkm':	SMc02856	17.8742	84
'rpkm':	SMc02857	241.016	1596	'rpkm':	SMc02857	253.025	1712	'rpkm':	SMc02857	200.574	1368	'rpkm':	SMc02857	54.6781	323	'rpkm':	SMc02857	239.189	1629	'rpkm':	SMc02857	236.011	1125	'rpkm':	SMc02857	207.985	784	'rpkm':	SMc02857	77.5987	322
'rpkm':	SMc02858	86.9805	347	'rpkm':	SMc02858	92.4621	386	'rpkm':	SMc02858	79.752	334	'rpkm':	SMc02858	23.7369	85	'rpkm':	SMc02858	87.4691	363	'rpkm':	SMc02858	77.066	205	'rpkm':	SMc02858	66.0233	128	'rpkm':	SMc02858	35.4463	90
'rpkm':	SMc02859	6.87854	16	'rpkm':	SMc02859	7.37788	20	'rpkm':	SMc02859	9.15228	26	'rpkm':	SMc02859	N/A	4	'rpkm':	SMc02859	6.87854	15	'rpkm':	SMc02859	7.37788	13	'rpkm':	SMc02859	8.75385	2	'rpkm':	SMc02859	N/A	3
'rpkm':	SMc02860	31.3699	69	'rpkm':	SMc02860	30.8128	2	'rpkm':	SMc02860	21.1785	48	'rpkm':	SMc02860	N/A	18	'rpkm':	SMc02860	23.4866	38	'rpkm':	SMc02860	24.2787	27	'rpkm':	SMc02860	17.811	18	'rpkm':	SMc02860	N/A	7
'rpkm':	SMc02861	17.475	53	'rpkm':	SMc02861	16.2669	44	'rpkm':	SMc02861	12.9769	39	'rpkm':	SMc02861	N/A	8	'rpkm':	SMc02861	16.8972	51	'rpkm':	SMc02861	18.8386	18	'rpkm':	SMc02861	13.34	21	'rpkm':	SMc02861	N/A	10
'rpkm':	SMc02862	30.3156	59	'rpkm':	SMc02862	27.4277	56	'rpkm':	SMc02862	13.8236	31	'rpkm':	SMc02862	N/A	7	'rpkm':	SMc02862	37.0357	90	'rpkm':	SMc02862	25.1812	35	'rpkm':	SMc02862	12.0162	21	'rpkm':	SMc02862	N/A	8
'rpkm':	SMc02863	80.6629	309	'rpkm':	SMc02863	69.8343	222	'rpkm':	SMc02863	71.4148	257	'rpkm':	SMc02863	64.3689	228	'rpkm':	SMc02863	84.4002	348	'rpkm':	SMc02863	84.8277	247	'rpkm':	SMc02863	84.1834	186	'rpkm':	SMc02863	68.362	146
'rpkm':	SMc02864	22.9765	49	'rpkm':	SMc02864	22.7995	60	'rpkm':	SMc02864	25.9081	77	'rpkm':	SMc02864	N/A	17	'rpkm':	SMc02864	26.1634	67	'rpkm':	SMc02864	25.2771	54	'rpkm':	SMc02864	23.7512	36	'rpkm':	SMc02864	25.7519	30
'rpkm':	SMc02865	17.1475	26	'rpkm':	SMc02865	22.6062	34	'rpkm':	SMc02865	23.72	43	'rpkm':	SMc02865	N/A	16	'rpkm':	SMc02865	N/A	23	'rpkm':	SMc02865	N/A	12	'rpkm':	SMc02865	17.7312	13	'rpkm':	SMc02865	N/A	8
'rpkm':	SMc02866	18.093	38	'rpkm':	SMc02866	29.3796	77	'rpkm':	SMc02866	22.1051	50	'rpkm':	SMc02866	44.0091	86	'rpkm':	SMc02866	17.3227	36	'rpkm':	SMc02866	19.5376	27	'rpkm':	SMc02866	19.2315	22	'rpkm':	SMc02866	37.4976	37
'rpkm':	SMc02867	49.0694	509	'rpkm':	SMc02867	54.2366	580	'rpkm':	SMc02867	58.1606	643	'rpkm':	SMc02867	72.1415	698	'rpkm':	SMc02867	44.9767	441	'rpkm':	SMc02867	42.4099	256	'rpkm':	SMc02867	43.664	195	'rpkm':	SMc02867	58.4809	274
'rpkm':	SMc02868	40.1491	168	'rpkm':	SMc02868	45.8387	212	'rpkm':	SMc02868	53.2443	237	'rpkm':	SMc02868	43.6973	154	'rpkm':	SMc02868	34.4031	127	'rpkm':	SMc02868	33.5974	87	'rpkm':	SMc02868	41.9959	82	'rpkm':	SMc02868	38.236	69
'rpkm':	SMc02869	12.447	41	'rpkm':	SMc02869	14.7046	46	'rpkm':	SMc02869	14.5012	45	'rpkm':	SMc02869	29.5436	80	'rpkm':	SMc02869	12.8077	45	'rpkm':	SMc02869	13.6306	29	'rpkm':	SMc02869	15.191	23	'rpkm':	SMc02869	24.4528	30
'rpkm':	SMc02870	9.45911	25	'rpkm':	SMc02870	13.4786	57	'rpkm':	SMc02870	10.7319	30	'rpkm':	SMc02870	17.8711	51	'rpkm':	SMc02870	9.23148	32	'rpkm':	SMc02870	10.2162	22	'rpkm':	SMc02870	12.308	16	'rpkm':	SMc02870	18.3037	31
'rpkm':	SMc02871	9.49669	21	'rpkm':	SMc02871	8.29184	13	'rpkm':	SMc02871	12.9973	36	'rpkm':	SMc02871	N/A	21	'rpkm':	SMc02871	9.49669	9	'rpkm':	SMc02871	8.29184	12	'rpkm':	SMc02871	12.0613	9	'rpkm':	SMc02871	N/A	7
'rpkm':	SMc02872	17.5979	48	'rpkm':	SMc02872	23.5157	82	'rpkm':	SMc02872	18.1439	49	'rpkm':	SMc02872	9.46691	17	'rpkm':	SMc02872	16.2228	41	'rpkm':	SMc02872	15.9355	27	'rpkm':	SMc02872	19.4859	22	'rpkm':	SMc02872	9.46691	23
'rpkm':	SMc02873	24.4171	82	'rpkm':	SMc02873	17.764	36	'rpkm':	SMc02873	22.4055	72	'rpkm':	SMc02873	11.3529	28	'rpkm':	SMc02873	19.3163	42	'rpkm':	SMc02873	18.4341	31	'rpkm':	SMc02873	26.2407	11	'rpkm':	SMc02873	14.2417	12
'rpkm':	SMc02874	29.4459	85	'rpkm':	SMc02874	35.7574	116	'rpkm':	SMc02874	12.5329	38	'rpkm':	SMc02874	N/A	18	'rpkm':	SMc02874	24.5997	59	'rpkm':	SMc02874	24.3783	38	'rpkm':	SMc02874	11.294	19	'rpkm':	SMc02874	N/A	13
'rpkm':	SMc02875	13.3088	36	'rpkm':	SMc02875	13.7721	21	'rpkm':	SMc02875	11.142	35	'rpkm':	SMc02875	N/A	1	'rpkm':	SMc02875	12.5851	33	'rpkm':	SMc02875	13.7721	25	'rpkm':	SMc02875	9.42723	24	'rpkm':	SMc02875	N/A	20
'rpkm':	SMc02876	10.429	19	'rpkm':	SMc02876	14.8054	39	'rpkm':	SMc02876	14.8761	35	'rpkm':	SMc02876	N/A	5	'rpkm':	SMc02876	10.429	11	'rpkm':	SMc02876	13.6587	14	'rpkm':	SMc02876	N/A	18	'rpkm':	SMc02876	N/A	5
'rpkm':	SMc02877	28.8931	85	'rpkm':	SMc02877	31.3556	107	'rpkm':	SMc02877	30.673	106	'rpkm':	SMc02877	27.5253	98	'rpkm':	SMc02877	32.8464	115	'rpkm':	SMc02877	28.0639	64	'rpkm':	SMc02877	26.8135	44	'rpkm':	SMc02877	22.7539	42
'rpkm':	SMc02878	15.8834	58	'rpkm':	SMc02878	13.3121	39	'rpkm':	SMc02878	14.4742	53	'rpkm':	SMc02878	11.6558	33	'rpkm':	SMc02878	15.6185	58	'rpkm':	SMc02878	13.6352	31	'rpkm':	SMc02878	13.8137	26	'rpkm':	SMc02878	14.1573	28
'rpkm':	SMc02879	31.593	88	'rpkm':	SMc02879	34.7607	93	'rpkm':	SMc02879	37.6696	94	'rpkm':	SMc02879	26.6321	66	'rpkm':	SMc02879	31.7728	92	'rpkm':	SMc02879	26.9353	42	'rpkm':	SMc02879	45.5976	70	'rpkm':	SMc02879	29.1677	44
'rpkm':	SMc02880	24.588	85	'rpkm':	SMc02880	32.5211	127	'rpkm':	SMc02880	32.3163	97	'rpkm':	SMc02880	16.3823	44	'rpkm':	SMc02880	24.5866	88	'rpkm':	SMc02880	23.5656	56	'rpkm':	SMc02880	29.2596	43	'rpkm':	SMc02880	19.7895	35
'rpkm':	SMc02881	24.4662	110	'rpkm':	SMc02881	24.6437	111	'rpkm':	SMc02881	16.2137	91	'rpkm':	SMc02881	8.10938	29	'rpkm':	SMc02881	28.3274	149	'rpkm':	SMc02881	24.1657	80	'rpkm':	SMc02881	14.4404	41	'rpkm':	SMc02881	14.4559	30
'rpkm':	SMc02882	28.6914	75	'rpkm':	SMc02882	24.2874	12	'rpkm':	SMc02882	23.1882	59	'rpkm':	SMc02882	N/A	15	'rpkm':	SMc02882	32.4327	96	'rpkm':	SMc02882	27.7792	55	'rpkm':	SMc02882	25.7463	38	'rpkm':	SMc02882	N/A	14
'rpkm':	SMc02883	40.2509	28	'rpkm':	SMc02883	31.7899	24	'rpkm':	SMc02883	N/A	16	'rpkm':	SMc02883	N/A	5	'rpkm':	SMc02883	41.6693	31	'rpkm':	SMc02883	31.7899	9	'rpkm':	SMc02883	N/A	7	'rpkm':	SMc02883	N/A	3
'rpkm':	SMc02884	93.8225	311	'rpkm':	SMc02884	112.553	421	'rpkm':	SMc02884	67.6744	210	'rpkm':	SMc02884	30.2566	78	'rpkm':	SMc02884	77.3736	213	'rpkm':	SMc02884	78.8453	155	'rpkm':	SMc02884	60.6572	90	'rpkm':	SMc02884	32.8134	53
'rpkm':	SMc02885	15.5527	29	'rpkm':	SMc02885	21.3074	21	'rpkm':	SMc02885	14.9175	27	'rpkm':	SMc02885	N/A	21	'rpkm':	SMc02885	19.2144	46	'rpkm':	SMc02885	21.3074	21	'rpkm':	SMc02885	16.4084	10	'rpkm':	SMc02885	N/A	15
'rpkm':	SMc02886	58.266	61	'rpkm':	SMc02886	44.9834	53	'rpkm':	SMc02886	27.8697	26	'rpkm':	SMc02886	N/A	9	'rpkm':	SMc02886	52.9967	52	'rpkm':	SMc02886	42.5566	36	'rpkm':	SMc02886	29.1059	16	'rpkm':	SMc02886	N/A	11
'rpkm':	SMc02887	N/A	1	'rpkm':	SMc02887	N/A	0	'rpkm':	SMc02887	N/A	2	'rpkm':	SMc02887	N/A	2	'rpkm':	SMc02887	N/A	3	'rpkm':	SMc02887	N/A	0	'rpkm':	SMc02887	N/A	0	'rpkm':	SMc02887	N/A	0
'rpkm':	SMc05001	N/A	1	'rpkm':	SMc05001	N/A	0	'rpkm':	SMc05001	N/A	6	'rpkm':	SMc05001	N/A	0	'rpkm':	SMc05001	N/A	1	'rpkm':	SMc05001	N/A	0	'rpkm':	SMc05001	N/A	0	'rpkm':	SMc05001	N/A	0
'rpkm':	SMc02888	11.7527	43	'rpkm':	SMc02888	N/A	0	'rpkm':	SMc02888	N/A	18	'rpkm':	SMc02888	N/A	1	'rpkm':	SMc02888	10.2115	34	'rpkm':	SMc02888	11.842	29	'rpkm':	SMc02888	N/A	5	'rpkm':	SMc02888	N/A	3
'rpkm':	SMc02889	6.25193	26	'rpkm':	SMc02889	N/A	7	'rpkm':	SMc02889	N/A	9	'rpkm':	SMc02889	N/A	3	'rpkm':	SMc02889	6.13285	13	'rpkm':	SMc02889	N/A	13	'rpkm':	SMc02889	N/A	5	'rpkm':	SMc02889	N/A	3
'rpkm':	SMc02890	4.55376	29	'rpkm':	SMc02890	N/A	0	'rpkm':	SMc02890	N/A	9	'rpkm':	SMc02890	N/A	8	'rpkm':	SMc02890	4.61289	20	'rpkm':	SMc02890	N/A	6	'rpkm':	SMc02890	N/A	14	'rpkm':	SMc02890	N/A	7
'rpkm':	SMc02891	N/A	0	'rpkm':	SMc02891	N/A	0	'rpkm':	SMc02891	N/A	2	'rpkm':	SMc02891	N/A	3	'rpkm':	SMc02891	N/A	3	'rpkm':	SMc02891	N/A	1	'rpkm':	SMc02891	N/A	3	'rpkm':	SMc02891	N/A	2
'rpkm':	SMc02892	N/A	6	'rpkm':	SMc02892	N/A	0	'rpkm':	SMc02892	N/A	0	'rpkm':	SMc02892	N/A	20	'rpkm':	SMc02892	N/A	4	'rpkm':	SMc02892	N/A	5	'rpkm':	SMc02892	N/A	7	'rpkm':	SMc02892	N/A	19
'rpkm':	SMc02893	11.573	36	'rpkm':	SMc02893	9.62578	14	'rpkm':	SMc02893	N/A	19	'rpkm':	SMc02893	N/A	1	'rpkm':	SMc02893	11.0952	19	'rpkm':	SMc02893	9.62578	7	'rpkm':	SMc02893	N/A	4	'rpkm':	SMc02893	N/A	5
'rpkm':	SMc02894	N/A	6	'rpkm':	SMc02894	N/A	0	'rpkm':	SMc02894	N/A	15	'rpkm':	SMc02894	N/A	11	'rpkm':	SMc02894	N/A	3	'rpkm':	SMc02894	N/A	3	'rpkm':	SMc02894	N/A	5	'rpkm':	SMc02894	N/A	3
'rpkm':	SMc02895	33.9316	114	'rpkm':	SMc02895	29.8373	78	'rpkm':	SMc02895	19.2481	67	'rpkm':	SMc02895	N/A	19	'rpkm':	SMc02895	41.2202	164	'rpkm':	SMc02895	38.589	98	'rpkm':	SMc02895	21.7775	44	'rpkm':	SMc02895	18.0627	26
'rpkm':	SMc02896	217.973	794	'rpkm':	SMc02896	248.162	872	'rpkm':	SMc02896	251.794	913	'rpkm':	SMc02896	140.458	460	'rpkm':	SMc02896	212.91	785	'rpkm':	SMc02896	228.578	550	'rpkm':	SMc02896	260.681	524	'rpkm':	SMc02896	143.463	277
'rpkm':	SMc02897	573.722	1453	'rpkm':	SMc02897	565.972	1470	'rpkm':	SMc02897	271.424	745	'rpkm':	SMc02897	71.9999	167	'rpkm':	SMc02897	609.381	1690	'rpkm':	SMc02897	515.949	914	'rpkm':	SMc02897	298.442	471	'rpkm':	SMc02897	101.502	167
'rpkm':	SMc02898	53.2633	136	'rpkm':	SMc02898	55.9204	178	'rpkm':	SMc02898	21.4998	62	'rpkm':	SMc02898	N/A	10	'rpkm':	SMc02898	50.3146	126	'rpkm':	SMc02898	36.417	63	'rpkm':	SMc02898	21.7452	34	'rpkm':	SMc02898	N/A	12
'rpkm':	SMc02899	30.9956	93	'rpkm':	SMc02899	24.4143	43	'rpkm':	SMc02899	24.2233	77	'rpkm':	SMc02899	N/A	21	'rpkm':	SMc02899	30.2433	92	'rpkm':	SMc02899	28.7638	50	'rpkm':	SMc02899	22.2937	36	'rpkm':	SMc02899	N/A	14
'rpkm':	SMc02900	1431.35	764	'rpkm':	SMc02900	1086.08	562	'rpkm':	SMc02900	890.584	471	'rpkm':	SMc02900	588.084	244	'rpkm':	SMc02900	1107.89	495	'rpkm':	SMc02900	898.999	298	'rpkm':	SMc02900	759.332	194	'rpkm':	SMc02900	572.293	135
'rpkm':	SMc02901	N/A	9	'rpkm':	SMc02901	N/A	0	'rpkm':	SMc02901	N/A	6	'rpkm':	SMc02901	N/A	4	'rpkm':	SMc02901	N/A	10	'rpkm':	SMc02901	N/A	6	'rpkm':	SMc02901	N/A	5	'rpkm':	SMc02901	N/A	4
'rpkm':	SMc02902	10.9081	23	'rpkm':	SMc02902	12.5666	20	'rpkm':	SMc02902	N/A	20	'rpkm':	SMc02902	N/A	4	'rpkm':	SMc02902	11.0782	26	'rpkm':	SMc02902	12.5666	11	'rpkm':	SMc02902	N/A	7	'rpkm':	SMc02902	N/A	2
'rpkm':	SMc02903	25.1592	84	'rpkm':	SMc02903	28.5124	87	'rpkm':	SMc02903	15.9591	45	'rpkm':	SMc02903	N/A	17	'rpkm':	SMc02903	19.359	49	'rpkm':	SMc02903	22.3065	36	'rpkm':	SMc02903	17.4257	29	'rpkm':	SMc02903	N/A	0
'rpkm':	SMc02904	20.9369	56	'rpkm':	SMc02904	14.0936	0	'rpkm':	SMc02904	N/A	8	'rpkm':	SMc02904	N/A	8	'rpkm':	SMc02904	15.9854	34	'rpkm':	SMc02904	14.0936	18	'rpkm':	SMc02904	N/A	10	'rpkm':	SMc02904	N/A	4
'rpkm':	SMc02905	60.0244	375	'rpkm':	SMc02905	63.4118	404	'rpkm':	SMc02905	41.5889	279	'rpkm':	SMc02905	14.4659	65	'rpkm':	SMc02905	72.4237	544	'rpkm':	SMc02905	63.7982	306	'rpkm':	SMc02905	52.1341	216	'rpkm':	SMc02905	27.2472	111
'rpkm':	SMc02906	38.4707	45	'rpkm':	SMc02906	30.2873	32	'rpkm':	SMc02906	51.3117	59	'rpkm':	SMc02906	32.7303	32	'rpkm':	SMc02906	38.6594	47	'rpkm':	SMc02906	38.7102	37	'rpkm':	SMc02906	43.3085	24	'rpkm':	SMc02906	27.7559	10
'rpkm':	SMc02907	57.2067	120	'rpkm':	SMc02907	45.7096	89	'rpkm':	SMc02907	49.6012	117	'rpkm':	SMc02907	24.7854	37	'rpkm':	SMc02907	52.2463	104	'rpkm':	SMc02907	42.7576	58	'rpkm':	SMc02907	40.716	45	'rpkm':	SMc02907	30.4356	32
'rpkm':	SMc02908	76.0148	154	'rpkm':	SMc02908	62.7821	113	'rpkm':	SMc02908	51.8818	109	'rpkm':	SMc02908	24.2165	48	'rpkm':	SMc02908	78.13	168	'rpkm':	SMc02908	73.9515	117	'rpkm':	SMc02908	65.4876	86	'rpkm':	SMc02908	35.6768	49
'rpkm':	SMc02909	38.5581	170	'rpkm':	SMc02909	35.6527	151	'rpkm':	SMc02909	27.8458	117	'rpkm':	SMc02909	10.6914	46	'rpkm':	SMc02909	35.775	153	'rpkm':	SMc02909	33.2812	99	'rpkm':	SMc02909	31.0103	76	'rpkm':	SMc02909	16.0697	47
'rpkm':	SMc02910	47.525	266	'rpkm':	SMc02910	54.9688	297	'rpkm':	SMc02910	30.5497	173	'rpkm':	SMc02910	12.021	52	'rpkm':	SMc02910	37.6288	166	'rpkm':	SMc02910	42.689	125	'rpkm':	SMc02910	29.6091	88	'rpkm':	SMc02910	12.3823	32
'rpkm':	SMc02911	118.421	257	'rpkm':	SMc02911	80.7969	150	'rpkm':	SMc02911	31.1812	58	'rpkm':	SMc02911	N/A	9	'rpkm':	SMc02911	126.888	301	'rpkm':	SMc02911	83.3937	120	'rpkm':	SMc02911	31.5556	32	'rpkm':	SMc02911	N/A	11
'rpkm':	SMc02912	130.948	741	'rpkm':	SMc02912	126.216	666	'rpkm':	SMc02912	126.12	722	'rpkm':	SMc02912	41.2055	213	'rpkm':	SMc02912	131.939	778	'rpkm':	SMc02912	133.944	559	'rpkm':	SMc02912	121.341	363	'rpkm':	SMc02912	55.1823	193
'rpkm':	SMc02913	215.243	497	'rpkm':	SMc02913	210.72	488	'rpkm':	SMc02913	223.101	554	'rpkm':	SMc02913	120.602	232	'rpkm':	SMc02913	244.101	648	'rpkm':	SMc02913	222.353	404	'rpkm':	SMc02913	233.846	323	'rpkm':	SMc02913	181.902	264
'rpkm':	SMc02914	261.258	2371	'rpkm':	SMc02914	298.944	2842	'rpkm':	SMc02914	320.704	3063	'rpkm':	SMc02914	189.571	1530	'rpkm':	SMc02914	314.374	3402	'rpkm':	SMc02914	301.671	2163	'rpkm':	SMc02914	348.892	1899	'rpkm':	SMc02914	282.465	1644
'rpkm':	SMc00320	46.02	62	'rpkm':	SMc00320	51.2274	75	'rpkm':	SMc00320	75.1274	115	'rpkm':	SMc00320	58.612	71	'rpkm':	SMc00320	41.1673	51	'rpkm':	SMc00320	53.7085	61	'rpkm':	SMc00320	78.8838	67	'rpkm':	SMc00320	79.3961	67
'rpkm':	SMc00321	54.4416	183	'rpkm':	SMc00321	57.4949	191	'rpkm':	SMc00321	84.7802	282	'rpkm':	SMc00321	109.166	357	'rpkm':	SMc00321	60.9291	230	'rpkm':	SMc00321	57.4899	143	'rpkm':	SMc00321	75.1512	122	'rpkm':	SMc00321	120.678	240
'rpkm':	SMc00322	22.9243	131	'rpkm':	SMc00322	28.5109	182	'rpkm':	SMc00322	38.8639	238	'rpkm':	SMc00322	81.4746	423	'rpkm':	SMc00322	28.2709	197	'rpkm':	SMc00322	32.4846	169	'rpkm':	SMc00322	33.9209	100	'rpkm':	SMc00322	90.5456	293
'rpkm':	SMc00323	1693.55	1667	'rpkm':	SMc00323	1634.56	1518	'rpkm':	SMc00323	1499.41	1388	'rpkm':	SMc00323	1043.29	779	'rpkm':	SMc00323	1295.68	1011	'rpkm':	SMc00323	1287.28	689	'rpkm':	SMc00323	1169.38	453	'rpkm':	SMc00323	855.483	298
'rpkm':	SMc00324	221.641	1630	'rpkm':	SMc00324	215.521	1602	'rpkm':	SMc00324	204.527	1604	'rpkm':	SMc00324	123.539	788	'rpkm':	SMc00324	212.276	1553	'rpkm':	SMc00324	181.736	851	'rpkm':	SMc00324	175.57	657	'rpkm':	SMc00324	108.873	361
'rpkm':	SMc00325	26.5693	93	'rpkm':	SMc00325	32.8515	103	'rpkm':	SMc00325	50.4563	192	'rpkm':	SMc00325	42.5292	141	'rpkm':	SMc00325	28.8836	112	'rpkm':	SMc00325	38.1651	103	'rpkm':	SMc00325	43.5138	80	'rpkm':	SMc00325	45.4904	91
'rpkm':	SMc00326	95.4647	257	'rpkm':	SMc00326	113.469	298	'rpkm':	SMc00326	134.171	381	'rpkm':	SMc00326	48.9769	125	'rpkm':	SMc00326	95.4468	266	'rpkm':	SMc00326	109.289	207	'rpkm':	SMc00326	113.532	150	'rpkm':	SMc00326	50.7914	77
'rpkm':	SMc00327	124.939	535	'rpkm':	SMc00327	123.316	455	'rpkm':	SMc00327	113.438	516	'rpkm':	SMc00327	37.9908	143	'rpkm':	SMc00327	118.199	499	'rpkm':	SMc00327	125.589	354	'rpkm':	SMc00327	105.314	245	'rpkm':	SMc00327	43.1014	102
'rpkm':	SMc00328	134.67	252	'rpkm':	SMc00328	99.3845	178	'rpkm':	SMc00328	80.442	158	'rpkm':	SMc00328	20.7558	19	'rpkm':	SMc00328	106.209	163	'rpkm':	SMc00328	88.7333	107	'rpkm':	SMc00328	68.0979	64	'rpkm':	SMc00328	26.9324	26
'rpkm':	SMc00329	135.443	199	'rpkm':	SMc00329	75.7284	80	'rpkm':	SMc00329	29.207	42	'rpkm':	SMc00329	N/A	5	'rpkm':	SMc00329	116.982	154	'rpkm':	SMc00329	80.7201	70	'rpkm':	SMc00329	26.0956	22	'rpkm':	SMc00329	N/A	10
'rpkm':	SMc00330	76.9677	176	'rpkm':	SMc00330	81.416	198	'rpkm':	SMc00330	49.4093	108	'rpkm':	SMc00330	32.1549	62	'rpkm':	SMc00330	85.6356	219	'rpkm':	SMc00330	87.2441	166	'rpkm':	SMc00330	65.9516	93	'rpkm':	SMc00330	48.1735	67
'rpkm':	SMc00331	20.1934	71	'rpkm':	SMc00331	11.1113	41	'rpkm':	SMc00331	8.86686	21	'rpkm':	SMc00331	N/A	5	'rpkm':	SMc00331	19.0766	66	'rpkm':	SMc00331	10.3443	27	'rpkm':	SMc00331	8.86686	16	'rpkm':	SMc00331	N/A	6
'rpkm':	SMc00332	229.605	349	'rpkm':	SMc00332	157.231	205	'rpkm':	SMc00332	81.8378	109	'rpkm':	SMc00332	25.4373	26	'rpkm':	SMc00332	184.447	244	'rpkm':	SMc00332	129.066	101	'rpkm':	SMc00332	66.5706	39	'rpkm':	SMc00332	N/A	15
'rpkm':	SMc00333	49.488	218	'rpkm':	SMc00333	63.7761	343	'rpkm':	SMc00333	46.6556	226	'rpkm':	SMc00333	12.9616	46	'rpkm':	SMc00333	50.3951	234	'rpkm':	SMc00333	42.8882	120	'rpkm':	SMc00333	37.0164	78	'rpkm':	SMc00333	16.633	42
'rpkm':	SMc00334	144.866	319	'rpkm':	SMc00334	102.82	200	'rpkm':	SMc00334	75.1124	176	'rpkm':	SMc00334	24.6033	39	'rpkm':	SMc00334	113.359	196	'rpkm':	SMc00334	96.3569	130	'rpkm':	SMc00334	50.6434	43	'rpkm':	SMc00334	28.3899	30
'rpkm':	SMc00335	447.243	2801	'rpkm':	SMc00335	438.191	2762	'rpkm':	SMc00335	410.764	2570	'rpkm':	SMc00335	407.882	2189	'rpkm':	SMc00335	382.477	2162	'rpkm':	SMc00335	341.539	1278	'rpkm':	SMc00335	316.04	848	'rpkm':	SMc00335	317.098	798
'rpkm':	SMc00336	18.3083	96	'rpkm':	SMc00336	16.2316	89	'rpkm':	SMc00336	13.4523	64	'rpkm':	SMc00336	N/A	16	'rpkm':	SMc00336	17.039	86	'rpkm':	SMc00336	12.4487	38	'rpkm':	SMc00336	13.1728	33	'rpkm':	SMc00336	N/A	23
'rpkm':	SMc00337	N/A	6	'rpkm':	SMc00337	N/A	11	'rpkm':	SMc00337	N/A	1	'rpkm':	SMc00337	N/A	2	'rpkm':	SMc00337	N/A	9	'rpkm':	SMc00337	N/A	2	'rpkm':	SMc00337	N/A	2	'rpkm':	SMc00337	N/A	1
'rpkm':	SMc00338	23.1547	28	'rpkm':	SMc00338	23.7584	37	'rpkm':	SMc00338	21.4879	34	'rpkm':	SMc00338	20.184	26	'rpkm':	SMc00338	24.8615	35	'rpkm':	SMc00338	25.5767	25	'rpkm':	SMc00338	22.0258	25	'rpkm':	SMc00338	21.5918	8
'rpkm':	SMc00339	38.7469	251	'rpkm':	SMc00339	35.6317	214	'rpkm':	SMc00339	32.96	234	'rpkm':	SMc00339	16.4265	99	'rpkm':	SMc00339	40.2547	280	'rpkm':	SMc00339	39.3677	196	'rpkm':	SMc00339	38.2423	161	'rpkm':	SMc00339	23.9056	103
'rpkm':	SMc00340	12.9428	40	'rpkm':	SMc00340	17.3542	64	'rpkm':	SMc00340	15.3792	56	'rpkm':	SMc00340	10.2192	24	'rpkm':	SMc00340	17.0334	70	'rpkm':	SMc00340	13.1802	27	'rpkm':	SMc00340	15.3339	30	'rpkm':	SMc00340	10.2192	23
'rpkm':	SMc00341	86.7188	86	'rpkm':	SMc00341	60.7715	41	'rpkm':	SMc00341	78.7502	78	'rpkm':	SMc00341	59.5853	55	'rpkm':	SMc00341	91.2486	99	'rpkm':	SMc00341	91.4043	79	'rpkm':	SMc00341	95.2418	60	'rpkm':	SMc00341	56.6775	29
'rpkm':	SMc00342	41.4256	99	'rpkm':	SMc00342	37.9834	84	'rpkm':	SMc00342	24.5737	59	'rpkm':	SMc00342	N/A	11	'rpkm':	SMc00342	31.7403	62	'rpkm':	SMc00342	31.0168	42	'rpkm':	SMc00342	18.5425	19	'rpkm':	SMc00342	N/A	6
'rpkm':	SMc00343	6.97731	22	'rpkm':	SMc00343	14.1317	53	'rpkm':	SMc00343	8.12644	12	'rpkm':	SMc00343	N/A	1	'rpkm':	SMc00343	6.97731	10	'rpkm':	SMc00343	N/A	2	'rpkm':	SMc00343	8.12644	0	'rpkm':	SMc00343	N/A	0
'rpkm':	SMc00344	N/A	11	'rpkm':	SMc00344	N/A	0	'rpkm':	SMc00344	N/A	6	'rpkm':	SMc00344	N/A	2	'rpkm':	SMc00344	N/A	4	'rpkm':	SMc00344	N/A	2	'rpkm':	SMc00344	N/A	8	'rpkm':	SMc00344	N/A	0
'rpkm':	SMc00345	N/A	25	'rpkm':	SMc00345	N/A	7	'rpkm':	SMc00345	N/A	3	'rpkm':	SMc00345	N/A	0	'rpkm':	SMc00345	N/A	16	'rpkm':	SMc00345	N/A	9	'rpkm':	SMc00345	N/A	3	'rpkm':	SMc00345	N/A	0
'rpkm':	SMc00346	N/A	12	'rpkm':	SMc00346	N/A	19	'rpkm':	SMc00346	N/A	21	'rpkm':	SMc00346	N/A	10	'rpkm':	SMc00346	N/A	22	'rpkm':	SMc00346	N/A	11	'rpkm':	SMc00346	N/A	5	'rpkm':	SMc00346	N/A	9
'rpkm':	SMc00347	37.5531	56	'rpkm':	SMc00347	33.5675	45	'rpkm':	SMc00347	33.0755	38	'rpkm':	SMc00347	N/A	11	'rpkm':	SMc00347	30.9395	40	'rpkm':	SMc00347	33.7231	34	'rpkm':	SMc00347	43.8438	35	'rpkm':	SMc00347	N/A	14
'rpkm':	SMc00348	176.151	182	'rpkm':	SMc00348	169.37	184	'rpkm':	SMc00348	127.128	120	'rpkm':	SMc00348	69.665	59	'rpkm':	SMc00348	180.809	197	'rpkm':	SMc00348	146.014	107	'rpkm':	SMc00348	117.676	56	'rpkm':	SMc00348	71.765	36
'rpkm':	SMc00349	117.578	790	'rpkm':	SMc00349	126.991	915	'rpkm':	SMc00349	69.5887	427	'rpkm':	SMc00349	26.9717	151	'rpkm':	SMc00349	107.498	695	'rpkm':	SMc00349	97.8327	430	'rpkm':	SMc00349	72.7348	249	'rpkm':	SMc00349	29.0138	99
'rpkm':	SMc00350	5.30408	18	'rpkm':	SMc00350	N/A	14	'rpkm':	SMc00350	N/A	6	'rpkm':	SMc00350	N/A	8	'rpkm':	SMc00350	6.6753	34	'rpkm':	SMc00350	N/A	10	'rpkm':	SMc00350	N/A	16	'rpkm':	SMc00350	N/A	8
'rpkm':	SMc00351	19.717	45	'rpkm':	SMc00351	16.131	23	'rpkm':	SMc00351	20.8086	38	'rpkm':	SMc00351	N/A	7	'rpkm':	SMc00351	15.9114	24	'rpkm':	SMc00351	16.131	11	'rpkm':	SMc00351	N/A	17	'rpkm':	SMc00351	N/A	5
'rpkm':	SMc00352	10.3446	18	'rpkm':	SMc00352	22.5331	38	'rpkm':	SMc00352	N/A	17	'rpkm':	SMc00352	N/A	2	'rpkm':	SMc00352	10.3446	14	'rpkm':	SMc00352	N/A	17	'rpkm':	SMc00352	N/A	5	'rpkm':	SMc00352	N/A	5
'rpkm':	SMc00353	24.5657	61	'rpkm':	SMc00353	15.3092	29	'rpkm':	SMc00353	14.3922	32	'rpkm':	SMc00353	N/A	7	'rpkm':	SMc00353	21.6302	49	'rpkm':	SMc00353	21.4606	43	'rpkm':	SMc00353	N/A	18	'rpkm':	SMc00353	N/A	14
'rpkm':	SMc00354	226.889	546	'rpkm':	SMc00354	239.196	570	'rpkm':	SMc00354	207.459	473	'rpkm':	SMc00354	128.744	237	'rpkm':	SMc00354	188.324	394	'rpkm':	SMc00354	191.871	276	'rpkm':	SMc00354	189.905	216	'rpkm':	SMc00354	120.59	121
'rpkm':	SMc00355	18.8962	64	'rpkm':	SMc00355	27.6974	119	'rpkm':	SMc00355	21.2977	94	'rpkm':	SMc00355	N/A	18	'rpkm':	SMc00355	21.9889	88	'rpkm':	SMc00355	21.1304	56	'rpkm':	SMc00355	18.5405	41	'rpkm':	SMc00355	21.1955	34
'rpkm':	SMc00356	21.7084	77	'rpkm':	SMc00356	20.5035	81	'rpkm':	SMc00356	20.3715	77	'rpkm':	SMc00356	N/A	12	'rpkm':	SMc00356	20.3246	70	'rpkm':	SMc00356	18.192	49	'rpkm':	SMc00356	16.7989	29	'rpkm':	SMc00356	18.7019	30
'rpkm':	SMc00357	310.255	629	'rpkm':	SMc00357	294.023	590	'rpkm':	SMc00357	221.751	427	'rpkm':	SMc00357	121.28	205	'rpkm':	SMc00357	247.311	412	'rpkm':	SMc00357	225.154	254	'rpkm':	SMc00357	182.039	155	'rpkm':	SMc00357	89.0281	63
'rpkm':	SMc00358	38.7695	142	'rpkm':	SMc00358	38.1504	159	'rpkm':	SMc00358	29.1957	115	'rpkm':	SMc00358	14.4021	45	'rpkm':	SMc00358	39.1282	150	'rpkm':	SMc00358	36.627	110	'rpkm':	SMc00358	28.2411	58	'rpkm':	SMc00358	19.9207	47
'rpkm':	SMc00359	7.25231	22	'rpkm':	SMc00359	9.7311	13	'rpkm':	SMc00359	10.2813	32	'rpkm':	SMc00359	N/A	21	'rpkm':	SMc00359	7.73765	27	'rpkm':	SMc00359	9.7311	19	'rpkm':	SMc00359	9.99168	9	'rpkm':	SMc00359	N/A	9
'rpkm':	SMc00360	121.979	260	'rpkm':	SMc00360	104.173	197	'rpkm':	SMc00360	48.2915	101	'rpkm':	SMc00360	N/A	14	'rpkm':	SMc00360	117.826	252	'rpkm':	SMc00360	100.634	137	'rpkm':	SMc00360	53.4511	65	'rpkm':	SMc00360	N/A	15
'rpkm':	SMc00361	25.0059	77	'rpkm':	SMc00361	14.9913	30	'rpkm':	SMc00361	11.6977	35	'rpkm':	SMc00361	N/A	6	'rpkm':	SMc00361	21.4992	60	'rpkm':	SMc00361	18.3457	36	'rpkm':	SMc00361	9.89747	18	'rpkm':	SMc00361	N/A	13
'rpkm':	SMc00362	267.133	406	'rpkm':	SMc00362	241.244	335	'rpkm':	SMc00362	175.16	223	'rpkm':	SMc00362	90.7986	77	'rpkm':	SMc00362	300.346	516	'rpkm':	SMc00362	262.619	295	'rpkm':	SMc00362	179.995	127	'rpkm':	SMc00362	105.494	64
'rpkm':	SMc00363	677.935	499	'rpkm':	SMc00363	509.352	380	'rpkm':	SMc00363	278.387	184	'rpkm':	SMc00363	76.3307	47	'rpkm':	SMc00363	670.81	507	'rpkm':	SMc00363	492.343	268	'rpkm':	SMc00363	319.844	127	'rpkm':	SMc00363	138.884	66
'rpkm':	SMc00364	543.694	778	'rpkm':	SMc00364	482.953	608	'rpkm':	SMc00364	373.234	519	'rpkm':	SMc00364	114.004	146	'rpkm':	SMc00364	570.913	879	'rpkm':	SMc00364	514.833	517	'rpkm':	SMc00364	392.272	305	'rpkm':	SMc00364	177.535	163
'rpkm':	SMc00365	40.9617	150	'rpkm':	SMc00365	54.7254	228	'rpkm':	SMc00365	41.0264	168	'rpkm':	SMc00365	28.1094	110	'rpkm':	SMc00365	49.358	216	'rpkm':	SMc00365	48.028	136	'rpkm':	SMc00365	42.8459	97	'rpkm':	SMc00365	36.645	92
'rpkm':	SMc00366	54.5026	452	'rpkm':	SMc00366	59.8936	484	'rpkm':	SMc00366	75.1764	643	'rpkm':	SMc00366	67.0744	490	'rpkm':	SMc00366	63.9432	621	'rpkm':	SMc00366	68.8883	467	'rpkm':	SMc00366	74.8949	344	'rpkm':	SMc00366	73.5141	332
'rpkm':	SMc00367	25.6986	21	'rpkm':	SMc00367	18.7728	0	'rpkm':	SMc00367	N/A	20	'rpkm':	SMc00367	N/A	13	'rpkm':	SMc00367	25.6986	19	'rpkm':	SMc00367	28.5672	33	'rpkm':	SMc00367	N/A	16	'rpkm':	SMc00367	N/A	5
'rpkm':	SMc00368	N/A	10	'rpkm':	SMc00368	N/A	3	'rpkm':	SMc00368	N/A	12	'rpkm':	SMc00368	N/A	5	'rpkm':	SMc00368	N/A	23	'rpkm':	SMc00368	N/A	4	'rpkm':	SMc00368	N/A	9	'rpkm':	SMc00368	N/A	7
'rpkm':	SMc00369	N/A	0	'rpkm':	SMc00369	N/A	0	'rpkm':	SMc00369	N/A	4	'rpkm':	SMc00369	N/A	1	'rpkm':	SMc00369	N/A	5	'rpkm':	SMc00369	N/A	4	'rpkm':	SMc00369	N/A	1	'rpkm':	SMc00369	N/A	3
'rpkm':	SMc00370	29.8953	79	'rpkm':	SMc00370	27.228	73	'rpkm':	SMc00370	23.3042	70	'rpkm':	SMc00370	12.0923	33	'rpkm':	SMc00370	30.0978	83	'rpkm':	SMc00370	24.4935	43	'rpkm':	SMc00370	21.0683	24	'rpkm':	SMc00370	10.0732	17
'rpkm':	SMc00371	N/A	11	'rpkm':	SMc00371	N/A	8	'rpkm':	SMc00371	N/A	8	'rpkm':	SMc00371	N/A	1	'rpkm':	SMc00371	N/A	11	'rpkm':	SMc00371	N/A	9	'rpkm':	SMc00371	N/A	3	'rpkm':	SMc00371	N/A	0
'rpkm':	SMc00372	11.4369	20	'rpkm':	SMc00372	19.8862	49	'rpkm':	SMc00372	N/A	11	'rpkm':	SMc00372	N/A	7	'rpkm':	SMc00372	11.4369	22	'rpkm':	SMc00372	N/A	16	'rpkm':	SMc00372	N/A	14	'rpkm':	SMc00372	N/A	11
'rpkm':	SMc00373	18.9767	22	'rpkm':	SMc00373	17.7097	43	'rpkm':	SMc00373	13.6893	14	'rpkm':	SMc00373	N/A	7	'rpkm':	SMc00373	19.2603	44	'rpkm':	SMc00373	15.4826	14	'rpkm':	SMc00373	13.6893	15	'rpkm':	SMc00373	N/A	12
'rpkm':	SMc00374	N/A	7	'rpkm':	SMc00374	N/A	8	'rpkm':	SMc00374	N/A	14	'rpkm':	SMc00374	N/A	7	'rpkm':	SMc00374	8.50864	27	'rpkm':	SMc00374	N/A	8	'rpkm':	SMc00374	N/A	8	'rpkm':	SMc00374	N/A	1
'rpkm':	SMc00375	48.7639	156	'rpkm':	SMc00375	47.4658	143	'rpkm':	SMc00375	38.2554	104	'rpkm':	SMc00375	24.9708	56	'rpkm':	SMc00375	49.4438	166	'rpkm':	SMc00375	41.9467	81	'rpkm':	SMc00375	38.2537	56	'rpkm':	SMc00375	25.1378	33
'rpkm':	SMc00376	19.4335	14	'rpkm':	SMc00376	17.9782	27	'rpkm':	SMc00376	N/A	20	'rpkm':	SMc00376	N/A	3	'rpkm':	SMc00376	19.4335	11	'rpkm':	SMc00376	15.3772	16	'rpkm':	SMc00376	N/A	4	'rpkm':	SMc00376	N/A	7
'rpkm':	SMc00377	9.27774	24	'rpkm':	SMc00377	9.89439	0	'rpkm':	SMc00377	10.6736	26	'rpkm':	SMc00377	N/A	12	'rpkm':	SMc00377	12.0192	39	'rpkm':	SMc00377	9.89439	25	'rpkm':	SMc00377	22.8697	30	'rpkm':	SMc00377	N/A	19
'rpkm':	SMc00378	35.6934	188	'rpkm':	SMc00378	31.9473	138	'rpkm':	SMc00378	25.3209	152	'rpkm':	SMc00378	6.11063	25	'rpkm':	SMc00378	35.3472	191	'rpkm':	SMc00378	33.0916	112	'rpkm':	SMc00378	26.8753	90	'rpkm':	SMc00378	11.1492	39
'rpkm':	SMc00379	14.2853	28	'rpkm':	SMc00379	17.3184	2	'rpkm':	SMc00379	18.093	41	'rpkm':	SMc00379	N/A	6	'rpkm':	SMc00379	13.86	20	'rpkm':	SMc00379	17.3184	14	'rpkm':	SMc00379	13.6204	22	'rpkm':	SMc00379	N/A	6
'rpkm':	SMc00380	32.8403	58	'rpkm':	SMc00380	29.0172	50	'rpkm':	SMc00380	24.7037	44	'rpkm':	SMc00380	N/A	24	'rpkm':	SMc00380	36.7635	73	'rpkm':	SMc00380	24.6072	27	'rpkm':	SMc00380	28.552	30	'rpkm':	SMc00380	N/A	23
'rpkm':	SMc00381	N/A	20	'rpkm':	SMc00381	N/A	0	'rpkm':	SMc00381	N/A	9	'rpkm':	SMc00381	N/A	7	'rpkm':	SMc00381	N/A	21	'rpkm':	SMc00381	N/A	9	'rpkm':	SMc00381	N/A	9	'rpkm':	SMc00381	N/A	4
'rpkm':	SMc00382	34.4378	135	'rpkm':	SMc00382	28.4727	96	'rpkm':	SMc00382	28.8254	113	'rpkm':	SMc00382	20.7682	80	'rpkm':	SMc00382	30.0546	103	'rpkm':	SMc00382	27.4949	66	'rpkm':	SMc00382	31.0214	70	'rpkm':	SMc00382	17.2956	24
'rpkm':	SMc00383	8.25259	16	'rpkm':	SMc00383	12.5375	30	'rpkm':	SMc00383	N/A	25	'rpkm':	SMc00383	N/A	7	'rpkm':	SMc00383	8.25259	17	'rpkm':	SMc00383	11.4088	6	'rpkm':	SMc00383	N/A	2	'rpkm':	SMc00383	N/A	1
'rpkm':	SMc00384	48.1806	96	'rpkm':	SMc00384	42.403	95	'rpkm':	SMc00384	22.9389	38	'rpkm':	SMc00384	N/A	16	'rpkm':	SMc00384	43.0641	82	'rpkm':	SMc00384	30.4584	42	'rpkm':	SMc00384	27.9954	29	'rpkm':	SMc00384	N/A	22
'rpkm':	SMc00385	39.6082	60	'rpkm':	SMc00385	64.704	127	'rpkm':	SMc00385	30.0624	50	'rpkm':	SMc00385	N/A	16	'rpkm':	SMc00385	46.8478	85	'rpkm':	SMc00385	49.2203	60	'rpkm':	SMc00385	30.1098	27	'rpkm':	SMc00385	36.049	26
'rpkm':	SMc00386	24.081	28	'rpkm':	SMc00386	21.6813	27	'rpkm':	SMc00386	N/A	11	'rpkm':	SMc00386	N/A	1	'rpkm':	SMc00386	24.9402	31	'rpkm':	SMc00386	19.2556	6	'rpkm':	SMc00386	N/A	6	'rpkm':	SMc00386	N/A	5
'rpkm':	SMc00387	23.7197	93	'rpkm':	SMc00387	21.0551	65	'rpkm':	SMc00387	24.0729	89	'rpkm':	SMc00387	9.44129	29	'rpkm':	SMc00387	18.4323	55	'rpkm':	SMc00387	21.649	52	'rpkm':	SMc00387	22.5441	42	'rpkm':	SMc00387	N/A	25
'rpkm':	SMc00388	19.1098	74	'rpkm':	SMc00388	17.6022	27	'rpkm':	SMc00388	26.2049	108	'rpkm':	SMc00388	15.1929	53	'rpkm':	SMc00388	15.9186	54	'rpkm':	SMc00388	23.8527	52	'rpkm':	SMc00388	22.1812	44	'rpkm':	SMc00388	13.7227	26
'rpkm':	SMc00389	16.1211	34	'rpkm':	SMc00389	25.2648	49	'rpkm':	SMc00389	15.6038	28	'rpkm':	SMc00389	N/A	11	'rpkm':	SMc00389	14.2842	28	'rpkm':	SMc00389	23.9526	33	'rpkm':	SMc00389	15.7182	11	'rpkm':	SMc00389	N/A	8
'rpkm':	SMc00390	30.9524	40	'rpkm':	SMc00390	N/A	9	'rpkm':	SMc00390	N/A	7	'rpkm':	SMc00390	N/A	0	'rpkm':	SMc00390	26.6684	32	'rpkm':	SMc00390	N/A	9	'rpkm':	SMc00390	N/A	3	'rpkm':	SMc00390	N/A	0
'rpkm':	SMc00391	N/A	7	'rpkm':	SMc00391	N/A	0	'rpkm':	SMc00391	N/A	0	'rpkm':	SMc00391	N/A	0	'rpkm':	SMc00391	N/A	0	'rpkm':	SMc00391	N/A	0	'rpkm':	SMc00391	N/A	0	'rpkm':	SMc00391	N/A	0
'rpkm':	SMc00392	40.3659	38	'rpkm':	SMc00392	46.3198	46	'rpkm':	SMc00392	N/A	11	'rpkm':	SMc00392	N/A	2	'rpkm':	SMc00392	37.6783	35	'rpkm':	SMc00392	33.2391	19	'rpkm':	SMc00392	N/A	14	'rpkm':	SMc00392	N/A	6
'rpkm':	SMc00393	24.3255	41	'rpkm':	SMc00393	33.1207	56	'rpkm':	SMc00393	N/A	21	'rpkm':	SMc00393	N/A	12	'rpkm':	SMc00393	22.4055	37	'rpkm':	SMc00393	25.0651	20	'rpkm':	SMc00393	N/A	19	'rpkm':	SMc00393	N/A	3
'rpkm':	SMc00394	86.5355	494	'rpkm':	SMc00394	87.7559	455	'rpkm':	SMc00394	57.7386	308	'rpkm':	SMc00394	20.7076	83	'rpkm':	SMc00394	81.6974	461	'rpkm':	SMc00394	81.1155	291	'rpkm':	SMc00394	62.0116	188	'rpkm':	SMc00394	28.6499	86
'rpkm':	SMc00395	42.8253	87	'rpkm':	SMc00395	53.6142	109	'rpkm':	SMc00395	35.8807	75	'rpkm':	SMc00395	20.8783	35	'rpkm':	SMc00395	40.4605	80	'rpkm':	SMc00395	40.002	40	'rpkm':	SMc00395	30.4987	29	'rpkm':	SMc00395	27.7539	27
'rpkm':	SMc00396	60.539	92	'rpkm':	SMc00396	53.4621	83	'rpkm':	SMc00396	31.0999	49	'rpkm':	SMc00396	N/A	12	'rpkm':	SMc00396	52.1749	70	'rpkm':	SMc00396	40.0046	33	'rpkm':	SMc00396	26.9975	13	'rpkm':	SMc00396	N/A	12
'rpkm':	SMc00397	N/A	8	'rpkm':	SMc00397	N/A	0	'rpkm':	SMc00397	N/A	3	'rpkm':	SMc00397	N/A	0	'rpkm':	SMc00397	N/A	17	'rpkm':	SMc00397	N/A	4	'rpkm':	SMc00397	N/A	3	'rpkm':	SMc00397	N/A	3
'rpkm':	SMc00460	15.2561	52	'rpkm':	SMc00460	15.9918	45	'rpkm':	SMc00460	21.1242	86	'rpkm':	SMc00460	10.0128	27	'rpkm':	SMc00460	15.8056	58	'rpkm':	SMc00460	20.4678	58	'rpkm':	SMc00460	18.6462	37	'rpkm':	SMc00460	14.4499	31
'rpkm':	SMc00399	18.4546	65	'rpkm':	SMc00399	18.7667	52	'rpkm':	SMc00399	12.7634	42	'rpkm':	SMc00399	N/A	14	'rpkm':	SMc00399	19.7713	76	'rpkm':	SMc00399	19.6237	43	'rpkm':	SMc00399	13.7945	26	'rpkm':	SMc00399	N/A	16
'rpkm':	SMc00400	7.98818	29	'rpkm':	SMc00400	8.87354	15	'rpkm':	SMc00400	7.77954	27	'rpkm':	SMc00400	N/A	7	'rpkm':	SMc00400	7.98467	30	'rpkm':	SMc00400	8.87354	19	'rpkm':	SMc00400	N/A	10	'rpkm':	SMc00400	N/A	12
'rpkm':	SMc00401	30.2437	155	'rpkm':	SMc00401	34.2793	171	'rpkm':	SMc00401	34.2079	190	'rpkm':	SMc00401	31.0221	134	'rpkm':	SMc00401	33.8666	198	'rpkm':	SMc00401	35.35	136	'rpkm':	SMc00401	35.3132	108	'rpkm':	SMc00401	29.3799	70
'rpkm':	SMc00402	26.5557	105	'rpkm':	SMc00402	38.2669	198	'rpkm':	SMc00402	33.3904	145	'rpkm':	SMc00402	12.1335	49	'rpkm':	SMc00402	29.0447	130	'rpkm':	SMc00402	29.7469	96	'rpkm':	SMc00402	32.4282	74	'rpkm':	SMc00402	17.6578	50
'rpkm':	SMc00403	53.13	266	'rpkm':	SMc00403	38.4428	146	'rpkm':	SMc00403	34.4589	159	'rpkm':	SMc00403	8.8576	30	'rpkm':	SMc00403	43.7916	195	'rpkm':	SMc00403	36.9331	100	'rpkm':	SMc00403	31.5061	73	'rpkm':	SMc00403	N/A	17
'rpkm':	SMc00404	N/A	24	'rpkm':	SMc00404	N/A	15	'rpkm':	SMc00404	N/A	10	'rpkm':	SMc00404	N/A	4	'rpkm':	SMc00404	N/A	17	'rpkm':	SMc00404	N/A	2	'rpkm':	SMc00404	N/A	4	'rpkm':	SMc00404	N/A	1
'rpkm':	SMc00405	19.791	61	'rpkm':	SMc00405	22.4771	73	'rpkm':	SMc00405	30.6619	102	'rpkm':	SMc00405	12.1786	28	'rpkm':	SMc00405	19.2505	60	'rpkm':	SMc00405	19.2188	41	'rpkm':	SMc00405	25.518	40	'rpkm':	SMc00405	N/A	13
'rpkm':	SMc00406	31.1832	130	'rpkm':	SMc00406	31.2999	132	'rpkm':	SMc00406	20.3803	73	'rpkm':	SMc00406	N/A	18	'rpkm':	SMc00406	27.5633	108	'rpkm':	SMc00406	25.8286	70	'rpkm':	SMc00406	24.6803	55	'rpkm':	SMc00406	N/A	17
'rpkm':	SMc00407	62.5258	175	'rpkm':	SMc00407	42.7254	80	'rpkm':	SMc00407	24.8693	62	'rpkm':	SMc00407	14.8493	27	'rpkm':	SMc00407	63.9981	188	'rpkm':	SMc00407	50.5941	86	'rpkm':	SMc00407	29.0573	43	'rpkm':	SMc00407	N/A	19
'rpkm':	SMc00408	27.5479	79	'rpkm':	SMc00408	25.7501	57	'rpkm':	SMc00408	20.2104	60	'rpkm':	SMc00408	14.186	32	'rpkm':	SMc00408	19.7856	40	'rpkm':	SMc00408	23.2435	33	'rpkm':	SMc00408	20.4682	33	'rpkm':	SMc00408	13.2621	10
'rpkm':	SMc00409	551.049	312	'rpkm':	SMc00409	322.803	158	'rpkm':	SMc00409	150.926	91	'rpkm':	SMc00409	N/A	24	'rpkm':	SMc00409	513.819	283	'rpkm':	SMc00409	292.59	95	'rpkm':	SMc00409	130.318	38	'rpkm':	SMc00409	105.908	26
'rpkm':	SMc00410	158.165	532	'rpkm':	SMc00410	125.377	346	'rpkm':	SMc00410	120.579	451	'rpkm':	SMc00410	34.2017	110	'rpkm':	SMc00410	147.193	479	'rpkm':	SMc00410	137.069	314	'rpkm':	SMc00410	96.6221	165	'rpkm':	SMc00410	37.6029	74
'rpkm':	SMc00411	63.769	66	'rpkm':	SMc00411	60.5998	25	'rpkm':	SMc00411	41.0131	45	'rpkm':	SMc00411	N/A	15	'rpkm':	SMc00411	57.335	56	'rpkm':	SMc00411	68.1065	52	'rpkm':	SMc00411	31.1113	17	'rpkm':	SMc00411	N/A	16
'rpkm':	SMc00412	80.399	213	'rpkm':	SMc00412	72.9542	168	'rpkm':	SMc00412	76.123	199	'rpkm':	SMc00412	17.8398	33	'rpkm':	SMc00412	66.4637	155	'rpkm':	SMc00412	61.7504	88	'rpkm':	SMc00412	61.9198	74	'rpkm':	SMc00412	25.152	27
'rpkm':	SMc00413	80.0805	148	'rpkm':	SMc00413	57.1203	99	'rpkm':	SMc00413	52.558	112	'rpkm':	SMc00413	19.8029	36	'rpkm':	SMc00413	67.3947	104	'rpkm':	SMc00413	60.6643	84	'rpkm':	SMc00413	38.3841	33	'rpkm':	SMc00413	16.0241	15
'rpkm':	SMc00414	120.667	259	'rpkm':	SMc00414	87.9219	185	'rpkm':	SMc00414	31.2616	60	'rpkm':	SMc00414	N/A	10	'rpkm':	SMc00414	101.728	192	'rpkm':	SMc00414	78.033	110	'rpkm':	SMc00414	33.61	37	'rpkm':	SMc00414	N/A	8
'rpkm':	SMc00415	114.965	439	'rpkm':	SMc00415	156.35	686	'rpkm':	SMc00415	100.273	388	'rpkm':	SMc00415	22.8211	77	'rpkm':	SMc00415	113.287	442	'rpkm':	SMc00415	108.442	257	'rpkm':	SMc00415	88.153	164	'rpkm':	SMc00415	31.7126	75
'rpkm':	SMc00416	28.9053	86	'rpkm':	SMc00416	24.6662	75	'rpkm':	SMc00416	21.5832	74	'rpkm':	SMc00416	N/A	23	'rpkm':	SMc00416	30.0262	96	'rpkm':	SMc00416	24.6301	56	'rpkm':	SMc00416	20.6583	37	'rpkm':	SMc00416	N/A	8
'rpkm':	SMc00418	19.3723	24	'rpkm':	SMc00418	29.6851	40	'rpkm':	SMc00418	N/A	22	'rpkm':	SMc00418	N/A	7	'rpkm':	SMc00418	21.8891	30	'rpkm':	SMc00418	25.4029	11	'rpkm':	SMc00418	N/A	12	'rpkm':	SMc00418	N/A	2
'rpkm':	SMc00419	41.7326	140	'rpkm':	SMc00419	24.3627	28	'rpkm':	SMc00419	37.274	123	'rpkm':	SMc00419	13.0785	37	'rpkm':	SMc00419	32.8879	89	'rpkm':	SMc00419	32.7431	59	'rpkm':	SMc00419	32.1045	50	'rpkm':	SMc00419	11.2875	17
'rpkm':	SMc00420	11.3066	59	'rpkm':	SMc00420	18.1325	111	'rpkm':	SMc00420	16.2142	87	'rpkm':	SMc00420	N/A	22	'rpkm':	SMc00420	11.2002	60	'rpkm':	SMc00420	11.9873	38	'rpkm':	SMc00420	15.85	45	'rpkm':	SMc00420	N/A	25
'rpkm':	SMc00421	15.7563	47	'rpkm':	SMc00421	19.5317	57	'rpkm':	SMc00421	17.0516	54	'rpkm':	SMc00421	N/A	25	'rpkm':	SMc00421	15.8084	49	'rpkm':	SMc00421	18.3068	37	'rpkm':	SMc00421	15.9884	22	'rpkm':	SMc00421	N/A	10
'rpkm':	SMc00422	33.6739	61	'rpkm':	SMc00422	25.3694	19	'rpkm':	SMc00422	23.0466	61	'rpkm':	SMc00422	N/A	10	'rpkm':	SMc00422	33.8779	64	'rpkm':	SMc00422	21.8158	27	'rpkm':	SMc00422	13.9891	20	'rpkm':	SMc00422	N/A	10
'rpkm':	SMc00423	18.8464	41	'rpkm':	SMc00423	14.1462	28	'rpkm':	SMc00423	N/A	22	'rpkm':	SMc00423	N/A	9	'rpkm':	SMc00423	17.3184	36	'rpkm':	SMc00423	14.4476	22	'rpkm':	SMc00423	N/A	10	'rpkm':	SMc00423	N/A	5
'rpkm':	SMc00424	N/A	15	'rpkm':	SMc00424	N/A	4	'rpkm':	SMc00424	N/A	6	'rpkm':	SMc00424	N/A	3	'rpkm':	SMc00424	N/A	15	'rpkm':	SMc00424	N/A	6	'rpkm':	SMc00424	N/A	4	'rpkm':	SMc00424	N/A	1
'rpkm':	SMc00425	N/A	16	'rpkm':	SMc00425	N/A	8	'rpkm':	SMc00425	N/A	7	'rpkm':	SMc00425	N/A	0	'rpkm':	SMc00425	N/A	13	'rpkm':	SMc00425	N/A	3	'rpkm':	SMc00425	N/A	5	'rpkm':	SMc00425	N/A	2
'rpkm':	SMc00461	76.3278	96	'rpkm':	SMc00461	70.1349	112	'rpkm':	SMc00461	34.1885	52	'rpkm':	SMc00461	N/A	9	'rpkm':	SMc00461	76.8254	101	'rpkm':	SMc00461	61.9673	65	'rpkm':	SMc00461	33.3446	24	'rpkm':	SMc00461	N/A	10
'rpkm':	SMc00427	58.9617	333	'rpkm':	SMc00427	56.1128	277	'rpkm':	SMc00427	44.033	257	'rpkm':	SMc00427	15.2914	81	'rpkm':	SMc00427	63.8991	397	'rpkm':	SMc00427	54.8711	198	'rpkm':	SMc00427	42.243	129	'rpkm':	SMc00427	17.7759	59
'rpkm':	SMc00428	N/A	12	'rpkm':	SMc00428	8.24962	20	'rpkm':	SMc00428	N/A	11	'rpkm':	SMc00428	N/A	6	'rpkm':	SMc00428	N/A	10	'rpkm':	SMc00428	8.24962	7	'rpkm':	SMc00428	N/A	4	'rpkm':	SMc00428	N/A	3
'rpkm':	SMc00429	14.6159	33	'rpkm':	SMc00429	17.9371	56	'rpkm':	SMc00429	13.2458	33	'rpkm':	SMc00429	28.1307	11	'rpkm':	SMc00429	15.88	41	'rpkm':	SMc00429	14.2426	24	'rpkm':	SMc00429	N/A	11	'rpkm':	SMc00429	28.1307	12
'rpkm':	SMc00430	8.51404	27	'rpkm':	SMc00430	N/A	0	'rpkm':	SMc00430	N/A	15	'rpkm':	SMc00430	N/A	4	'rpkm':	SMc00430	N/A	16	'rpkm':	SMc00430	N/A	11	'rpkm':	SMc00430	N/A	6	'rpkm':	SMc00430	N/A	5
'rpkm':	SMc00431	86.1544	5	'rpkm':	SMc00431	105.472	10	'rpkm':	SMc00431	130.398	11	'rpkm':	SMc00431	182.649	13	'rpkm':	SMc00431	86.1544	2	'rpkm':	SMc00431	105.472	5	'rpkm':	SMc00431	130.398	2	'rpkm':	SMc00431	182.649	3
'rpkm':	SMc00432	104.109	26	'rpkm':	SMc00432	119.936	45	'rpkm':	SMc00432	266.38	24	'rpkm':	SMc00432	248.493	68	'rpkm':	SMc00432	198.145	25	'rpkm':	SMc00432	222.293	18	'rpkm':	SMc00432	266.38	10	'rpkm':	SMc00432	464.637	19
'rpkm':	SMc00433	124.295	51	'rpkm':	SMc00433	132.192	57	'rpkm':	SMc00433	153.481	47	'rpkm':	SMc00433	190.311	45	'rpkm':	SMc00433	121.008	33	'rpkm':	SMc00433	244.637	14	'rpkm':	SMc00433	290.042	8	'rpkm':	SMc00433	361.634	20
'rpkm':	SMc01166	135.415	72	'rpkm':	SMc01166	146.446	49	'rpkm':	SMc01166	166.748	113	'rpkm':	SMc01166	90.577	82	'rpkm':	SMc01166	133.109	46	'rpkm':	SMc01166	146.255	35	'rpkm':	SMc01166	163.68	42	'rpkm':	SMc01166	92.066	56
'rpkm':	SMc01165	147.813	109	'rpkm':	SMc01165	151.054	79	'rpkm':	SMc01165	124.379	93	'rpkm':	SMc01165	32.7778	30	'rpkm':	SMc01165	144.449	69	'rpkm':	SMc01165	150.075	50	'rpkm':	SMc01165	123.13	42	'rpkm':	SMc01165	59.7065	15
'rpkm':	SMc01164	67.6637	61	'rpkm':	SMc01164	121.938	24	'rpkm':	SMc01164	69.8621	43	'rpkm':	SMc01164	27.8597	11	'rpkm':	SMc01164	63.4291	39	'rpkm':	SMc01164	121.938	21	'rpkm':	SMc01164	123.374	21	'rpkm':	SMc01164	27.8597	3
'rpkm':	SMc01163	126.13	93	'rpkm':	SMc01163	130.801	116	'rpkm':	SMc01163	57.7071	46	'rpkm':	SMc01163	27.7682	10	'rpkm':	SMc01163	122.249	67	'rpkm':	SMc01163	122.701	43	'rpkm':	SMc01163	60.4362	35	'rpkm':	SMc01163	27.7682	7
'rpkm':	SMc01162	22.0477	51	'rpkm':	SMc01162	24.2318	77	'rpkm':	SMc01162	11.4045	27	'rpkm':	SMc01162	N/A	10	'rpkm':	SMc01162	22.8181	57	'rpkm':	SMc01162	16.1264	26	'rpkm':	SMc01162	12.0513	22	'rpkm':	SMc01162	N/A	16
'rpkm':	SMc01161	37.3101	146	'rpkm':	SMc01161	33.7314	121	'rpkm':	SMc01161	35.3451	145	'rpkm':	SMc01161	14.2061	51	'rpkm':	SMc01161	36.0471	141	'rpkm':	SMc01161	34.6654	96	'rpkm':	SMc01161	27.8177	48	'rpkm':	SMc01161	15.6766	35
'rpkm':	SMc01160	28.614	46	'rpkm':	SMc01160	28.4647	57	'rpkm':	SMc01160	N/A	18	'rpkm':	SMc01160	N/A	6	'rpkm':	SMc01160	26.0952	11	'rpkm':	SMc01160	18.0377	13	'rpkm':	SMc01160	N/A	3	'rpkm':	SMc01160	N/A	2
'rpkm':	SMc01159	19.9458	61	'rpkm':	SMc01159	17.3557	40	'rpkm':	SMc01159	18.6124	57	'rpkm':	SMc01159	N/A	12	'rpkm':	SMc01159	14.2958	29	'rpkm':	SMc01159	20.8994	23	'rpkm':	SMc01159	16.7726	13	'rpkm':	SMc01159	N/A	12
'rpkm':	SMc01158	23.0028	58	'rpkm':	SMc01158	24.4007	59	'rpkm':	SMc01158	25.9858	62	'rpkm':	SMc01158	N/A	17	'rpkm':	SMc01158	15.8145	31	'rpkm':	SMc01158	18.3264	25	'rpkm':	SMc01158	18.6942	20	'rpkm':	SMc01158	N/A	10
'rpkm':	SMc01157	29.7842	78	'rpkm':	SMc01157	24.628	56	'rpkm':	SMc01157	31.9566	80	'rpkm':	SMc01157	19.1123	42	'rpkm':	SMc01157	32.3282	94	'rpkm':	SMc01157	24.9137	43	'rpkm':	SMc01157	30.7641	40	'rpkm':	SMc01157	24.0063	36
'rpkm':	SMc01156	32.7076	182	'rpkm':	SMc01156	22.155	75	'rpkm':	SMc01156	35.1992	201	'rpkm':	SMc01156	8.51866	46	'rpkm':	SMc01156	30.6685	167	'rpkm':	SMc01156	32.2089	132	'rpkm':	SMc01156	28.0656	71	'rpkm':	SMc01156	11.0822	39
'rpkm':	SMc01155	27.1423	82	'rpkm':	SMc01155	23.5769	62	'rpkm':	SMc01155	19.3611	51	'rpkm':	SMc01155	N/A	10	'rpkm':	SMc01155	25.1325	74	'rpkm':	SMc01155	26.808	59	'rpkm':	SMc01155	19.1887	27	'rpkm':	SMc01155	N/A	14
'rpkm':	SMc01154	23.9652	75	'rpkm':	SMc01154	23.0458	66	'rpkm':	SMc01154	17.2969	57	'rpkm':	SMc01154	N/A	8	'rpkm':	SMc01154	25.3456	86	'rpkm':	SMc01154	18.3373	29	'rpkm':	SMc01154	20.3967	40	'rpkm':	SMc01154	N/A	13
'rpkm':	SMc01153	21.6477	64	'rpkm':	SMc01153	17.3401	35	'rpkm':	SMc01153	24.6084	53	'rpkm':	SMc01153	14.278	29	'rpkm':	SMc01153	19.6599	56	'rpkm':	SMc01153	17.8237	28	'rpkm':	SMc01153	26.9524	25	'rpkm':	SMc01153	N/A	10
'rpkm':	SMc01152	1190.82	1136	'rpkm':	SMc01152	883.988	748	'rpkm':	SMc01152	536.602	485	'rpkm':	SMc01152	136.084	96	'rpkm':	SMc01152	1104.04	1022	'rpkm':	SMc01152	897.238	577	'rpkm':	SMc01152	463.857	197	'rpkm':	SMc01152	164.793	79
'rpkm':	SMc01167	111.363	610	'rpkm':	SMc01167	110.629	583	'rpkm':	SMc01167	98.1446	532	'rpkm':	SMc01167	35.8681	201	'rpkm':	SMc01167	89.9774	414	'rpkm':	SMc01167	89.0427	279	'rpkm':	SMc01167	82.6065	208	'rpkm':	SMc01167	38.5284	129
'rpkm':	SMc01151	14.5765	23	'rpkm':	SMc01151	N/A	3	'rpkm':	SMc01151	23.4426	27	'rpkm':	SMc01151	N/A	5	'rpkm':	SMc01151	14.5765	11	'rpkm':	SMc01151	N/A	12	'rpkm':	SMc01151	N/A	3	'rpkm':	SMc01151	N/A	1
'rpkm':	SMc01150	11.5411	50	'rpkm':	SMc01150	13.2024	58	'rpkm':	SMc01150	12.5927	50	'rpkm':	SMc01150	9.28248	31	'rpkm':	SMc01150	11.0971	48	'rpkm':	SMc01150	12.1444	23	'rpkm':	SMc01150	12.411	21	'rpkm':	SMc01150	N/A	19
'rpkm':	SMc01149	N/A	4	'rpkm':	SMc01149	N/A	0	'rpkm':	SMc01149	N/A	4	'rpkm':	SMc01149	N/A	3	'rpkm':	SMc01149	N/A	0	'rpkm':	SMc01149	N/A	3	'rpkm':	SMc01149	N/A	1	'rpkm':	SMc01149	N/A	1
'rpkm':	SMc01148	N/A	4	'rpkm':	SMc01148	N/A	0	'rpkm':	SMc01148	N/A	7	'rpkm':	SMc01148	N/A	7	'rpkm':	SMc01148	N/A	4	'rpkm':	SMc01148	N/A	3	'rpkm':	SMc01148	N/A	0	'rpkm':	SMc01148	N/A	3
'rpkm':	SMc01147	37.0456	147	'rpkm':	SMc01147	39.1167	128	'rpkm':	SMc01147	53.7974	230	'rpkm':	SMc01147	14.3791	53	'rpkm':	SMc01147	37.2733	154	'rpkm':	SMc01147	45.5042	132	'rpkm':	SMc01147	46.1748	94	'rpkm':	SMc01147	25.275	70
'rpkm':	SMc01146	54.2967	137	'rpkm':	SMc01146	56.9229	124	'rpkm':	SMc01146	69.6861	182	'rpkm':	SMc01146	25.8614	54	'rpkm':	SMc01146	54.3318	142	'rpkm':	SMc01146	52.1105	78	'rpkm':	SMc01146	63.5954	85	'rpkm':	SMc01146	28.7448	37
'rpkm':	SMc01145	113.55	170	'rpkm':	SMc01145	113.896	148	'rpkm':	SMc01145	114.1	161	'rpkm':	SMc01145	37.7817	41	'rpkm':	SMc01145	116.081	183	'rpkm':	SMc01145	103.88	91	'rpkm':	SMc01145	100.448	68	'rpkm':	SMc01145	73.0447	46
'rpkm':	SMc01144	89.9495	236	'rpkm':	SMc01144	62.3711	127	'rpkm':	SMc01144	46.7418	119	'rpkm':	SMc01144	14.3892	29	'rpkm':	SMc01144	69.0569	144	'rpkm':	SMc01144	67.8565	114	'rpkm':	SMc01144	34.9656	36	'rpkm':	SMc01144	13.4281	21
'rpkm':	SMc01143	46.0479	165	'rpkm':	SMc01143	39.2569	141	'rpkm':	SMc01143	19.5357	73	'rpkm':	SMc01143	N/A	9	'rpkm':	SMc01143	36.7753	104	'rpkm':	SMc01143	33.7295	77	'rpkm':	SMc01143	18.3309	35	'rpkm':	SMc01143	N/A	11
'rpkm':	SMc01142	109.109	231	'rpkm':	SMc01142	88.3385	196	'rpkm':	SMc01142	52.9943	120	'rpkm':	SMc01142	17.0755	25	'rpkm':	SMc01142	105.001	222	'rpkm':	SMc01142	79.0831	119	'rpkm':	SMc01142	55.103	69	'rpkm':	SMc01142	17.0755	21
'rpkm':	SMc01141	135.296	217	'rpkm':	SMc01141	112.973	156	'rpkm':	SMc01141	95.0859	159	'rpkm':	SMc01141	40.917	59	'rpkm':	SMc01141	141.528	244	'rpkm':	SMc01141	135.542	167	'rpkm':	SMc01141	108.976	107	'rpkm':	SMc01141	54.1754	53
'rpkm':	SMc01140	139.268	284	'rpkm':	SMc01140	101.263	210	'rpkm':	SMc01140	89.6683	172	'rpkm':	SMc01140	44.5937	67	'rpkm':	SMc01140	134.806	277	'rpkm':	SMc01140	109.562	180	'rpkm':	SMc01140	78.2701	71	'rpkm':	SMc01140	37.7825	27
'rpkm':	SMc01139	21.6609	115	'rpkm':	SMc01139	20.2577	100	'rpkm':	SMc01139	18.7259	113	'rpkm':	SMc01139	9.12016	37	'rpkm':	SMc01139	18.1639	83	'rpkm':	SMc01139	18.1114	59	'rpkm':	SMc01139	15.2399	43	'rpkm':	SMc01139	N/A	10
'rpkm':	SMc01138	84.7501	235	'rpkm':	SMc01138	76.9137	175	'rpkm':	SMc01138	67.7312	204	'rpkm':	SMc01138	12.1861	26	'rpkm':	SMc01138	74.7368	189	'rpkm':	SMc01138	76.3891	129	'rpkm':	SMc01138	55.5312	77	'rpkm':	SMc01138	N/A	18
'rpkm':	SMc01137	108.594	228	'rpkm':	SMc01137	92.3568	171	'rpkm':	SMc01137	57.6695	110	'rpkm':	SMc01137	17.2407	22	'rpkm':	SMc01137	96.0125	189	'rpkm':	SMc01137	86.0051	111	'rpkm':	SMc01137	60.7724	65	'rpkm':	SMc01137	17.2407	23
'rpkm':	SMc01136	72.5651	191	'rpkm':	SMc01136	50.5656	116	'rpkm':	SMc01136	26.2689	54	'rpkm':	SMc01136	N/A	7	'rpkm':	SMc01136	56.9328	128	'rpkm':	SMc01136	44.6737	68	'rpkm':	SMc01136	26.2878	24	'rpkm':	SMc01136	N/A	8
'rpkm':	SMc01135	44.8845	135	'rpkm':	SMc01135	28.223	80	'rpkm':	SMc01135	21.6696	62	'rpkm':	SMc01135	10.9679	29	'rpkm':	SMc01135	41.1729	116	'rpkm':	SMc01135	28.2437	60	'rpkm':	SMc01135	19.9757	28	'rpkm':	SMc01135	10.4271	13
'rpkm':	SMc01134	208.818	210	'rpkm':	SMc01134	177.988	188	'rpkm':	SMc01134	124.288	118	'rpkm':	SMc01134	64.6189	44	'rpkm':	SMc01134	204.278	208	'rpkm':	SMc01134	160.694	115	'rpkm':	SMc01134	103.401	42	'rpkm':	SMc01134	75.3934	22
'rpkm':	SMc01133	119.749	142	'rpkm':	SMc01133	112.944	129	'rpkm':	SMc01133	87.2739	118	'rpkm':	SMc01133	42.2262	41	'rpkm':	SMc01133	102.767	108	'rpkm':	SMc01133	101.057	77	'rpkm':	SMc01133	78.9084	54	'rpkm':	SMc01133	39.0923	21
'rpkm':	SMc01132	37.7504	50	'rpkm':	SMc01132	49.9578	104	'rpkm':	SMc01132	25.375	34	'rpkm':	SMc01132	N/A	15	'rpkm':	SMc01132	29.9817	28	'rpkm':	SMc01132	28.9552	19	'rpkm':	SMc01132	26.6438	11	'rpkm':	SMc01132	N/A	8
'rpkm':	SMc01131	38.9472	152	'rpkm':	SMc01131	39.5726	142	'rpkm':	SMc01131	32.9561	127	'rpkm':	SMc01131	16.2969	49	'rpkm':	SMc01131	42.2705	183	'rpkm':	SMc01131	42.9483	125	'rpkm':	SMc01131	30.7638	60	'rpkm':	SMc01131	18.7305	37
'rpkm':	SMc01130	30.6976	89	'rpkm':	SMc01130	24.2563	60	'rpkm':	SMc01130	41.7604	132	'rpkm':	SMc01130	N/A	20	'rpkm':	SMc01130	27.5604	74	'rpkm':	SMc01130	28.1287	61	'rpkm':	SMc01130	29.5459	36	'rpkm':	SMc01130	N/A	17
'rpkm':	SMc01129	73.0063	130	'rpkm':	SMc01129	75.8438	130	'rpkm':	SMc01129	86.1559	148	'rpkm':	SMc01129	47.7688	63	'rpkm':	SMc01129	68.635	120	'rpkm':	SMc01129	69.4399	82	'rpkm':	SMc01129	83.9247	76	'rpkm':	SMc01129	60.5178	56
'rpkm':	SMc01128	41.6596	300	'rpkm':	SMc01128	42.6372	299	'rpkm':	SMc01128	53.8982	417	'rpkm':	SMc01128	33.9344	206	'rpkm':	SMc01128	41.5437	309	'rpkm':	SMc01128	40.5512	203	'rpkm':	SMc01128	46.8929	176	'rpkm':	SMc01128	44.3606	186
'rpkm':	SMc01127	69.2206	271	'rpkm':	SMc01127	69.7371	256	'rpkm':	SMc01127	42.155	166	'rpkm':	SMc01127	17.2567	49	'rpkm':	SMc01127	72.4848	300	'rpkm':	SMc01127	63.7128	166	'rpkm':	SMc01127	42.0217	89	'rpkm':	SMc01127	23.3596	45
'rpkm':	SMc01126	74.7766	610	'rpkm':	SMc01126	73.4336	509	'rpkm':	SMc01126	57.8421	430	'rpkm':	SMc01126	18.5999	111	'rpkm':	SMc01126	66.2217	501	'rpkm':	SMc01126	66.2976	303	'rpkm':	SMc01126	51.1707	181	'rpkm':	SMc01126	20.6928	79
'rpkm':	SMc01125	34.1062	317	'rpkm':	SMc01125	26.6582	209	'rpkm':	SMc01125	33.0416	325	'rpkm':	SMc01125	13.535	105	'rpkm':	SMc01125	31.3182	277	'rpkm':	SMc01125	30.2623	204	'rpkm':	SMc01125	35.8902	201	'rpkm':	SMc01125	16.6431	87
'rpkm':	SMc01124	25.4988	257	'rpkm':	SMc01124	18.0894	142	'rpkm':	SMc01124	23.6494	250	'rpkm':	SMc01124	8.26692	83	'rpkm':	SMc01124	22.7091	213	'rpkm':	SMc01124	17.9919	105	'rpkm':	SMc01124	20.0906	101	'rpkm':	SMc01124	8.47795	50
'rpkm':	SMc01123	33.267	188	'rpkm':	SMc01123	32.0868	170	'rpkm':	SMc01123	40.3531	250	'rpkm':	SMc01123	22.3704	111	'rpkm':	SMc01123	29.1076	150	'rpkm':	SMc01123	27.3737	91	'rpkm':	SMc01123	28.2277	70	'rpkm':	SMc01123	22.8978	67
'rpkm':	SMc01122	27.1741	31	'rpkm':	SMc01122	30.1791	13	'rpkm':	SMc01122	40.3801	61	'rpkm':	SMc01122	31.3075	32	'rpkm':	SMc01122	27.1367	32	'rpkm':	SMc01122	30.1791	22	'rpkm':	SMc01122	29.8396	22	'rpkm':	SMc01122	N/A	20
'rpkm':	SMc01121	92.8205	368	'rpkm':	SMc01121	65.3695	210	'rpkm':	SMc01121	51.9184	200	'rpkm':	SMc01121	22.7886	64	'rpkm':	SMc01121	87.0489	340	'rpkm':	SMc01121	71.2039	187	'rpkm':	SMc01121	52.2859	109	'rpkm':	SMc01121	30.7581	63
'rpkm':	SMc01120	120.197	211	'rpkm':	SMc01120	80.7074	111	'rpkm':	SMc01120	48.9105	92	'rpkm':	SMc01120	23.9893	32	'rpkm':	SMc01120	91.3969	124	'rpkm':	SMc01120	87.032	98	'rpkm':	SMc01120	41.8222	38	'rpkm':	SMc01120	23.1749	21
'rpkm':	SMc01119	101.668	190	'rpkm':	SMc01119	84.4881	153	'rpkm':	SMc01119	93.7982	184	'rpkm':	SMc01119	57.7474	102	'rpkm':	SMc01119	97.2451	180	'rpkm':	SMc01119	97.182	149	'rpkm':	SMc01119	94.2847	100	'rpkm':	SMc01119	65.7466	73
'rpkm':	SMc01118	62.7536	154	'rpkm':	SMc01118	47.7835	74	'rpkm':	SMc01118	68.2046	161	'rpkm':	SMc01118	27.4909	54	'rpkm':	SMc01118	53.7516	120	'rpkm':	SMc01118	66.4195	114	'rpkm':	SMc01118	66.044	82	'rpkm':	SMc01118	46.317	69
'rpkm':	SMc01117	41.7952	68	'rpkm':	SMc01117	45.8143	24	'rpkm':	SMc01117	49.3841	87	'rpkm':	SMc01117	34.9313	57	'rpkm':	SMc01117	42.2693	72	'rpkm':	SMc01117	42.4045	47	'rpkm':	SMc01117	44.0789	38	'rpkm':	SMc01117	34.2284	32
'rpkm':	SMc01116	60.681	199	'rpkm':	SMc01116	53.1418	156	'rpkm':	SMc01116	56.2911	188	'rpkm':	SMc01116	36.1023	95	'rpkm':	SMc01116	53.6835	165	'rpkm':	SMc01116	47.9575	95	'rpkm':	SMc01116	56.8952	103	'rpkm':	SMc01116	36.4271	56
'rpkm':	SMc01115	65.0319	342	'rpkm':	SMc01115	62.2251	324	'rpkm':	SMc01115	42.4871	196	'rpkm':	SMc01115	13.2547	58	'rpkm':	SMc01115	59.6371	303	'rpkm':	SMc01115	53.0112	180	'rpkm':	SMc01115	40.2442	95	'rpkm':	SMc01115	17.4961	52
'rpkm':	SMc01114	79.4791	286	'rpkm':	SMc01114	76.0305	265	'rpkm':	SMc01114	68.0707	248	'rpkm':	SMc01114	22.8705	67	'rpkm':	SMc01114	69.6716	227	'rpkm':	SMc01114	62.4952	130	'rpkm':	SMc01114	58.7681	101	'rpkm':	SMc01114	27.8803	55
'rpkm':	SMc01113	96.95	165	'rpkm':	SMc01113	71.4674	109	'rpkm':	SMc01113	65.107	103	'rpkm':	SMc01113	22.526	30	'rpkm':	SMc01113	91.0808	151	'rpkm':	SMc01113	72.0364	83	'rpkm':	SMc01113	59.4661	46	'rpkm':	SMc01113	22.4879	24
'rpkm':	SMc01112	66.6661	275	'rpkm':	SMc01112	51.2648	168	'rpkm':	SMc01112	49.4884	228	'rpkm':	SMc01112	24.8218	91	'rpkm':	SMc01112	59.4927	229	'rpkm':	SMc01112	56.3244	154	'rpkm':	SMc01112	51.3598	130	'rpkm':	SMc01112	27.1312	61
'rpkm':	SMc01111	77.8432	448	'rpkm':	SMc01111	84.4791	486	'rpkm':	SMc01111	75.3157	420	'rpkm':	SMc01111	57.77	255	'rpkm':	SMc01111	66.4071	342	'rpkm':	SMc01111	68.1365	239	'rpkm':	SMc01111	69.0445	193	'rpkm':	SMc01111	56.7459	143
'rpkm':	SMc01110	190.144	280	'rpkm':	SMc01110	185.778	286	'rpkm':	SMc01110	139.266	188	'rpkm':	SMc01110	64.0718	84	'rpkm':	SMc01110	133.373	131	'rpkm':	SMc01110	138.388	119	'rpkm':	SMc01110	100.956	48	'rpkm':	SMc01110	54.0962	36
'rpkm':	SMc01109	162.761	753	'rpkm':	SMc01109	141.939	529	'rpkm':	SMc01109	120.698	529	'rpkm':	SMc01109	46.5785	191	'rpkm':	SMc01109	164.322	793	'rpkm':	SMc01109	164.579	535	'rpkm':	SMc01109	138.394	360	'rpkm':	SMc01109	64.0393	179
'rpkm':	SMc01108	32.8201	99	'rpkm':	SMc01108	44.7026	136	'rpkm':	SMc01108	34.6211	84	'rpkm':	SMc01108	14.1598	29	'rpkm':	SMc01108	33.7115	107	'rpkm':	SMc01108	38.6671	80	'rpkm':	SMc01108	43.3125	67	'rpkm':	SMc01108	13.7012	15
'rpkm':	SMc01107	106.899	90	'rpkm':	SMc01107	52.5519	28	'rpkm':	SMc01107	36.1661	27	'rpkm':	SMc01107	N/A	4	'rpkm':	SMc01107	95.1419	73	'rpkm':	SMc01107	66.3816	38	'rpkm':	SMc01107	38.2172	12	'rpkm':	SMc01107	N/A	6
'rpkm':	SMc01106	52.3837	76	'rpkm':	SMc01106	59.3294	108	'rpkm':	SMc01106	19.3357	22	'rpkm':	SMc01106	N/A	1	'rpkm':	SMc01106	46.5872	62	'rpkm':	SMc01106	40.5103	42	'rpkm':	SMc01106	19.3357	4	'rpkm':	SMc01106	N/A	9
'rpkm':	SMc01105	27.6155	85	'rpkm':	SMc01105	23.4904	15	'rpkm':	SMc01105	18.9326	56	'rpkm':	SMc01105	10.5928	10	'rpkm':	SMc01105	21.9057	52	'rpkm':	SMc01105	22.5763	49	'rpkm':	SMc01105	18.6019	24	'rpkm':	SMc01105	10.5928	17
'rpkm':	SMc01104	32.5692	276	'rpkm':	SMc01104	37.9362	324	'rpkm':	SMc01104	36.7688	314	'rpkm':	SMc01104	29.3826	195	'rpkm':	SMc01104	29.2307	233	'rpkm':	SMc01104	33.296	190	'rpkm':	SMc01104	34.0808	148	'rpkm':	SMc01104	32.4091	135
'rpkm':	SMc01103	38.6469	120	'rpkm':	SMc01103	34.2783	56	'rpkm':	SMc01103	38.316	115	'rpkm':	SMc01103	10.3559	21	'rpkm':	SMc01103	35.6086	106	'rpkm':	SMc01103	45.2028	89	'rpkm':	SMc01103	35.9921	55	'rpkm':	SMc01103	10.3559	16
'rpkm':	SMc01102	12.2943	55	'rpkm':	SMc01102	9.91138	34	'rpkm':	SMc01102	7.27597	27	'rpkm':	SMc01102	N/A	3	'rpkm':	SMc01102	9.94066	38	'rpkm':	SMc01102	10.1781	27	'rpkm':	SMc01102	N/A	17	'rpkm':	SMc01102	N/A	5
'rpkm':	SMc01101	192.131	379	'rpkm':	SMc01101	117.824	192	'rpkm':	SMc01101	60.7059	106	'rpkm':	SMc01101	N/A	9	'rpkm':	SMc01101	169.394	311	'rpkm':	SMc01101	119.859	149	'rpkm':	SMc01101	58.972	54	'rpkm':	SMc01101	N/A	17
'rpkm':	SMc01100	80.7825	279	'rpkm':	SMc01100	62.8578	141	'rpkm':	SMc01100	68.1397	232	'rpkm':	SMc01100	20.7629	54	'rpkm':	SMc01100	76.48	262	'rpkm':	SMc01100	80.8046	186	'rpkm':	SMc01100	78.4793	157	'rpkm':	SMc01100	31.8671	63
'rpkm':	SMc01099	78.2893	215	'rpkm':	SMc01099	78.0493	152	'rpkm':	SMc01099	105.359	286	'rpkm':	SMc01099	29.0812	61	'rpkm':	SMc01099	91.4632	288	'rpkm':	SMc01099	89.0529	153	'rpkm':	SMc01099	108.599	162	'rpkm':	SMc01099	49.6474	82
'rpkm':	SMc01098	N/A	0	'rpkm':	SMc01098	N/A	0	'rpkm':	SMc01098	N/A	0	'rpkm':	SMc01098	N/A	0	'rpkm':	SMc01098	N/A	2	'rpkm':	SMc01098	N/A	0	'rpkm':	SMc01098	N/A	0	'rpkm':	SMc01098	N/A	1
'rpkm':	SMc01394	N/A	1	'rpkm':	SMc01394	N/A	0	'rpkm':	SMc01394	N/A	1	'rpkm':	SMc01394	N/A	0	'rpkm':	SMc01394	N/A	0	'rpkm':	SMc01394	N/A	0	'rpkm':	SMc01394	N/A	0	'rpkm':	SMc01394	N/A	0
'rpkm':	SMc01097	33.1931	60	'rpkm':	SMc01097	36.852	71	'rpkm':	SMc01097	40.1119	84	'rpkm':	SMc01097	N/A	20	'rpkm':	SMc01097	29.897	49	'rpkm':	SMc01097	33.293	43	'rpkm':	SMc01097	30.3813	26	'rpkm':	SMc01097	N/A	12
'rpkm':	SMc01096	29.7648	129	'rpkm':	SMc01096	21.1043	54	'rpkm':	SMc01096	19.7669	82	'rpkm':	SMc01096	N/A	22	'rpkm':	SMc01096	26.0551	104	'rpkm':	SMc01096	24.1764	58	'rpkm':	SMc01096	19.9797	45	'rpkm':	SMc01096	14.2927	26
'rpkm':	SMc01095	12.4928	137	'rpkm':	SMc01095	9.76711	69	'rpkm':	SMc01095	15.594	184	'rpkm':	SMc01095	15.9484	141	'rpkm':	SMc01095	12.6409	145	'rpkm':	SMc01095	10.444	62	'rpkm':	SMc01095	14.0712	83	'rpkm':	SMc01095	17.9225	101
'rpkm':	SMc01094	9.89778	44	'rpkm':	SMc01094	14.7906	74	'rpkm':	SMc01094	14.4144	66	'rpkm':	SMc01094	10.9421	45	'rpkm':	SMc01094	11.9353	62	'rpkm':	SMc01094	12.6467	43	'rpkm':	SMc01094	12.0328	26	'rpkm':	SMc01094	13.6255	36
'rpkm':	SMc01093	25.9574	79	'rpkm':	SMc01093	27.5745	84	'rpkm':	SMc01093	21.2986	62	'rpkm':	SMc01093	17.7449	38	'rpkm':	SMc01093	26.7295	86	'rpkm':	SMc01093	26.832	60	'rpkm':	SMc01093	23.3748	39	'rpkm':	SMc01093	22.5311	28
'rpkm':	SMc01092	6.83217	18	'rpkm':	SMc01092	N/A	8	'rpkm':	SMc01092	N/A	18	'rpkm':	SMc01092	N/A	9	'rpkm':	SMc01092	10.4801	42	'rpkm':	SMc01092	N/A	21	'rpkm':	SMc01092	N/A	8	'rpkm':	SMc01092	N/A	5
'rpkm':	SMc01091	N/A	12	'rpkm':	SMc01091	N/A	0	'rpkm':	SMc01091	N/A	5	'rpkm':	SMc01091	N/A	0	'rpkm':	SMc01091	N/A	2	'rpkm':	SMc01091	N/A	2	'rpkm':	SMc01091	N/A	3	'rpkm':	SMc01091	N/A	1
'rpkm':	SMc01090	29.9015	225	'rpkm':	SMc01090	29.3252	209	'rpkm':	SMc01090	24.4063	190	'rpkm':	SMc01090	8.10815	48	'rpkm':	SMc01090	27.1353	198	'rpkm':	SMc01090	26.8436	134	'rpkm':	SMc01090	23.8776	99	'rpkm':	SMc01090	13.5059	59
'rpkm':	SMc01089	189.855	230	'rpkm':	SMc01089	165.459	159	'rpkm':	SMc01089	181.631	221	'rpkm':	SMc01089	98.059	92	'rpkm':	SMc01089	191.352	242	'rpkm':	SMc01089	181.644	149	'rpkm':	SMc01089	185.527	124	'rpkm':	SMc01089	116.417	75
'rpkm':	SMc01732	250.477	722	'rpkm':	SMc01732	212.549	563	'rpkm':	SMc01732	189.686	554	'rpkm':	SMc01732	125.933	319	'rpkm':	SMc01732	254.757	773	'rpkm':	SMc01732	212.179	420	'rpkm':	SMc01732	190.249	300	'rpkm':	SMc01732	124.783	182
'rpkm':	SMc01731	65.713	208	'rpkm':	SMc01731	62.4195	204	'rpkm':	SMc01731	37.4433	123	'rpkm':	SMc01731	12.7909	26	'rpkm':	SMc01731	63.9877	205	'rpkm':	SMc01731	52.4953	110	'rpkm':	SMc01731	38.7052	70	'rpkm':	SMc01731	14.575	22
'rpkm':	SMc01730	58.7003	162	'rpkm':	SMc01730	48.3696	115	'rpkm':	SMc01730	20.9217	45	'rpkm':	SMc01730	N/A	19	'rpkm':	SMc01730	54.1221	144	'rpkm':	SMc01730	46.4569	79	'rpkm':	SMc01730	25.4934	36	'rpkm':	SMc01730	N/A	12
'rpkm':	SMc01729	85.0523	277	'rpkm':	SMc01729	67.7058	195	'rpkm':	SMc01729	32.9506	114	'rpkm':	SMc01729	N/A	21	'rpkm':	SMc01729	81.9727	268	'rpkm':	SMc01729	64.5056	132	'rpkm':	SMc01729	38.0996	77	'rpkm':	SMc01729	19.3731	27
'rpkm':	SMc01728	21.8325	89	'rpkm':	SMc01728	16.8008	50	'rpkm':	SMc01728	17.4595	71	'rpkm':	SMc01728	N/A	12	'rpkm':	SMc01728	19.9277	78	'rpkm':	SMc01728	21.2217	61	'rpkm':	SMc01728	16.3113	34	'rpkm':	SMc01728	N/A	14
'rpkm':	SMc01727	24.7038	72	'rpkm':	SMc01727	18.8017	37	'rpkm':	SMc01727	28.9921	88	'rpkm':	SMc01727	21.4819	38	'rpkm':	SMc01727	28.2909	93	'rpkm':	SMc01727	24.3012	48	'rpkm':	SMc01727	24.5325	36	'rpkm':	SMc01727	26.5699	34
'rpkm':	SMc01726	114.734	359	'rpkm':	SMc01726	113.523	346	'rpkm':	SMc01726	92.647	266	'rpkm':	SMc01726	58.024	140	'rpkm':	SMc01726	105.671	318	'rpkm':	SMc01726	97.035	189	'rpkm':	SMc01726	87.4651	128	'rpkm':	SMc01726	53.8671	70
'rpkm':	SMc01725	19.3584	39	'rpkm':	SMc01725	20.7239	41	'rpkm':	SMc01725	18.3671	17	'rpkm':	SMc01725	N/A	22	'rpkm':	SMc01725	22.0078	53	'rpkm':	SMc01725	19.9334	28	'rpkm':	SMc01725	18.3671	9	'rpkm':	SMc01725	N/A	20
'rpkm':	SMc01724	N/A	4	'rpkm':	SMc01724	N/A	2	'rpkm':	SMc01724	N/A	2	'rpkm':	SMc01724	N/A	1	'rpkm':	SMc01724	N/A	4	'rpkm':	SMc01724	N/A	0	'rpkm':	SMc01724	N/A	1	'rpkm':	SMc01724	N/A	3
'rpkm':	SMc01723	13.1169	26	'rpkm':	SMc01723	14.0535	29	'rpkm':	SMc01723	18.6761	31	'rpkm':	SMc01723	N/A	12	'rpkm':	SMc01723	14.5276	32	'rpkm':	SMc01723	11.2936	22	'rpkm':	SMc01723	N/A	16	'rpkm':	SMc01723	N/A	5
'rpkm':	SMc01722	47.6356	106	'rpkm':	SMc01722	47.2223	109	'rpkm':	SMc01722	21.092	50	'rpkm':	SMc01722	N/A	12	'rpkm':	SMc01722	48.8386	115	'rpkm':	SMc01722	39.355	57	'rpkm':	SMc01722	22.5114	30	'rpkm':	SMc01722	N/A	8
'rpkm':	SMc01721	112.094	708	'rpkm':	SMc01721	110.549	721	'rpkm':	SMc01721	105.821	634	'rpkm':	SMc01721	45.0289	248	'rpkm':	SMc01721	127.083	912	'rpkm':	SMc01721	111.963	552	'rpkm':	SMc01721	123.297	445	'rpkm':	SMc01721	74.4031	304
'rpkm':	SMc01720	645.912	801	'rpkm':	SMc01720	688.02	924	'rpkm':	SMc01720	594.561	760	'rpkm':	SMc01720	436.237	479	'rpkm':	SMc01720	615.14	750	'rpkm':	SMc01720	549.686	436	'rpkm':	SMc01720	504.524	294	'rpkm':	SMc01720	388.689	222
'rpkm':	SMc04434	2283.9	1146	'rpkm':	SMc04434	1987.64	931	'rpkm':	SMc04434	1738.04	824	'rpkm':	SMc04434	1104.44	457	'rpkm':	SMc04434	1608.55	582	'rpkm':	SMc04434	1457.97	357	'rpkm':	SMc04434	1407.88	297	'rpkm':	SMc04434	861.677	166
'rpkm':	SMc01719	52.1981	333	'rpkm':	SMc01719	51.437	304	'rpkm':	SMc01719	49.6195	339	'rpkm':	SMc01719	24.5253	155	'rpkm':	SMc01719	51.1647	331	'rpkm':	SMc01719	49.9075	213	'rpkm':	SMc01719	46.3649	161	'rpkm':	SMc01719	26.9966	105
'rpkm':	SMc01718	28.1534	77	'rpkm':	SMc01718	21.1539	29	'rpkm':	SMc01718	33.3163	89	'rpkm':	SMc01718	16.1282	37	'rpkm':	SMc01718	34.5665	114	'rpkm':	SMc01718	30.0963	56	'rpkm':	SMc01718	42.3885	72	'rpkm':	SMc01718	18.3942	27
'rpkm':	SMc01717	18.0857	86	'rpkm':	SMc01717	15.7435	59	'rpkm':	SMc01717	19.147	97	'rpkm':	SMc01717	9.87084	42	'rpkm':	SMc01717	17.9758	88	'rpkm':	SMc01717	18.8008	65	'rpkm':	SMc01717	22.0674	66	'rpkm':	SMc01717	14.8614	46
'rpkm':	SMc01716	20.8094	106	'rpkm':	SMc01716	16.1215	65	'rpkm':	SMc01716	13.8587	61	'rpkm':	SMc01716	8.51301	34	'rpkm':	SMc01716	17.4855	76	'rpkm':	SMc01716	15.0682	41	'rpkm':	SMc01716	18.2524	55	'rpkm':	SMc01716	12.9437	30
'rpkm':	SMc01715	17.5184	40	'rpkm':	SMc01715	14.0764	15	'rpkm':	SMc01715	N/A	14	'rpkm':	SMc01715	N/A	1	'rpkm':	SMc01715	15.4904	32	'rpkm':	SMc01715	14.0764	17	'rpkm':	SMc01715	N/A	6	'rpkm':	SMc01715	N/A	3
'rpkm':	SMc01714	104.851	182	'rpkm':	SMc01714	92.0897	145	'rpkm':	SMc01714	83.0895	126	'rpkm':	SMc01714	78.1494	108	'rpkm':	SMc01714	74.0415	88	'rpkm':	SMc01714	59.7737	33	'rpkm':	SMc01714	60.9387	32	'rpkm':	SMc01714	72.0718	18
'rpkm':	SMc01713	93.5158	191	'rpkm':	SMc01713	76.051	157	'rpkm':	SMc01713	70.2126	133	'rpkm':	SMc01713	44.7524	69	'rpkm':	SMc01713	89.6922	182	'rpkm':	SMc01713	67.4058	92	'rpkm':	SMc01713	58.6694	48	'rpkm':	SMc01713	46.3245	43
'rpkm':	SMc01712	28.449	110	'rpkm':	SMc01712	25.4241	108	'rpkm':	SMc01712	19.9981	74	'rpkm':	SMc01712	N/A	5	'rpkm':	SMc01712	24.6304	83	'rpkm':	SMc01712	19.5879	47	'rpkm':	SMc01712	20.1534	23	'rpkm':	SMc01712	N/A	3
'rpkm':	SMc01711	4.32061	36	'rpkm':	SMc01711	7.72663	95	'rpkm':	SMc01711	6.08648	48	'rpkm':	SMc01711	4.74915	29	'rpkm':	SMc01711	3.81078	28	'rpkm':	SMc01711	4.8042	33	'rpkm':	SMc01711	6.44885	25	'rpkm':	SMc01711	6.45561	31
'rpkm':	SMc01710	2.5084	41	'rpkm':	SMc01710	1.75745	30	'rpkm':	SMc01710	2.01608	30	'rpkm':	SMc01710	N/A	15	'rpkm':	SMc01710	2.49442	42	'rpkm':	SMc01710	1.9965	28	'rpkm':	SMc01710	N/A	16	'rpkm':	SMc01710	N/A	13
'rpkm':	SMc01709	N/A	0	'rpkm':	SMc01709	N/A	0	'rpkm':	SMc01709	N/A	3	'rpkm':	SMc01709	N/A	0	'rpkm':	SMc01709	N/A	1	'rpkm':	SMc01709	N/A	1	'rpkm':	SMc01709	N/A	2	'rpkm':	SMc01709	N/A	1
'rpkm':	SMc01708	1.83975	23	'rpkm':	SMc01708	1.85142	17	'rpkm':	SMc01708	N/A	24	'rpkm':	SMc01708	N/A	17	'rpkm':	SMc01708	2.07876	30	'rpkm':	SMc01708	1.85142	9	'rpkm':	SMc01708	N/A	10	'rpkm':	SMc01708	N/A	13
'rpkm':	SMc01707	N/A	0	'rpkm':	SMc01707	N/A	0	'rpkm':	SMc01707	N/A	0	'rpkm':	SMc01707	N/A	2	'rpkm':	SMc01707	N/A	6	'rpkm':	SMc01707	N/A	2	'rpkm':	SMc01707	N/A	0	'rpkm':	SMc01707	N/A	2
'rpkm':	SMc01706	N/A	0	'rpkm':	SMc01706	N/A	0	'rpkm':	SMc01706	N/A	2	'rpkm':	SMc01706	N/A	2	'rpkm':	SMc01706	N/A	1	'rpkm':	SMc01706	N/A	1	'rpkm':	SMc01706	N/A	0	'rpkm':	SMc01706	N/A	1
'rpkm':	SMc01705	N/A	12	'rpkm':	SMc01705	N/A	0	'rpkm':	SMc01705	N/A	4	'rpkm':	SMc01705	N/A	7	'rpkm':	SMc01705	N/A	3	'rpkm':	SMc01705	N/A	7	'rpkm':	SMc01705	N/A	0	'rpkm':	SMc01705	N/A	4
'rpkm':	SMc01704	N/A	7	'rpkm':	SMc01704	N/A	0	'rpkm':	SMc01704	N/A	3	'rpkm':	SMc01704	N/A	20	'rpkm':	SMc01704	N/A	10	'rpkm':	SMc01704	N/A	2	'rpkm':	SMc01704	N/A	7	'rpkm':	SMc01704	N/A	11
'rpkm':	SMc01703	28.9786	40	'rpkm':	SMc01703	37.3096	57	'rpkm':	SMc01703	28.2833	43	'rpkm':	SMc01703	32.778	38	'rpkm':	SMc01703	24.6666	29	'rpkm':	SMc01703	29.7173	27	'rpkm':	SMc01703	24.1696	22	'rpkm':	SMc01703	42.6289	35
'rpkm':	SMc01702	28.27	98	'rpkm':	SMc01702	26.3063	86	'rpkm':	SMc01702	29.762	90	'rpkm':	SMc01702	44.2143	124	'rpkm':	SMc01702	26.3771	89	'rpkm':	SMc01702	24.3175	55	'rpkm':	SMc01702	25.0327	33	'rpkm':	SMc01702	45.558	76
'rpkm':	SMc01701	47.675	89	'rpkm':	SMc01701	46.8574	84	'rpkm':	SMc01701	63.8017	125	'rpkm':	SMc01701	62.9106	107	'rpkm':	SMc01701	42.7665	73	'rpkm':	SMc01701	46.1786	61	'rpkm':	SMc01701	44.5376	30	'rpkm':	SMc01701	68.4726	72
'rpkm':	SMc02181	87.831	1011	'rpkm':	SMc02181	91.506	854	'rpkm':	SMc02181	109.818	1265	'rpkm':	SMc02181	51.2171	525	'rpkm':	SMc02181	81.1258	881	'rpkm':	SMc02181	91.9862	648	'rpkm':	SMc02181	104.098	611	'rpkm':	SMc02181	49.4745	285
'rpkm':	SMc02180	34.6519	33	'rpkm':	SMc02180	22.8479	17	'rpkm':	SMc02180	N/A	24	'rpkm':	SMc02180	N/A	6	'rpkm':	SMc02180	35.5252	36	'rpkm':	SMc02180	22.8479	24	'rpkm':	SMc02180	N/A	15	'rpkm':	SMc02180	N/A	10
'rpkm':	SMc02179	10.666	22	'rpkm':	SMc02179	12.9719	37	'rpkm':	SMc02179	10.6087	27	'rpkm':	SMc02179	N/A	13	'rpkm':	SMc02179	10.666	20	'rpkm':	SMc02179	11.5984	17	'rpkm':	SMc02179	10.3395	7	'rpkm':	SMc02179	N/A	4
'rpkm':	SMc02178	N/A	11	'rpkm':	SMc02178	N/A	10	'rpkm':	SMc02178	N/A	1	'rpkm':	SMc02178	N/A	0	'rpkm':	SMc02178	N/A	2	'rpkm':	SMc02178	N/A	2	'rpkm':	SMc02178	N/A	1	'rpkm':	SMc02178	N/A	2
'rpkm':	SMc02177	23.2216	20	'rpkm':	SMc02177	16.5083	28	'rpkm':	SMc02177	19.3896	22	'rpkm':	SMc02177	N/A	25	'rpkm':	SMc02177	23.2216	23	'rpkm':	SMc02177	18.7659	22	'rpkm':	SMc02177	19.3896	14	'rpkm':	SMc02177	N/A	3
'rpkm':	SMc02176	7.21142	37	'rpkm':	SMc02176	7.81764	31	'rpkm':	SMc02176	9.42933	50	'rpkm':	SMc02176	10.0899	53	'rpkm':	SMc02176	7.42667	41	'rpkm':	SMc02176	8.7976	32	'rpkm':	SMc02176	9.60245	28	'rpkm':	SMc02176	9.39899	16
'rpkm':	SMc02175	17.2232	39	'rpkm':	SMc02175	16.9845	24	'rpkm':	SMc02175	19.8524	54	'rpkm':	SMc02175	N/A	12	'rpkm':	SMc02175	19.2686	50	'rpkm':	SMc02175	16.9845	14	'rpkm':	SMc02175	14.797	8	'rpkm':	SMc02175	N/A	8
'rpkm':	SMc02174	237.053	318	'rpkm':	SMc02174	259.028	362	'rpkm':	SMc02174	222.787	310	'rpkm':	SMc02174	167.695	203	'rpkm':	SMc02174	193.463	202	'rpkm':	SMc02174	193.102	133	'rpkm':	SMc02174	182.813	109	'rpkm':	SMc02174	140.829	82
'rpkm':	SMc02173	64.4868	57	'rpkm':	SMc02173	67.4287	72	'rpkm':	SMc02173	68.1835	67	'rpkm':	SMc02173	24.5753	29	'rpkm':	SMc02173	56.7864	37	'rpkm':	SMc02173	82.2875	15	'rpkm':	SMc02173	85.5341	9	'rpkm':	SMc02173	23.3636	7
'rpkm':	SMc02172	40.702	132	'rpkm':	SMc02172	51.4471	173	'rpkm':	SMc02172	57.6618	178	'rpkm':	SMc02172	17.4503	52	'rpkm':	SMc02172	34.7739	88	'rpkm':	SMc02172	35.7347	37	'rpkm':	SMc02172	50.5829	67	'rpkm':	SMc02172	16.6027	27
'rpkm':	SMc02171	456.135	1080	'rpkm':	SMc02171	471.991	1172	'rpkm':	SMc02171	390.596	1113	'rpkm':	SMc02171	249.817	542	'rpkm':	SMc02171	402.068	748	'rpkm':	SMc02171	386.163	456	'rpkm':	SMc02171	304.891	308	'rpkm':	SMc02171	225.654	239
'rpkm':	SMc02170	71.576	175	'rpkm':	SMc02170	79.082	149	'rpkm':	SMc02170	68.6963	159	'rpkm':	SMc02170	24.6344	54	'rpkm':	SMc02170	63.9402	126	'rpkm':	SMc02170	71.4504	72	'rpkm':	SMc02170	63.7854	68	'rpkm':	SMc02170	25.1383	33
'rpkm':	SMc02169	116.761	263	'rpkm':	SMc02169	130.447	231	'rpkm':	SMc02169	159.284	335	'rpkm':	SMc02169	88.6323	165	'rpkm':	SMc02169	98.9538	170	'rpkm':	SMc02169	116.38	115	'rpkm':	SMc02169	138.458	121	'rpkm':	SMc02169	89.4892	98
'rpkm':	SMc02167	63.3381	89	'rpkm':	SMc02167	74.084	95	'rpkm':	SMc02167	93.832	142	'rpkm':	SMc02167	39.9794	46	'rpkm':	SMc02167	50.2644	38	'rpkm':	SMc02167	63.2682	39	'rpkm':	SMc02167	72.2072	32	'rpkm':	SMc02167	44.9008	36
'rpkm':	SMc02166	44.7222	142	'rpkm':	SMc02166	49.3924	137	'rpkm':	SMc02166	56.3355	163	'rpkm':	SMc02166	41.8419	88	'rpkm':	SMc02166	42.5657	132	'rpkm':	SMc02166	44.6736	79	'rpkm':	SMc02166	52.6418	75	'rpkm':	SMc02166	42.4493	53
'rpkm':	SMc02165	34.0634	79	'rpkm':	SMc02165	47.9544	105	'rpkm':	SMc02165	46.4998	89	'rpkm':	SMc02165	65.0863	82	'rpkm':	SMc02165	35.3938	88	'rpkm':	SMc02165	40.5929	54	'rpkm':	SMc02165	46.963	49	'rpkm':	SMc02165	69.039	56
'rpkm':	SMc02164	41.5812	126	'rpkm':	SMc02164	47.7977	117	'rpkm':	SMc02164	61.9196	168	'rpkm':	SMc02164	80.1636	150	'rpkm':	SMc02164	34.5558	87	'rpkm':	SMc02164	46.984	84	'rpkm':	SMc02164	59.8128	84	'rpkm':	SMc02164	76.6055	77
'rpkm':	SMc02163	35.3923	204	'rpkm':	SMc02163	42.8185	254	'rpkm':	SMc02163	33.811	167	'rpkm':	SMc02163	20.1249	103	'rpkm':	SMc02163	31.5952	170	'rpkm':	SMc02163	33.0341	114	'rpkm':	SMc02163	33.8237	90	'rpkm':	SMc02163	18.7582	53
'rpkm':	SMc02162	15.5384	71	'rpkm':	SMc02162	10.5502	32	'rpkm':	SMc02162	10.2665	58	'rpkm':	SMc02162	6.08495	15	'rpkm':	SMc02162	12.9398	44	'rpkm':	SMc02162	15.2181	24	'rpkm':	SMc02162	9.45416	14	'rpkm':	SMc02162	6.08495	8
'rpkm':	SMc02161	24.1168	111	'rpkm':	SMc02161	17.6194	69	'rpkm':	SMc02161	17.079	74	'rpkm':	SMc02161	N/A	25	'rpkm':	SMc02161	21.3377	92	'rpkm':	SMc02161	17.6755	52	'rpkm':	SMc02161	21.0216	56	'rpkm':	SMc02161	N/A	20
'rpkm':	SMc02160	44.6021	216	'rpkm':	SMc02160	52.5699	255	'rpkm':	SMc02160	27.8335	121	'rpkm':	SMc02160	8.04284	30	'rpkm':	SMc02160	38.4723	170	'rpkm':	SMc02160	40.4728	115	'rpkm':	SMc02160	25.0348	53	'rpkm':	SMc02160	12.1956	34
'rpkm':	SMc02159	14.5455	34	'rpkm':	SMc02159	11.1153	1	'rpkm':	SMc02159	12.0843	25	'rpkm':	SMc02159	N/A	11	'rpkm':	SMc02159	12.699	27	'rpkm':	SMc02159	11.1153	18	'rpkm':	SMc02159	12.0843	8	'rpkm':	SMc02159	N/A	7
'rpkm':	SMc02158	N/A	18	'rpkm':	SMc02158	N/A	12	'rpkm':	SMc02158	N/A	17	'rpkm':	SMc02158	N/A	9	'rpkm':	SMc02158	N/A	9	'rpkm':	SMc02158	N/A	7	'rpkm':	SMc02158	N/A	6	'rpkm':	SMc02158	N/A	1
'rpkm':	SMc02157	18.1268	60	'rpkm':	SMc02157	17.0964	10	'rpkm':	SMc02157	17.6704	63	'rpkm':	SMc02157	16.5047	49	'rpkm':	SMc02157	18.5843	65	'rpkm':	SMc02157	16.7528	37	'rpkm':	SMc02157	15.4512	27	'rpkm':	SMc02157	16.7013	29
'rpkm':	SMc02156	42.6033	98	'rpkm':	SMc02156	43.6768	124	'rpkm':	SMc02156	35.4444	75	'rpkm':	SMc02156	57.6442	101	'rpkm':	SMc02156	35.7539	65	'rpkm':	SMc02156	31.934	48	'rpkm':	SMc02156	34.5408	38	'rpkm':	SMc02156	50.3981	41
'rpkm':	SMc02187	13.392	55	'rpkm':	SMc02187	19.6889	107	'rpkm':	SMc02187	9.22864	32	'rpkm':	SMc02187	N/A	12	'rpkm':	SMc02187	12.1594	47	'rpkm':	SMc02187	11.3765	32	'rpkm':	SMc02187	11.6665	27	'rpkm':	SMc02187	N/A	3
'rpkm':	SMc02202	10.0045	30	'rpkm':	SMc02202	6.71312	17	'rpkm':	SMc02202	11.5697	30	'rpkm':	SMc02202	N/A	4	'rpkm':	SMc02202	10.3491	33	'rpkm':	SMc02202	6.71312	20	'rpkm':	SMc02202	N/A	7	'rpkm':	SMc02202	N/A	1
'rpkm':	SMc02201	N/A	9	'rpkm':	SMc02201	N/A	0	'rpkm':	SMc02201	N/A	4	'rpkm':	SMc02201	N/A	5	'rpkm':	SMc02201	N/A	7	'rpkm':	SMc02201	N/A	4	'rpkm':	SMc02201	N/A	4	'rpkm':	SMc02201	N/A	1
'rpkm':	SMc02189	N/A	10	'rpkm':	SMc02189	N/A	0	'rpkm':	SMc02189	N/A	1	'rpkm':	SMc02189	N/A	1	'rpkm':	SMc02189	N/A	7	'rpkm':	SMc02189	N/A	3	'rpkm':	SMc02189	N/A	0	'rpkm':	SMc02189	N/A	2
'rpkm':	SMc02200	N/A	15	'rpkm':	SMc02200	22.0657	37	'rpkm':	SMc02200	N/A	2	'rpkm':	SMc02200	N/A	6	'rpkm':	SMc02200	N/A	7	'rpkm':	SMc02200	N/A	6	'rpkm':	SMc02200	N/A	2	'rpkm':	SMc02200	N/A	2
'rpkm':	SMc02184	24.1635	25	'rpkm':	SMc02184	N/A	1	'rpkm':	SMc02184	N/A	7	'rpkm':	SMc02184	N/A	1	'rpkm':	SMc02184	32.1145	36	'rpkm':	SMc02184	N/A	10	'rpkm':	SMc02184	N/A	1	'rpkm':	SMc02184	N/A	0
'rpkm':	SMc02199	46.3399	76	'rpkm':	SMc02199	29.5814	33	'rpkm':	SMc02199	17.7481	27	'rpkm':	SMc02199	N/A	2	'rpkm':	SMc02199	35.8283	44	'rpkm':	SMc02199	38.2873	21	'rpkm':	SMc02199	N/A	9	'rpkm':	SMc02199	N/A	1
'rpkm':	SMc02203	24.2444	97	'rpkm':	SMc02203	20.7448	58	'rpkm':	SMc02203	16.6653	61	'rpkm':	SMc02203	N/A	6	'rpkm':	SMc02203	18.7992	59	'rpkm':	SMc02203	18.4675	31	'rpkm':	SMc02203	15.9399	23	'rpkm':	SMc02203	N/A	2
'rpkm':	SMc02155	37.0243	359	'rpkm':	SMc02155	45.112	477	'rpkm':	SMc02155	46.1622	486	'rpkm':	SMc02155	57.0791	475	'rpkm':	SMc02155	32.7524	291	'rpkm':	SMc02155	34.3998	212	'rpkm':	SMc02155	36.4906	171	'rpkm':	SMc02155	55.8441	265
'rpkm':	SMc02154	42.4004	445	'rpkm':	SMc02154	28.8965	201	'rpkm':	SMc02154	37.9619	382	'rpkm':	SMc02154	48.8674	424	'rpkm':	SMc02154	38.4388	384	'rpkm':	SMc02154	35.2636	239	'rpkm':	SMc02154	31.442	143	'rpkm':	SMc02154	43.5468	199
'rpkm':	SMc04429	24.0811	64	'rpkm':	SMc04429	15.4563	32	'rpkm':	SMc04429	24.8215	54	'rpkm':	SMc04429	29.4113	50	'rpkm':	SMc04429	17.3103	37	'rpkm':	SMc04429	23.2088	48	'rpkm':	SMc04429	22.5408	23	'rpkm':	SMc04429	43.5858	43
'rpkm':	SMc02153	22.1204	100	'rpkm':	SMc02153	22.1572	83	'rpkm':	SMc02153	31.0028	124	'rpkm':	SMc02153	27.773	110	'rpkm':	SMc02153	18.1235	68	'rpkm':	SMc02153	24.4851	77	'rpkm':	SMc02153	31.9596	71	'rpkm':	SMc02153	26.3354	58
'rpkm':	SMc02152	37.8995	434	'rpkm':	SMc02152	46.5456	530	'rpkm':	SMc02152	49.0214	603	'rpkm':	SMc02152	19.6257	210	'rpkm':	SMc02152	41.1234	525	'rpkm':	SMc02152	42.7508	333	'rpkm':	SMc02152	42.3489	247	'rpkm':	SMc02152	22.906	157
'rpkm':	SMc02151	48.6864	61	'rpkm':	SMc02151	40.1476	54	'rpkm':	SMc02151	N/A	20	'rpkm':	SMc02151	N/A	1	'rpkm':	SMc02151	40.9499	46	'rpkm':	SMc02151	37.9882	37	'rpkm':	SMc02151	N/A	11	'rpkm':	SMc02151	N/A	7
'rpkm':	SMc02150	N/A	14	'rpkm':	SMc02150	N/A	0	'rpkm':	SMc02150	N/A	7	'rpkm':	SMc02150	N/A	1	'rpkm':	SMc02150	N/A	9	'rpkm':	SMc02150	N/A	6	'rpkm':	SMc02150	N/A	1	'rpkm':	SMc02150	N/A	0
'rpkm':	SMc02149	94.8996	368	'rpkm':	SMc02149	105.459	417	'rpkm':	SMc02149	85.5164	380	'rpkm':	SMc02149	41.6721	129	'rpkm':	SMc02149	90.1218	344	'rpkm':	SMc02149	85.4465	201	'rpkm':	SMc02149	73.6551	159	'rpkm':	SMc02149	45.9516	90
'rpkm':	SMc02148	30.8066	90	'rpkm':	SMc02148	18.8821	45	'rpkm':	SMc02148	15.4645	52	'rpkm':	SMc02148	N/A	5	'rpkm':	SMc02148	22.976	46	'rpkm':	SMc02148	22.174	21	'rpkm':	SMc02148	12.2088	22	'rpkm':	SMc02148	N/A	6
'rpkm':	SMc02147	23.9331	111	'rpkm':	SMc02147	17.8615	74	'rpkm':	SMc02147	18.7289	75	'rpkm':	SMc02147	N/A	20	'rpkm':	SMc02147	20.1459	83	'rpkm':	SMc02147	15.9746	44	'rpkm':	SMc02147	19.8306	45	'rpkm':	SMc02147	N/A	20
'rpkm':	SMc02146	1153.47	4874	'rpkm':	SMc02146	1150.62	4673	'rpkm':	SMc02146	1067.02	4437	'rpkm':	SMc02146	1046.74	3478	'rpkm':	SMc02146	973.017	3800	'rpkm':	SMc02146	935.46	2433	'rpkm':	SMc02146	830.434	1578	'rpkm':	SMc02146	923.271	1629
'rpkm':	SMc02145	215.553	512	'rpkm':	SMc02145	249.757	574	'rpkm':	SMc02145	173.29	368	'rpkm':	SMc02145	34.5558	70	'rpkm':	SMc02145	215.028	528	'rpkm':	SMc02145	223.263	353	'rpkm':	SMc02145	188.154	228	'rpkm':	SMc02145	58.6083	85
'rpkm':	SMc02144	95.3949	326	'rpkm':	SMc02144	124.879	454	'rpkm':	SMc02144	107.123	360	'rpkm':	SMc02144	17.2893	42	'rpkm':	SMc02144	91.6915	315	'rpkm':	SMc02144	102.213	241	'rpkm':	SMc02144	102.203	179	'rpkm':	SMc02144	37.3116	80
'rpkm':	SMc02143	47.6315	225	'rpkm':	SMc02143	56.769	305	'rpkm':	SMc02143	71.4346	358	'rpkm':	SMc02143	30.5395	127	'rpkm':	SMc02143	46.2768	221	'rpkm':	SMc02143	45.0278	154	'rpkm':	SMc02143	65.3252	166	'rpkm':	SMc02143	43.5118	126
'rpkm':	SMc02142	61.1041	184	'rpkm':	SMc02142	63.3344	210	'rpkm':	SMc02142	60.3934	184	'rpkm':	SMc02142	40.0165	98	'rpkm':	SMc02142	54.7653	156	'rpkm':	SMc02142	50.9811	109	'rpkm':	SMc02142	53.7024	81	'rpkm':	SMc02142	46.5058	73
'rpkm':	SMc02141	42.2527	122	'rpkm':	SMc02141	42.9719	130	'rpkm':	SMc02141	44.6115	118	'rpkm':	SMc02141	50.5703	117	'rpkm':	SMc02141	35.0478	92	'rpkm':	SMc02141	32.9206	63	'rpkm':	SMc02141	37.1926	46	'rpkm':	SMc02141	44.1789	54
'rpkm':	SMc02140	31.5481	91	'rpkm':	SMc02140	40.0351	127	'rpkm':	SMc02140	51.1667	130	'rpkm':	SMc02140	92.5071	207	'rpkm':	SMc02140	33.253	102	'rpkm':	SMc02140	28.3956	57	'rpkm':	SMc02140	50.2808	68	'rpkm':	SMc02140	90.0461	115
'rpkm':	SMc02139	147.021	248	'rpkm':	SMc02139	167.988	325	'rpkm':	SMc02139	56.0917	103	'rpkm':	SMc02139	N/A	17	'rpkm':	SMc02139	140.19	233	'rpkm':	SMc02139	134.601	160	'rpkm':	SMc02139	65.6592	72	'rpkm':	SMc02139	N/A	9
'rpkm':	SMc02138	89.1212	358	'rpkm':	SMc02138	76.6395	266	'rpkm':	SMc02138	69.4527	270	'rpkm':	SMc02138	37.6335	113	'rpkm':	SMc02138	89.9113	377	'rpkm':	SMc02138	75.7374	194	'rpkm':	SMc02138	71.3641	153	'rpkm':	SMc02138	52.2441	119
'rpkm':	SMc02137	53.3339	164	'rpkm':	SMc02137	46.7652	105	'rpkm':	SMc02137	58.8856	203	'rpkm':	SMc02137	22.2561	54	'rpkm':	SMc02137	45.3147	121	'rpkm':	SMc02137	45.7058	74	'rpkm':	SMc02137	40.9087	55	'rpkm':	SMc02137	24.2944	37
'rpkm':	SMc02136	47.7062	166	'rpkm':	SMc02136	50.8357	169	'rpkm':	SMc02136	61.0466	219	'rpkm':	SMc02136	47.9456	153	'rpkm':	SMc02136	44.5562	151	'rpkm':	SMc02136	44.1995	95	'rpkm':	SMc02136	58.3311	109	'rpkm':	SMc02136	46.3627	84
'rpkm':	SMc02135	206.915	269	'rpkm':	SMc02135	195.386	246	'rpkm':	SMc02135	191.104	246	'rpkm':	SMc02135	174.233	175	'rpkm':	SMc02135	195.642	249	'rpkm':	SMc02135	196.34	186	'rpkm':	SMc02135	183.047	122	'rpkm':	SMc02135	182.97	112
'rpkm':	SMc02134	14.4131	24	'rpkm':	SMc02134	16.5669	46	'rpkm':	SMc02134	14.3495	27	'rpkm':	SMc02134	18.6865	30	'rpkm':	SMc02134	14.0663	28	'rpkm':	SMc02134	9.60695	21	'rpkm':	SMc02134	N/A	10	'rpkm':	SMc02134	N/A	22
'rpkm':	SMc02217	51.8781	236	'rpkm':	SMc02217	43.6249	165	'rpkm':	SMc02217	39.6971	152	'rpkm':	SMc02217	30.974	84	'rpkm':	SMc02217	56.5113	281	'rpkm':	SMc02217	51.6342	169	'rpkm':	SMc02217	42.2806	92	'rpkm':	SMc02217	32.9828	56
'rpkm':	SMc02218	81.4183	303	'rpkm':	SMc02218	70.1656	254	'rpkm':	SMc02218	28.2676	103	'rpkm':	SMc02218	11.7454	36	'rpkm':	SMc02218	75.179	268	'rpkm':	SMc02218	59.6663	135	'rpkm':	SMc02218	24.2915	41	'rpkm':	SMc02218	14.767	31
'rpkm':	SMc02219	54.7443	163	'rpkm':	SMc02219	50.0357	162	'rpkm':	SMc02219	24.8167	98	'rpkm':	SMc02219	18.9975	55	'rpkm':	SMc02219	47.1594	122	'rpkm':	SMc02219	38.8888	72	'rpkm':	SMc02219	18.684	34	'rpkm':	SMc02219	20.0926	35
'rpkm':	SMc02220	8.77958	23	'rpkm':	SMc02220	14.9342	47	'rpkm':	SMc02220	10.7975	27	'rpkm':	SMc02220	N/A	22	'rpkm':	SMc02220	8.77958	23	'rpkm':	SMc02220	11.7804	17	'rpkm':	SMc02220	N/A	11	'rpkm':	SMc02220	N/A	5
'rpkm':	SMc02221	19.4335	22	'rpkm':	SMc02221	N/A	8	'rpkm':	SMc02221	N/A	12	'rpkm':	SMc02221	N/A	2	'rpkm':	SMc02221	19.4335	21	'rpkm':	SMc02221	N/A	14	'rpkm':	SMc02221	N/A	7	'rpkm':	SMc02221	N/A	2
'rpkm':	SMc02222	12.0857	27	'rpkm':	SMc02222	14.5654	0	'rpkm':	SMc02222	14.201	43	'rpkm':	SMc02222	N/A	9	'rpkm':	SMc02222	12.4654	30	'rpkm':	SMc02222	14.5654	19	'rpkm':	SMc02222	11.0781	24	'rpkm':	SMc02222	N/A	7
'rpkm':	SMc02223	33.562	69	'rpkm':	SMc02223	28.5008	17	'rpkm':	SMc02223	25.3061	61	'rpkm':	SMc02223	N/A	10	'rpkm':	SMc02223	34.602	76	'rpkm':	SMc02223	27.61	42	'rpkm':	SMc02223	20.4168	17	'rpkm':	SMc02223	N/A	10
'rpkm':	SMc02224	14.6665	56	'rpkm':	SMc02224	11.6215	25	'rpkm':	SMc02224	9.27782	31	'rpkm':	SMc02224	N/A	8	'rpkm':	SMc02224	10.2542	26	'rpkm':	SMc02224	11.6215	21	'rpkm':	SMc02224	N/A	19	'rpkm':	SMc02224	N/A	6
'rpkm':	SMc02225	N/A	15	'rpkm':	SMc02225	N/A	16	'rpkm':	SMc02225	N/A	12	'rpkm':	SMc02225	N/A	6	'rpkm':	SMc02225	N/A	11	'rpkm':	SMc02225	N/A	7	'rpkm':	SMc02225	N/A	3	'rpkm':	SMc02225	N/A	3
'rpkm':	SMc02226	N/A	10	'rpkm':	SMc02226	N/A	0	'rpkm':	SMc02226	N/A	4	'rpkm':	SMc02226	N/A	2	'rpkm':	SMc02226	N/A	6	'rpkm':	SMc02226	N/A	2	'rpkm':	SMc02226	N/A	0	'rpkm':	SMc02226	N/A	1
'rpkm':	SMc02227	6.79936	45	'rpkm':	SMc02227	9.56875	75	'rpkm':	SMc02227	8.96865	59	'rpkm':	SMc02227	7.10111	40	'rpkm':	SMc02227	6.35342	40	'rpkm':	SMc02227	6.72491	26	'rpkm':	SMc02227	9.27995	25	'rpkm':	SMc02227	7.32321	16
'rpkm':	SMc02228	11.9316	47	'rpkm':	SMc02228	12.2995	29	'rpkm':	SMc02228	10.5166	37	'rpkm':	SMc02228	12.2118	44	'rpkm':	SMc02228	13.3364	60	'rpkm':	SMc02228	13.3851	28	'rpkm':	SMc02228	15.7766	41	'rpkm':	SMc02228	10.5614	16
'rpkm':	SMc02229	N/A	16	'rpkm':	SMc02229	N/A	0	'rpkm':	SMc02229	N/A	5	'rpkm':	SMc02229	N/A	5	'rpkm':	SMc02229	N/A	13	'rpkm':	SMc02229	N/A	5	'rpkm':	SMc02229	N/A	5	'rpkm':	SMc02229	N/A	0
'rpkm':	SMc02230	64.7766	614	'rpkm':	SMc02230	59.3607	466	'rpkm':	SMc02230	70.0839	684	'rpkm':	SMc02230	19.3954	166	'rpkm':	SMc02230	64.7386	635	'rpkm':	SMc02230	65.4465	433	'rpkm':	SMc02230	66.0725	330	'rpkm':	SMc02230	31.9869	207
'rpkm':	SMc02231	13.6618	33	'rpkm':	SMc02231	19.8785	22	'rpkm':	SMc02231	34.8156	90	'rpkm':	SMc02231	N/A	11	'rpkm':	SMc02231	14.4943	38	'rpkm':	SMc02231	19.8785	13	'rpkm':	SMc02231	27.2144	23	'rpkm':	SMc02231	N/A	9
'rpkm':	SMc02232	86.623	272	'rpkm':	SMc02232	80.1152	200	'rpkm':	SMc02232	58.6619	187	'rpkm':	SMc02232	28.0343	73	'rpkm':	SMc02232	108.021	414	'rpkm':	SMc02232	95.9425	220	'rpkm':	SMc02232	80.2481	167	'rpkm':	SMc02232	48.7982	101
'rpkm':	SMc02234	42.3873	108	'rpkm':	SMc02234	44.8564	122	'rpkm':	SMc02234	41.9701	115	'rpkm':	SMc02234	N/A	22	'rpkm':	SMc02234	38.8785	93	'rpkm':	SMc02234	38.5277	67	'rpkm':	SMc02234	37.8665	51	'rpkm':	SMc02234	26.1346	32
'rpkm':	SMc02235	73.3391	65	'rpkm':	SMc02235	66.7557	57	'rpkm':	SMc02235	53.4873	42	'rpkm':	SMc02235	52.5988	15	'rpkm':	SMc02235	63	51	'rpkm':	SMc02235	61.7318	37	'rpkm':	SMc02235	49.1848	18	'rpkm':	SMc02235	52.5988	12
'rpkm':	SMc02236	10.8511	30	'rpkm':	SMc02236	14.0355	0	'rpkm':	SMc02236	N/A	15	'rpkm':	SMc02236	N/A	4	'rpkm':	SMc02236	8.92855	23	'rpkm':	SMc02236	14.0355	15	'rpkm':	SMc02236	N/A	12	'rpkm':	SMc02236	N/A	2
'rpkm':	SMc02237	11.4522	118	'rpkm':	SMc02237	9.22696	74	'rpkm':	SMc02237	8.03598	73	'rpkm':	SMc02237	3.51713	14	'rpkm':	SMc02237	8.32944	69	'rpkm':	SMc02237	8.94766	52	'rpkm':	SMc02237	9.41851	51	'rpkm':	SMc02237	3.51713	18
'rpkm':	SMc02238	N/A	18	'rpkm':	SMc02238	N/A	20	'rpkm':	SMc02238	N/A	10	'rpkm':	SMc02238	N/A	3	'rpkm':	SMc02238	N/A	15	'rpkm':	SMc02238	N/A	20	'rpkm':	SMc02238	N/A	8	'rpkm':	SMc02238	N/A	8
'rpkm':	SMc02239	N/A	11	'rpkm':	SMc02239	19.6582	29	'rpkm':	SMc02239	N/A	6	'rpkm':	SMc02239	N/A	9	'rpkm':	SMc02239	N/A	9	'rpkm':	SMc02239	N/A	2	'rpkm':	SMc02239	N/A	0	'rpkm':	SMc02239	N/A	0
'rpkm':	SMc02240	38.9434	98	'rpkm':	SMc02240	35.5939	105	'rpkm':	SMc02240	21.4778	42	'rpkm':	SMc02240	N/A	14	'rpkm':	SMc02240	30.5823	66	'rpkm':	SMc02240	28.1592	56	'rpkm':	SMc02240	33.2362	35	'rpkm':	SMc02240	27.885	27
'rpkm':	SMc02241	72.1073	247	'rpkm':	SMc02241	76.0406	245	'rpkm':	SMc02241	59.3109	207	'rpkm':	SMc02241	53.1265	145	'rpkm':	SMc02241	81.2446	313	'rpkm':	SMc02241	78.6081	195	'rpkm':	SMc02241	66.2304	133	'rpkm':	SMc02241	59.3679	102
'rpkm':	SMc02242	84.9594	137	'rpkm':	SMc02242	65.5635	87	'rpkm':	SMc02242	41.2345	58	'rpkm':	SMc02242	N/A	10	'rpkm':	SMc02242	60.9456	78	'rpkm':	SMc02242	57.0983	49	'rpkm':	SMc02242	35.1474	24	'rpkm':	SMc02242	N/A	5
'rpkm':	SMc02243	40.1733	81	'rpkm':	SMc02243	32.1718	50	'rpkm':	SMc02243	17.9137	28	'rpkm':	SMc02243	N/A	8	'rpkm':	SMc02243	30.3923	51	'rpkm':	SMc02243	31.5743	36	'rpkm':	SMc02243	17.7514	25	'rpkm':	SMc02243	N/A	2
'rpkm':	SMc02244	28.6038	140	'rpkm':	SMc02244	19.8541	77	'rpkm':	SMc02244	16.8648	76	'rpkm':	SMc02244	N/A	24	'rpkm':	SMc02244	25.3236	115	'rpkm':	SMc02244	22.5012	75	'rpkm':	SMc02244	19.0865	51	'rpkm':	SMc02244	N/A	22
'rpkm':	SMc02245	31.5647	112	'rpkm':	SMc02245	48.0671	206	'rpkm':	SMc02245	32.3812	118	'rpkm':	SMc02245	11.7275	29	'rpkm':	SMc02245	28.5428	94	'rpkm':	SMc02245	36.511	94	'rpkm':	SMc02245	32.5074	64	'rpkm':	SMc02245	17.2039	35
'rpkm':	SMc02246	63.3832	79	'rpkm':	SMc02246	40.7237	12	'rpkm':	SMc02246	25.0704	27	'rpkm':	SMc02246	N/A	5	'rpkm':	SMc02246	50.0983	51	'rpkm':	SMc02246	42.0099	36	'rpkm':	SMc02246	40.241	32	'rpkm':	SMc02246	N/A	13
'rpkm':	SMc02247	25.9626	36	'rpkm':	SMc02247	28.8841	62	'rpkm':	SMc02247	N/A	3	'rpkm':	SMc02247	N/A	0	'rpkm':	SMc02247	23.1284	29	'rpkm':	SMc02247	13.4321	25	'rpkm':	SMc02247	N/A	7	'rpkm':	SMc02247	N/A	0
'rpkm':	SMc02248	13.4214	31	'rpkm':	SMc02248	14.4486	15	'rpkm':	SMc02248	N/A	9	'rpkm':	SMc02248	N/A	3	'rpkm':	SMc02248	11.9908	17	'rpkm':	SMc02248	14.4486	13	'rpkm':	SMc02248	N/A	3	'rpkm':	SMc02248	N/A	2
'rpkm':	SMc02249	5.53733	61	'rpkm':	SMc02249	6.16381	91	'rpkm':	SMc02249	3.05611	24	'rpkm':	SMc02249	N/A	10	'rpkm':	SMc02249	4.54855	40	'rpkm':	SMc02249	3.83425	29	'rpkm':	SMc02249	3.05611	22	'rpkm':	SMc02249	N/A	12
'rpkm':	SMc02250	49.0444	59	'rpkm':	SMc02250	58.8408	93	'rpkm':	SMc02250	28.0389	40	'rpkm':	SMc02250	N/A	16	'rpkm':	SMc02250	43.0679	44	'rpkm':	SMc02250	37.5653	26	'rpkm':	SMc02250	25.7298	7	'rpkm':	SMc02250	N/A	11
'rpkm':	SMc02251	59.035	181	'rpkm':	SMc02251	64.7376	225	'rpkm':	SMc02251	44.0576	156	'rpkm':	SMc02251	10.1632	36	'rpkm':	SMc02251	59.4964	191	'rpkm':	SMc02251	54.6298	112	'rpkm':	SMc02251	47.4169	97	'rpkm':	SMc02251	11.5998	26
'rpkm':	SMc02252	12.4778	53	'rpkm':	SMc02252	12.2659	21	'rpkm':	SMc02252	17.504	54	'rpkm':	SMc02252	N/A	10	'rpkm':	SMc02252	9.43805	34	'rpkm':	SMc02252	13.2372	35	'rpkm':	SMc02252	17.9505	19	'rpkm':	SMc02252	N/A	8
'rpkm':	SMc02253	126.662	139	'rpkm':	SMc02253	116.16	121	'rpkm':	SMc02253	98.4329	107	'rpkm':	SMc02253	N/A	15	'rpkm':	SMc02253	109.033	108	'rpkm':	SMc02253	118.482	94	'rpkm':	SMc02253	70.1403	29	'rpkm':	SMc02253	N/A	11
'rpkm':	SMc02254	248.574	808	'rpkm':	SMc02254	265.148	839	'rpkm':	SMc02254	297.124	1028	'rpkm':	SMc02254	92.884	269	'rpkm':	SMc02254	239.539	776	'rpkm':	SMc02254	236.415	490	'rpkm':	SMc02254	279.528	495	'rpkm':	SMc02254	136.941	291
'rpkm':	SMc02255	257.87	1279	'rpkm':	SMc02255	220.268	958	'rpkm':	SMc02255	160.162	823	'rpkm':	SMc02255	82.9575	353	'rpkm':	SMc02255	267.142	1416	'rpkm':	SMc02255	247.128	908	'rpkm':	SMc02255	201.244	645	'rpkm':	SMc02255	135.021	440
'rpkm':	SMc02256	15.5894	64	'rpkm':	SMc02256	16.4749	64	'rpkm':	SMc02256	17.5733	60	'rpkm':	SMc02256	15.7384	56	'rpkm':	SMc02256	13.1476	47	'rpkm':	SMc02256	15.605	43	'rpkm':	SMc02256	21.3233	47	'rpkm':	SMc02256	17.266	38
'rpkm':	SMc02257	9.16065	15	'rpkm':	SMc02257	11.8727	7	'rpkm':	SMc02257	16.4521	45	'rpkm':	SMc02257	N/A	12	'rpkm':	SMc02257	9.16065	8	'rpkm':	SMc02257	11.8727	12	'rpkm':	SMc02257	15.1705	15	'rpkm':	SMc02257	N/A	5
'rpkm':	SMc02258	12.7252	23	'rpkm':	SMc02258	14.0936	16	'rpkm':	SMc02258	15.7874	32	'rpkm':	SMc02258	N/A	10	'rpkm':	SMc02258	12.5566	30	'rpkm':	SMc02258	14.0936	19	'rpkm':	SMc02258	17.2421	7	'rpkm':	SMc02258	N/A	10
'rpkm':	SMc02259	18.4373	45	'rpkm':	SMc02259	17.7925	19	'rpkm':	SMc02259	15.5364	40	'rpkm':	SMc02259	N/A	8	'rpkm':	SMc02259	15.644	32	'rpkm':	SMc02259	17.7925	16	'rpkm':	SMc02259	14.4629	11	'rpkm':	SMc02259	N/A	3
'rpkm':	SMc02260	28.0225	80	'rpkm':	SMc02260	25.2969	84	'rpkm':	SMc02260	11.6918	34	'rpkm':	SMc02260	N/A	10	'rpkm':	SMc02260	21.5667	46	'rpkm':	SMc02260	19.4573	39	'rpkm':	SMc02260	10.4554	10	'rpkm':	SMc02260	N/A	5
'rpkm':	SMc02261	11.6108	7	'rpkm':	SMc02261	9.91408	7	'rpkm':	SMc02261	N/A	12	'rpkm':	SMc02261	N/A	1	'rpkm':	SMc02261	12.6316	28	'rpkm':	SMc02261	9.91408	6	'rpkm':	SMc02261	N/A	2	'rpkm':	SMc02261	N/A	0
'rpkm':	SMc02262	9.62226	36	'rpkm':	SMc02262	13.5191	6	'rpkm':	SMc02262	8.40195	35	'rpkm':	SMc02262	N/A	10	'rpkm':	SMc02262	9.86715	23	'rpkm':	SMc02262	13.5191	14	'rpkm':	SMc02262	7.25319	20	'rpkm':	SMc02262	N/A	15
'rpkm':	SMc02263	10.2583	54	'rpkm':	SMc02263	21.4758	141	'rpkm':	SMc02263	17.4382	99	'rpkm':	SMc02263	9.19219	23	'rpkm':	SMc02263	9.80257	51	'rpkm':	SMc02263	13.3799	43	'rpkm':	SMc02263	17.0059	51	'rpkm':	SMc02263	10.4915	29
'rpkm':	SMc02264	128.634	186	'rpkm':	SMc02264	117.987	168	'rpkm':	SMc02264	85.0078	109	'rpkm':	SMc02264	33.5371	41	'rpkm':	SMc02264	131.084	199	'rpkm':	SMc02264	117.029	124	'rpkm':	SMc02264	106.776	87	'rpkm':	SMc02264	52.9496	47
'rpkm':	SMc02265	59.4148	527	'rpkm':	SMc02265	61.1854	506	'rpkm':	SMc02265	66.2596	618	'rpkm':	SMc02265	51.231	424	'rpkm':	SMc02265	65.5198	649	'rpkm':	SMc02265	62.0997	390	'rpkm':	SMc02265	56.4077	250	'rpkm':	SMc02265	54.4589	271
'rpkm':	SMc02266	55.244	52	'rpkm':	SMc02266	44.5323	35	'rpkm':	SMc02266	N/A	10	'rpkm':	SMc02266	N/A	6	'rpkm':	SMc02266	39.5607	31	'rpkm':	SMc02266	38.893	22	'rpkm':	SMc02266	N/A	6	'rpkm':	SMc02266	N/A	6
'rpkm':	SMc02267	23.3226	36	'rpkm':	SMc02267	24.7257	40	'rpkm':	SMc02267	N/A	11	'rpkm':	SMc02267	N/A	6	'rpkm':	SMc02267	24.5483	41	'rpkm':	SMc02267	22.9132	26	'rpkm':	SMc02267	N/A	7	'rpkm':	SMc02267	N/A	6
'rpkm':	SMc02268	27.3635	97	'rpkm':	SMc02268	27.2348	91	'rpkm':	SMc02268	20.1675	80	'rpkm':	SMc02268	N/A	11	'rpkm':	SMc02268	20.0588	51	'rpkm':	SMc02268	21.644	41	'rpkm':	SMc02268	20.7386	45	'rpkm':	SMc02268	N/A	16
'rpkm':	SMc02269	23.4831	102	'rpkm':	SMc02269	22.8777	114	'rpkm':	SMc02269	26.2218	126	'rpkm':	SMc02269	14.9436	66	'rpkm':	SMc02269	20.3639	78	'rpkm':	SMc02269	17.9384	54	'rpkm':	SMc02269	22.8421	53	'rpkm':	SMc02269	13.1368	31
'rpkm':	SMc02270	27.6152	177	'rpkm':	SMc02270	20.629	93	'rpkm':	SMc02270	16.6608	98	'rpkm':	SMc02270	17.9593	90	'rpkm':	SMc02270	20.0877	102	'rpkm':	SMc02270	19.3843	60	'rpkm':	SMc02270	12.9714	33	'rpkm':	SMc02270	15.8838	42
'rpkm':	SMc02271	19.0451	52	'rpkm':	SMc02271	19.171	54	'rpkm':	SMc02271	40.7232	107	'rpkm':	SMc02271	74.2312	171	'rpkm':	SMc02271	18.5156	51	'rpkm':	SMc02271	18.7979	39	'rpkm':	SMc02271	31.8543	34	'rpkm':	SMc02271	65.56	78
'rpkm':	SMc02272	66.9542	315	'rpkm':	SMc02272	82.325	413	'rpkm':	SMc02272	89.8298	408	'rpkm':	SMc02272	136.643	583	'rpkm':	SMc02272	64.7169	305	'rpkm':	SMc02272	67.3929	208	'rpkm':	SMc02272	82.4332	185	'rpkm':	SMc02272	122.663	278
'rpkm':	SMc02273	67.5062	1763	'rpkm':	SMc02273	65.9896	1565	'rpkm':	SMc02273	83.9932	2197	'rpkm':	SMc02273	46.9849	1029	'rpkm':	SMc02273	62.0398	1551	'rpkm':	SMc02273	62.5216	1047	'rpkm':	SMc02273	70.988	859	'rpkm':	SMc02273	50.4259	676
'rpkm':	SMc02274	211.737	853	'rpkm':	SMc02274	173.279	614	'rpkm':	SMc02274	113.181	463	'rpkm':	SMc02274	44.1296	145	'rpkm':	SMc02274	192.742	728	'rpkm':	SMc02274	166.835	422	'rpkm':	SMc02274	111.373	242	'rpkm':	SMc02274	47.844	98
'rpkm':	SMc02275	62.9768	141	'rpkm':	SMc02275	54.2101	93	'rpkm':	SMc02275	40.7589	87	'rpkm':	SMc02275	N/A	14	'rpkm':	SMc02275	55.6713	115	'rpkm':	SMc02275	54.9859	72	'rpkm':	SMc02275	34.1825	33	'rpkm':	SMc02275	N/A	18
'rpkm':	SMc02276	32.8416	139	'rpkm':	SMc02276	37.224	191	'rpkm':	SMc02276	43.7841	194	'rpkm':	SMc02276	11.6458	49	'rpkm':	SMc02276	33.1952	147	'rpkm':	SMc02276	26.9793	79	'rpkm':	SMc02276	43.2126	102	'rpkm':	SMc02276	16.0626	46
'rpkm':	SMc02277	264.856	181	'rpkm':	SMc02277	149.428	81	'rpkm':	SMc02277	75.7524	54	'rpkm':	SMc02277	N/A	8	'rpkm':	SMc02277	208.788	108	'rpkm':	SMc02277	157.644	69	'rpkm':	SMc02277	68.7921	15	'rpkm':	SMc02277	N/A	5
'rpkm':	SMc02278	N/A	15	'rpkm':	SMc02278	N/A	20	'rpkm':	SMc02278	N/A	4	'rpkm':	SMc02278	N/A	1	'rpkm':	SMc02278	N/A	9	'rpkm':	SMc02278	N/A	1	'rpkm':	SMc02278	N/A	2	'rpkm':	SMc02278	N/A	1
'rpkm':	SMc02279	404.785	549	'rpkm':	SMc02279	205.575	240	'rpkm':	SMc02279	55.6604	55	'rpkm':	SMc02279	N/A	2	'rpkm':	SMc02279	319.644	354	'rpkm':	SMc02279	183.04	139	'rpkm':	SMc02279	63.9472	19	'rpkm':	SMc02279	N/A	9
'rpkm':	SMc02280	N/A	6	'rpkm':	SMc02280	N/A	0	'rpkm':	SMc02280	N/A	3	'rpkm':	SMc02280	N/A	1	'rpkm':	SMc02280	N/A	9	'rpkm':	SMc02280	N/A	2	'rpkm':	SMc02280	N/A	0	'rpkm':	SMc02280	N/A	1
'rpkm':	SMc02281	6.00642	28	'rpkm':	SMc02281	4.06218	0	'rpkm':	SMc02281	N/A	16	'rpkm':	SMc02281	N/A	9	'rpkm':	SMc02281	6.83701	33	'rpkm':	SMc02281	6.2188	29	'rpkm':	SMc02281	N/A	14	'rpkm':	SMc02281	N/A	10
'rpkm':	SMc02282	N/A	13	'rpkm':	SMc02282	8.80276	38	'rpkm':	SMc02282	N/A	13	'rpkm':	SMc02282	N/A	9	'rpkm':	SMc02282	N/A	22	'rpkm':	SMc02282	N/A	10	'rpkm':	SMc02282	N/A	7	'rpkm':	SMc02282	N/A	5
'rpkm':	SMc02283	N/A	13	'rpkm':	SMc02283	N/A	7	'rpkm':	SMc02283	N/A	13	'rpkm':	SMc02283	N/A	22	'rpkm':	SMc02283	N/A	18	'rpkm':	SMc02283	N/A	15	'rpkm':	SMc02283	N/A	6	'rpkm':	SMc02283	N/A	19
'rpkm':	SMc02284	25.9858	28	'rpkm':	SMc02284	21.434	3	'rpkm':	SMc02284	N/A	20	'rpkm':	SMc02284	N/A	22	'rpkm':	SMc02284	21.4107	19	'rpkm':	SMc02284	21.434	23	'rpkm':	SMc02284	N/A	9	'rpkm':	SMc02284	N/A	16
'rpkm':	SMc02285	N/A	10	'rpkm':	SMc02285	N/A	0	'rpkm':	SMc02285	N/A	8	'rpkm':	SMc02285	N/A	8	'rpkm':	SMc02285	N/A	7	'rpkm':	SMc02285	N/A	9	'rpkm':	SMc02285	N/A	10	'rpkm':	SMc02285	N/A	8
'rpkm':	SMc02326	11.3104	19	'rpkm':	SMc02326	N/A	6	'rpkm':	SMc02326	N/A	10	'rpkm':	SMc02326	N/A	2	'rpkm':	SMc02326	11.3104	7	'rpkm':	SMc02326	N/A	13	'rpkm':	SMc02326	N/A	2	'rpkm':	SMc02326	N/A	1
'rpkm':	SMc02327	N/A	6	'rpkm':	SMc02327	N/A	16	'rpkm':	SMc02327	N/A	6	'rpkm':	SMc02327	N/A	5	'rpkm':	SMc02327	N/A	8	'rpkm':	SMc02327	N/A	4	'rpkm':	SMc02327	N/A	2	'rpkm':	SMc02327	N/A	2
'rpkm':	SMc02328	N/A	5	'rpkm':	SMc02328	N/A	0	'rpkm':	SMc02328	N/A	0	'rpkm':	SMc02328	N/A	2	'rpkm':	SMc02328	N/A	5	'rpkm':	SMc02328	N/A	2	'rpkm':	SMc02328	N/A	1	'rpkm':	SMc02328	N/A	1
'rpkm':	SMc02286	N/A	8	'rpkm':	SMc02286	N/A	0	'rpkm':	SMc02286	N/A	2	'rpkm':	SMc02286	N/A	1	'rpkm':	SMc02286	N/A	8	'rpkm':	SMc02286	N/A	3	'rpkm':	SMc02286	N/A	2	'rpkm':	SMc02286	N/A	0
'rpkm':	SMc02287	N/A	7	'rpkm':	SMc02287	N/A	12	'rpkm':	SMc02287	N/A	4	'rpkm':	SMc02287	N/A	1	'rpkm':	SMc02287	N/A	10	'rpkm':	SMc02287	N/A	4	'rpkm':	SMc02287	N/A	0	'rpkm':	SMc02287	N/A	2
'rpkm':	SMc02289	N/A	0	'rpkm':	SMc02289	N/A	0	'rpkm':	SMc02289	N/A	0	'rpkm':	SMc02289	N/A	0	'rpkm':	SMc02289	N/A	0	'rpkm':	SMc02289	N/A	0	'rpkm':	SMc02289	N/A	0	'rpkm':	SMc02289	N/A	0
'rpkm':	SMc05002	N/A	0	'rpkm':	SMc05002	N/A	0	'rpkm':	SMc05002	N/A	0	'rpkm':	SMc05002	N/A	0	'rpkm':	SMc05002	N/A	0	'rpkm':	SMc05002	N/A	0	'rpkm':	SMc05002	N/A	0	'rpkm':	SMc05002	N/A	0
'rpkm':	SMc02291	N/A	0	'rpkm':	SMc02291	N/A	0	'rpkm':	SMc02291	N/A	0	'rpkm':	SMc02291	N/A	0	'rpkm':	SMc02291	N/A	0	'rpkm':	SMc02291	N/A	0	'rpkm':	SMc02291	N/A	0	'rpkm':	SMc02291	N/A	0
'rpkm':	SMc02292	15.9235	158	'rpkm':	SMc02292	18.7679	208	'rpkm':	SMc02292	20.0932	216	'rpkm':	SMc02292	9.78462	91	'rpkm':	SMc02292	12.4777	90	'rpkm':	SMc02292	14.6722	93	'rpkm':	SMc02292	14.2161	54	'rpkm':	SMc02292	9.70164	52
'rpkm':	SMc02295	21.4463	87	'rpkm':	SMc02295	26.3478	123	'rpkm':	SMc02295	23.0872	95	'rpkm':	SMc02295	N/A	9	'rpkm':	SMc02295	18.0296	61	'rpkm':	SMc02295	21.4173	62	'rpkm':	SMc02295	18.5531	32	'rpkm':	SMc02295	N/A	3
'rpkm':	SMc02296	31.4727	170	'rpkm':	SMc02296	33.3832	188	'rpkm':	SMc02296	20.9965	120	'rpkm':	SMc02296	N/A	15	'rpkm':	SMc02296	25.5024	113	'rpkm':	SMc02296	23.1117	63	'rpkm':	SMc02296	15.9165	38	'rpkm':	SMc02296	N/A	15
'rpkm':	SMc02297	6.4781	36	'rpkm':	SMc02297	6.56871	46	'rpkm':	SMc02297	N/A	6	'rpkm':	SMc02297	N/A	9	'rpkm':	SMc02297	5.71475	19	'rpkm':	SMc02297	3.80911	12	'rpkm':	SMc02297	N/A	6	'rpkm':	SMc02297	N/A	2
'rpkm':	SMc02298	N/A	0	'rpkm':	SMc02298	N/A	0	'rpkm':	SMc02298	N/A	0	'rpkm':	SMc02298	N/A	0	'rpkm':	SMc02298	N/A	0	'rpkm':	SMc02298	N/A	0	'rpkm':	SMc02298	N/A	0	'rpkm':	SMc02298	N/A	0
'rpkm':	SMc02329	N/A	0	'rpkm':	SMc02329	N/A	0	'rpkm':	SMc02329	N/A	1	'rpkm':	SMc02329	N/A	0	'rpkm':	SMc02329	N/A	0	'rpkm':	SMc02329	N/A	1	'rpkm':	SMc02329	N/A	1	'rpkm':	SMc02329	N/A	0
'rpkm':	SMc02300	4.42696	19	'rpkm':	SMc02300	7.48463	72	'rpkm':	SMc02300	N/A	19	'rpkm':	SMc02300	N/A	7	'rpkm':	SMc02300	4.36831	30	'rpkm':	SMc02300	4.17278	13	'rpkm':	SMc02300	N/A	12	'rpkm':	SMc02300	N/A	3
'rpkm':	SMc02301	N/A	6	'rpkm':	SMc02301	N/A	0	'rpkm':	SMc02301	N/A	0	'rpkm':	SMc02301	N/A	1	'rpkm':	SMc02301	N/A	3	'rpkm':	SMc02301	N/A	0	'rpkm':	SMc02301	N/A	1	'rpkm':	SMc02301	N/A	0
'rpkm':	SMc02302	N/A	15	'rpkm':	SMc02302	N/A	0	'rpkm':	SMc02302	N/A	6	'rpkm':	SMc02302	N/A	2	'rpkm':	SMc02302	N/A	6	'rpkm':	SMc02302	N/A	12	'rpkm':	SMc02302	N/A	2	'rpkm':	SMc02302	N/A	1
'rpkm':	SMc04430	N/A	3	'rpkm':	SMc04430	N/A	0	'rpkm':	SMc04430	N/A	1	'rpkm':	SMc04430	N/A	0	'rpkm':	SMc04430	N/A	0	'rpkm':	SMc04430	N/A	3	'rpkm':	SMc04430	N/A	0	'rpkm':	SMc04430	N/A	0
'rpkm':	SMc02303	N/A	0	'rpkm':	SMc02303	N/A	0	'rpkm':	SMc02303	N/A	0	'rpkm':	SMc02303	N/A	0	'rpkm':	SMc02303	N/A	0	'rpkm':	SMc02303	N/A	0	'rpkm':	SMc02303	N/A	0	'rpkm':	SMc02303	N/A	0
'rpkm':	SMc02304	83.4282	65	'rpkm':	SMc02304	59.5939	50	'rpkm':	SMc02304	N/A	17	'rpkm':	SMc02304	N/A	3	'rpkm':	SMc02304	56.7622	29	'rpkm':	SMc02304	46.5138	19	'rpkm':	SMc02304	N/A	5	'rpkm':	SMc02304	N/A	1
'rpkm':	SMc02305	88.9262	397	'rpkm':	SMc02305	82.4488	352	'rpkm':	SMc02305	76.1614	365	'rpkm':	SMc02305	35.0226	149	'rpkm':	SMc02305	82.4322	355	'rpkm':	SMc02305	79.2864	244	'rpkm':	SMc02305	78.8315	208	'rpkm':	SMc02305	37.1881	95
'rpkm':	SMc02306	86.546	128	'rpkm':	SMc02306	88.1619	162	'rpkm':	SMc02306	59.4682	86	'rpkm':	SMc02306	25.3245	35	'rpkm':	SMc02306	81.2625	117	'rpkm':	SMc02306	71.8923	87	'rpkm':	SMc02306	68.8474	60	'rpkm':	SMc02306	45.9594	48
'rpkm':	SMc02307	69.9059	300	'rpkm':	SMc02307	79.8301	349	'rpkm':	SMc02307	77.3381	348	'rpkm':	SMc02307	38.32	143	'rpkm':	SMc02307	74.4266	350	'rpkm':	SMc02307	71.9358	212	'rpkm':	SMc02307	72.8519	168	'rpkm':	SMc02307	50.3939	131
'rpkm':	SMc02308	43.1223	79	'rpkm':	SMc02308	46.1293	24	'rpkm':	SMc02308	54.2315	82	'rpkm':	SMc02308	22.6096	33	'rpkm':	SMc02308	39.0983	69	'rpkm':	SMc02308	41.0378	41	'rpkm':	SMc02308	45.2636	30	'rpkm':	SMc02308	18.8344	19
'rpkm':	SMc02309	25.4181	40	'rpkm':	SMc02309	37.1591	68	'rpkm':	SMc02309	36.3519	66	'rpkm':	SMc02309	N/A	21	'rpkm':	SMc02309	28.4132	51	'rpkm':	SMc02309	27.175	28	'rpkm':	SMc02309	27.9612	18	'rpkm':	SMc02309	N/A	25
'rpkm':	SMc02310	209.433	185	'rpkm':	SMc02310	119.855	74	'rpkm':	SMc02310	74.4779	50	'rpkm':	SMc02310	N/A	20	'rpkm':	SMc02310	163.052	124	'rpkm':	SMc02310	108.932	44	'rpkm':	SMc02310	N/A	16	'rpkm':	SMc02310	N/A	13
'rpkm':	SMc02311	97.7174	213	'rpkm':	SMc02311	102.102	202	'rpkm':	SMc02311	63.6326	144	'rpkm':	SMc02311	17.0514	32	'rpkm':	SMc02311	79.2383	144	'rpkm':	SMc02311	88.2155	110	'rpkm':	SMc02311	52.1823	54	'rpkm':	SMc02311	23.0965	30
'rpkm':	SMc02312	76.6098	50	'rpkm':	SMc02312	69.0896	52	'rpkm':	SMc02312	53.61	35	'rpkm':	SMc02312	N/A	10	'rpkm':	SMc02312	66.8873	38	'rpkm':	SMc02312	61.5288	21	'rpkm':	SMc02312	N/A	14	'rpkm':	SMc02312	N/A	5
'rpkm':	SMc04431	33.0011	28	'rpkm':	SMc04431	N/A	7	'rpkm':	SMc04431	N/A	12	'rpkm':	SMc04431	N/A	10	'rpkm':	SMc04431	N/A	15	'rpkm':	SMc04431	N/A	5	'rpkm':	SMc04431	N/A	4	'rpkm':	SMc04431	N/A	2
'rpkm':	SMc04432	N/A	9	'rpkm':	SMc04432	31.5456	32	'rpkm':	SMc04432	N/A	8	'rpkm':	SMc04432	N/A	10	'rpkm':	SMc04432	N/A	3	'rpkm':	SMc04432	N/A	9	'rpkm':	SMc04432	N/A	8	'rpkm':	SMc04432	N/A	5
'rpkm':	SMc02313	N/A	13	'rpkm':	SMc02313	N/A	19	'rpkm':	SMc02313	N/A	15	'rpkm':	SMc02313	N/A	4	'rpkm':	SMc02313	N/A	10	'rpkm':	SMc02313	N/A	4	'rpkm':	SMc02313	N/A	3	'rpkm':	SMc02313	N/A	4
'rpkm':	SMc02314	6.86216	18	'rpkm':	SMc02314	5.53386	0	'rpkm':	SMc02314	N/A	11	'rpkm':	SMc02314	N/A	3	'rpkm':	SMc02314	6.86216	19	'rpkm':	SMc02314	5.53386	11	'rpkm':	SMc02314	N/A	5	'rpkm':	SMc02314	N/A	1
'rpkm':	SMc02315	N/A	14	'rpkm':	SMc02315	N/A	0	'rpkm':	SMc02315	N/A	12	'rpkm':	SMc02315	N/A	8	'rpkm':	SMc02315	N/A	8	'rpkm':	SMc02315	N/A	8	'rpkm':	SMc02315	N/A	4	'rpkm':	SMc02315	N/A	2
'rpkm':	SMc02316	N/A	5	'rpkm':	SMc02316	N/A	0	'rpkm':	SMc02316	N/A	0	'rpkm':	SMc02316	N/A	1	'rpkm':	SMc02316	N/A	1	'rpkm':	SMc02316	N/A	4	'rpkm':	SMc02316	N/A	1	'rpkm':	SMc02316	N/A	1
'rpkm':	SMc02317	54.032	70	'rpkm':	SMc02317	43.6257	62	'rpkm':	SMc02317	N/A	21	'rpkm':	SMc02317	N/A	2	'rpkm':	SMc02317	50.0001	62	'rpkm':	SMc02317	36.9602	34	'rpkm':	SMc02317	N/A	8	'rpkm':	SMc02317	N/A	4
'rpkm':	SMc02318	26.5194	41	'rpkm':	SMc02318	31.1247	21	'rpkm':	SMc02318	22.6861	36	'rpkm':	SMc02318	N/A	4	'rpkm':	SMc02318	23.4505	33	'rpkm':	SMc02318	31.1247	19	'rpkm':	SMc02318	20.0142	25	'rpkm':	SMc02318	N/A	8
'rpkm':	SMc02319	N/A	5	'rpkm':	SMc02319	N/A	9	'rpkm':	SMc02319	N/A	4	'rpkm':	SMc02319	N/A	0	'rpkm':	SMc02319	N/A	5	'rpkm':	SMc02319	N/A	4	'rpkm':	SMc02319	N/A	3	'rpkm':	SMc02319	N/A	1
'rpkm':	SMc02320	57.2844	56	'rpkm':	SMc02320	57.7184	66	'rpkm':	SMc02320	N/A	15	'rpkm':	SMc02320	N/A	13	'rpkm':	SMc02320	43.7404	35	'rpkm':	SMc02320	34.2365	15	'rpkm':	SMc02320	N/A	3	'rpkm':	SMc02320	N/A	11
'rpkm':	SMc02321	6.95763	29	'rpkm':	SMc02321	6.2259	0	'rpkm':	SMc02321	6.26208	26	'rpkm':	SMc02321	N/A	12	'rpkm':	SMc02321	N/A	24	'rpkm':	SMc02321	6.2259	19	'rpkm':	SMc02321	5.98948	19	'rpkm':	SMc02321	N/A	10
'rpkm':	SMc02322	8.94077	69	'rpkm':	SMc02322	7.58015	42	'rpkm':	SMc02322	7.30308	66	'rpkm':	SMc02322	N/A	15	'rpkm':	SMc02322	7.34032	49	'rpkm':	SMc02322	8.82776	44	'rpkm':	SMc02322	4.39569	25	'rpkm':	SMc02322	N/A	16
'rpkm':	SMc02323	6.97202	20	'rpkm':	SMc02323	N/A	0	'rpkm':	SMc02323	N/A	9	'rpkm':	SMc02323	N/A	7	'rpkm':	SMc02323	8.6477	28	'rpkm':	SMc02323	N/A	10	'rpkm':	SMc02323	N/A	5	'rpkm':	SMc02323	N/A	1
'rpkm':	SMc02324	10.3884	20	'rpkm':	SMc02324	12.495	45	'rpkm':	SMc02324	9.32918	22	'rpkm':	SMc02324	N/A	12	'rpkm':	SMc02324	10.3884	14	'rpkm':	SMc02324	10.7712	16	'rpkm':	SMc02324	9.32918	7	'rpkm':	SMc02324	N/A	8
'rpkm':	SMc02325	5.71976	26	'rpkm':	SMc02325	11.9415	96	'rpkm':	SMc02325	8.83755	41	'rpkm':	SMc02325	N/A	19	'rpkm':	SMc02325	6.10575	21	'rpkm':	SMc02325	4.02862	19	'rpkm':	SMc02325	8.86393	16	'rpkm':	SMc02325	N/A	14
'rpkm':	SMc03000	N/A	12	'rpkm':	SMc03000	N/A	0	'rpkm':	SMc03000	N/A	10	'rpkm':	SMc03000	N/A	11	'rpkm':	SMc03000	N/A	8	'rpkm':	SMc03000	N/A	5	'rpkm':	SMc03000	N/A	13	'rpkm':	SMc03000	N/A	4
'rpkm':	SMc03001	7.10062	15	'rpkm':	SMc03001	7.57874	0	'rpkm':	SMc03001	9.05604	28	'rpkm':	SMc03001	N/A	17	'rpkm':	SMc03001	7.10062	17	'rpkm':	SMc03001	7.57874	10	'rpkm':	SMc03001	N/A	20	'rpkm':	SMc03001	N/A	7
'rpkm':	SMc03002	N/A	3	'rpkm':	SMc03002	N/A	0	'rpkm':	SMc03002	N/A	6	'rpkm':	SMc03002	N/A	1	'rpkm':	SMc03002	N/A	8	'rpkm':	SMc03002	N/A	0	'rpkm':	SMc03002	N/A	4	'rpkm':	SMc03002	N/A	1
'rpkm':	SMc03003	N/A	24	'rpkm':	SMc03003	N/A	0	'rpkm':	SMc03003	N/A	20	'rpkm':	SMc03003	N/A	19	'rpkm':	SMc03003	N/A	16	'rpkm':	SMc03003	N/A	10	'rpkm':	SMc03003	N/A	8	'rpkm':	SMc03003	N/A	16
'rpkm':	SMc03004	123.172	694	'rpkm':	SMc03004	115.746	603	'rpkm':	SMc03004	76.4365	443	'rpkm':	SMc03004	31.3789	158	'rpkm':	SMc03004	132.843	822	'rpkm':	SMc03004	118.674	474	'rpkm':	SMc03004	99.3056	360	'rpkm':	SMc03004	59.7066	230
'rpkm':	SMc03005	86.2815	86	'rpkm':	SMc03005	93.9508	108	'rpkm':	SMc03005	76.6986	88	'rpkm':	SMc03005	N/A	22	'rpkm':	SMc03005	71.9543	61	'rpkm':	SMc03005	64.8438	40	'rpkm':	SMc03005	55.8693	22	'rpkm':	SMc03005	62.6717	28
'rpkm':	SMc03006	72.334	100	'rpkm':	SMc03006	61.3099	82	'rpkm':	SMc03006	58.9738	73	'rpkm':	SMc03006	33.3661	32	'rpkm':	SMc03006	55.2984	62	'rpkm':	SMc03006	54.2197	49	'rpkm':	SMc03006	65.3246	47	'rpkm':	SMc03006	N/A	23
'rpkm':	SMc03007	73.8364	556	'rpkm':	SMc03007	80.0907	576	'rpkm':	SMc03007	93.8272	791	'rpkm':	SMc03007	66.2424	506	'rpkm':	SMc03007	73.2656	567	'rpkm':	SMc03007	76.2114	389	'rpkm':	SMc03007	77.2732	301	'rpkm':	SMc03007	78.3961	378
'rpkm':	SMc03008	124.949	204	'rpkm':	SMc03008	132.236	190	'rpkm':	SMc03008	164.121	253	'rpkm':	SMc03008	225.159	346	'rpkm':	SMc03008	121.673	201	'rpkm':	SMc03008	118.262	111	'rpkm':	SMc03008	155.57	123	'rpkm':	SMc03008	214.774	186
'rpkm':	SMc03009	54.7552	174	'rpkm':	SMc03009	59.721	178	'rpkm':	SMc03009	89.7748	294	'rpkm':	SMc03009	136.372	407	'rpkm':	SMc03009	57.8613	199	'rpkm':	SMc03009	50.9222	95	'rpkm':	SMc03009	78.7099	125	'rpkm':	SMc03009	131.248	222
'rpkm':	SMc03010	139.553	538	'rpkm':	SMc03010	136.163	503	'rpkm':	SMc03010	188.2	655	'rpkm':	SMc03010	357.354	1179	'rpkm':	SMc03010	136.122	533	'rpkm':	SMc03010	122.905	310	'rpkm':	SMc03010	175.058	307	'rpkm':	SMc03010	291.336	473
'rpkm':	SMc03011	66.5821	90	'rpkm':	SMc03011	63.9193	84	'rpkm':	SMc03011	74.0822	106	'rpkm':	SMc03011	209.761	263	'rpkm':	SMc03011	58.8146	73	'rpkm':	SMc03011	52.7084	42	'rpkm':	SMc03011	61.6172	41	'rpkm':	SMc03011	172.988	109
'rpkm':	SMc03012	209.228	386	'rpkm':	SMc03012	229.207	418	'rpkm':	SMc03012	264.549	489	'rpkm':	SMc03012	556.262	904	'rpkm':	SMc03012	231.053	480	'rpkm':	SMc03012	220.875	291	'rpkm':	SMc03012	239.196	217	'rpkm':	SMc03012	482.701	401
'rpkm':	SMc03013	45.3274	60	'rpkm':	SMc03013	68.8981	119	'rpkm':	SMc03013	69.7095	90	'rpkm':	SMc03013	198.652	250	'rpkm':	SMc03013	44.0772	59	'rpkm':	SMc03013	35.9202	30	'rpkm':	SMc03013	61.2721	38	'rpkm':	SMc03013	160.881	102
'rpkm':	SMc03014	64.5685	352	'rpkm':	SMc03014	51.2225	218	'rpkm':	SMc03014	36.0436	200	'rpkm':	SMc03014	36.788	183	'rpkm':	SMc03014	67.3011	395	'rpkm':	SMc03014	66.5336	286	'rpkm':	SMc03014	51.2351	192	'rpkm':	SMc03014	45.1771	149
'rpkm':	SMc03015	47.581	116	'rpkm':	SMc03015	48.8089	121	'rpkm':	SMc03015	24.7457	50	'rpkm':	SMc03015	N/A	9	'rpkm':	SMc03015	42.8881	97	'rpkm':	SMc03015	38.1617	53	'rpkm':	SMc03015	25.1851	28	'rpkm':	SMc03015	N/A	13
'rpkm':	SMc03016	31.0089	75	'rpkm':	SMc03016	34.3448	59	'rpkm':	SMc03016	27.9181	64	'rpkm':	SMc03016	N/A	9	'rpkm':	SMc03016	24.808	47	'rpkm':	SMc03016	33.7301	42	'rpkm':	SMc03016	27.7521	24	'rpkm':	SMc03016	N/A	7
'rpkm':	SMc03017	101.398	168	'rpkm':	SMc03017	61.6603	96	'rpkm':	SMc03017	32.3978	45	'rpkm':	SMc03017	N/A	15	'rpkm':	SMc03017	74.9011	95	'rpkm':	SMc03017	45.3389	37	'rpkm':	SMc03017	32.032	24	'rpkm':	SMc03017	N/A	12
'rpkm':	SMc03018	24.2282	90	'rpkm':	SMc03018	25.1777	102	'rpkm':	SMc03018	22.6701	86	'rpkm':	SMc03018	N/A	18	'rpkm':	SMc03018	20.3289	65	'rpkm':	SMc03018	19.3192	46	'rpkm':	SMc03018	19.5303	20	'rpkm':	SMc03018	N/A	21
'rpkm':	SMc03019	56.0802	198	'rpkm':	SMc03019	62.5251	184	'rpkm':	SMc03019	69.2519	226	'rpkm':	SMc03019	11.3412	31	'rpkm':	SMc03019	49.5833	160	'rpkm':	SMc03019	52.7095	89	'rpkm':	SMc03019	53.9286	69	'rpkm':	SMc03019	19.2496	43
'rpkm':	SMc03020	155.856	321	'rpkm':	SMc03020	168.572	382	'rpkm':	SMc03020	154.219	329	'rpkm':	SMc03020	55.9683	98	'rpkm':	SMc03020	143.928	282	'rpkm':	SMc03020	135.21	185	'rpkm':	SMc03020	134.101	135	'rpkm':	SMc03020	73.1569	90
'rpkm':	SMc03021	55.6817	163	'rpkm':	SMc03021	63.725	213	'rpkm':	SMc03021	52.8319	156	'rpkm':	SMc03021	N/A	20	'rpkm':	SMc03021	53.8214	157	'rpkm':	SMc03021	54.5816	118	'rpkm':	SMc03021	56.6498	96	'rpkm':	SMc03021	N/A	18
'rpkm':	SMc03022	51.2423	155	'rpkm':	SMc03022	48.4296	149	'rpkm':	SMc03022	13.0363	32	'rpkm':	SMc03022	N/A	3	'rpkm':	SMc03022	46.0447	130	'rpkm':	SMc03022	35.2223	56	'rpkm':	SMc03022	17.7639	31	'rpkm':	SMc03022	N/A	6
'rpkm':	SMc03023	54.8636	131	'rpkm':	SMc03023	40.4914	101	'rpkm':	SMc03023	20.112	58	'rpkm':	SMc03023	N/A	10	'rpkm':	SMc03023	52.0511	121	'rpkm':	SMc03023	40.8584	77	'rpkm':	SMc03023	24.2789	42	'rpkm':	SMc03023	23.5723	28
'rpkm':	SMc03024	56.2842	128	'rpkm':	SMc03024	72.8743	183	'rpkm':	SMc03024	44.8802	95	'rpkm':	SMc03024	N/A	11	'rpkm':	SMc03024	48.7419	96	'rpkm':	SMc03024	50.4158	59	'rpkm':	SMc03024	49.8045	63	'rpkm':	SMc03024	N/A	20
'rpkm':	SMc03025	44.6118	207	'rpkm':	SMc03025	43.6334	149	'rpkm':	SMc03025	63.6261	295	'rpkm':	SMc03025	12.5444	49	'rpkm':	SMc03025	42.3364	193	'rpkm':	SMc03025	45.333	123	'rpkm':	SMc03025	53.1259	110	'rpkm':	SMc03025	24.1285	78
'rpkm':	SMc03026	67.0429	122	'rpkm':	SMc03026	63.9292	103	'rpkm':	SMc03026	78.1568	147	'rpkm':	SMc03026	30.1498	42	'rpkm':	SMc03026	71.0315	141	'rpkm':	SMc03026	69.1828	91	'rpkm':	SMc03026	67.1246	59	'rpkm':	SMc03026	38.8543	39
'rpkm':	SMc03027	91.9823	120	'rpkm':	SMc03027	79.9855	118	'rpkm':	SMc03027	30.5835	34	'rpkm':	SMc03027	N/A	4	'rpkm':	SMc03027	73.7646	78	'rpkm':	SMc03027	53.9797	41	'rpkm':	SMc03027	32.1128	18	'rpkm':	SMc03027	N/A	5
'rpkm':	SMc03028	90.2414	108	'rpkm':	SMc03028	74.2926	74	'rpkm':	SMc03028	61.0922	77	'rpkm':	SMc03028	N/A	20	'rpkm':	SMc03028	91.3765	115	'rpkm':	SMc03028	87.5335	82	'rpkm':	SMc03028	54.281	32	'rpkm':	SMc03028	N/A	22
'rpkm':	SMc03029	77.8587	79	'rpkm':	SMc03029	119.912	143	'rpkm':	SMc03029	96.7666	119	'rpkm':	SMc03029	53.566	49	'rpkm':	SMc03029	81.5245	90	'rpkm':	SMc03029	89.9644	59	'rpkm':	SMc03029	92.1917	59	'rpkm':	SMc03029	51.4648	20
'rpkm':	SMc03030	59.206	138	'rpkm':	SMc03030	70.8589	173	'rpkm':	SMc03030	62.8399	162	'rpkm':	SMc03030	18.6072	39	'rpkm':	SMc03030	56.5685	129	'rpkm':	SMc03030	65.154	108	'rpkm':	SMc03030	58.9222	77	'rpkm':	SMc03030	20.4246	27
'rpkm':	SMc03031	67.8161	101	'rpkm':	SMc03031	76.1533	104	'rpkm':	SMc03031	88.7434	140	'rpkm':	SMc03031	23.1721	29	'rpkm':	SMc03031	64.392	93	'rpkm':	SMc03031	72.493	69	'rpkm':	SMc03031	76.5928	55	'rpkm':	SMc03031	32.3553	31
'rpkm':	SMc03032	61.0284	228	'rpkm':	SMc03032	75.8934	296	'rpkm':	SMc03032	96.6593	321	'rpkm':	SMc03032	19.987	70	'rpkm':	SMc03032	47.8625	138	'rpkm':	SMc03032	56.1223	116	'rpkm':	SMc03032	84.2578	127	'rpkm':	SMc03032	32.7438	84
'rpkm':	SMc03033	62.4213	119	'rpkm':	SMc03033	64.8737	93	'rpkm':	SMc03033	92.9494	172	'rpkm':	SMc03033	38.9504	46	'rpkm':	SMc03033	59.8629	114	'rpkm':	SMc03033	61.142	60	'rpkm':	SMc03033	71.3441	54	'rpkm':	SMc03033	45.8282	38
'rpkm':	SMc03034	54.289	131	'rpkm':	SMc03034	64.2907	137	'rpkm':	SMc03034	78.2043	188	'rpkm':	SMc03034	50.2298	95	'rpkm':	SMc03034	45.5108	94	'rpkm':	SMc03034	63.5305	100	'rpkm':	SMc03034	70.883	84	'rpkm':	SMc03034	64.0248	85
'rpkm':	SMc03035	98.9094	174	'rpkm':	SMc03035	105.737	182	'rpkm':	SMc03035	105.921	170	'rpkm':	SMc03035	85.2643	114	'rpkm':	SMc03035	88.8004	147	'rpkm':	SMc03035	80.9677	78	'rpkm':	SMc03035	96.3741	76	'rpkm':	SMc03035	93.8418	79
'rpkm':	SMc03036	67.9914	163	'rpkm':	SMc03036	68.4612	197	'rpkm':	SMc03036	50.3912	116	'rpkm':	SMc03036	21.4925	47	'rpkm':	SMc03036	60.9295	134	'rpkm':	SMc03036	45.9484	68	'rpkm':	SMc03036	51.8362	66	'rpkm':	SMc03036	23.5947	32
'rpkm':	SMc03037	351.238	1513	'rpkm':	SMc03037	317.303	1244	'rpkm':	SMc03037	293.204	1184	'rpkm':	SMc03037	232.11	752	'rpkm':	SMc03037	266.589	897	'rpkm':	SMc03037	240.725	497	'rpkm':	SMc03037	225.57	372	'rpkm':	SMc03037	196.549	308
'rpkm':	SMc03038	185.625	722	'rpkm':	SMc03038	187.565	711	'rpkm':	SMc03038	168.044	648	'rpkm':	SMc03038	144.163	492	'rpkm':	SMc03038	167.981	608	'rpkm':	SMc03038	162.821	392	'rpkm':	SMc03038	151.503	284	'rpkm':	SMc03038	145.128	289
'rpkm':	SMc03039	1007.33	3920	'rpkm':	SMc03039	1118.87	4095	'rpkm':	SMc03039	1181.22	4632	'rpkm':	SMc03039	1265.47	4104	'rpkm':	SMc03039	935.186	3478	'rpkm':	SMc03039	940.104	2034	'rpkm':	SMc03039	965.189	1631	'rpkm':	SMc03039	1085.15	1719
'rpkm':	SMc03040	51.96	149	'rpkm':	SMc03040	52.2089	152	'rpkm':	SMc03040	34.9945	120	'rpkm':	SMc03040	22.5764	71	'rpkm':	SMc03040	52.2278	156	'rpkm':	SMc03040	45.3286	82	'rpkm':	SMc03040	27.6143	41	'rpkm':	SMc03040	22.1677	40
'rpkm':	SMc03041	66.1203	136	'rpkm':	SMc03041	61.2582	118	'rpkm':	SMc03041	62.9634	140	'rpkm':	SMc03041	25.2993	38	'rpkm':	SMc03041	66.6261	143	'rpkm':	SMc03041	65.9799	103	'rpkm':	SMc03041	59.9848	69	'rpkm':	SMc03041	38.9568	49
'rpkm':	SMc03042	44.3319	154	'rpkm':	SMc03042	49.7989	177	'rpkm':	SMc03042	60.517	236	'rpkm':	SMc03042	15.9444	53	'rpkm':	SMc03042	48.3205	191	'rpkm':	SMc03042	44.4168	102	'rpkm':	SMc03042	51.327	91	'rpkm':	SMc03042	23.2124	57
'rpkm':	SMc03043	59.9468	248	'rpkm':	SMc03043	58.762	201	'rpkm':	SMc03043	73.1153	326	'rpkm':	SMc03043	27.5998	94	'rpkm':	SMc03043	62.0385	275	'rpkm':	SMc03043	56.44	136	'rpkm':	SMc03043	67.9002	153	'rpkm':	SMc03043	39.5317	102
'rpkm':	SMc03044	40.4147	180	'rpkm':	SMc03044	41.7425	176	'rpkm':	SMc03044	64.3575	309	'rpkm':	SMc03044	26.8506	118	'rpkm':	SMc03044	39.9562	182	'rpkm':	SMc03044	38.5562	110	'rpkm':	SMc03044	50.5394	101	'rpkm':	SMc03044	33.4047	97
'rpkm':	SMc03045	28.2923	58	'rpkm':	SMc03045	31.6035	63	'rpkm':	SMc03045	32.7719	62	'rpkm':	SMc03045	18.155	27	'rpkm':	SMc03045	21.9311	36	'rpkm':	SMc03045	28.4235	15	'rpkm':	SMc03045	28.8365	26	'rpkm':	SMc03045	N/A	6
'rpkm':	SMc03046	56.928	122	'rpkm':	SMc03046	25.9902	33	'rpkm':	SMc03046	22.9456	49	'rpkm':	SMc03046	N/A	16	'rpkm':	SMc03046	49.7184	94	'rpkm':	SMc03046	32.6106	46	'rpkm':	SMc03046	22.1782	19	'rpkm':	SMc03046	N/A	8
'rpkm':	SMc03047	150.72	581	'rpkm':	SMc03047	143.769	502	'rpkm':	SMc03047	109.322	431	'rpkm':	SMc03047	30.9865	99	'rpkm':	SMc03047	147.951	579	'rpkm':	SMc03047	133.524	316	'rpkm':	SMc03047	102.625	205	'rpkm':	SMc03047	35.7031	75
'rpkm':	SMc03048	119.603	545	'rpkm':	SMc03048	110.716	387	'rpkm':	SMc03048	155.35	717	'rpkm':	SMc03048	29.6076	111	'rpkm':	SMc03048	114.083	512	'rpkm':	SMc03048	119.723	351	'rpkm':	SMc03048	132.363	278	'rpkm':	SMc03048	42.6926	121
'rpkm':	SMc03049	83.9312	291	'rpkm':	SMc03049	80.4101	222	'rpkm':	SMc03049	136.325	428	'rpkm':	SMc03049	24.6948	63	'rpkm':	SMc03049	73.0618	226	'rpkm':	SMc03049	80.3627	166	'rpkm':	SMc03049	114.96	157	'rpkm':	SMc03049	34.3201	67
'rpkm':	SMc03050	94.017	107	'rpkm':	SMc03050	142.234	199	'rpkm':	SMc03050	130.264	129	'rpkm':	SMc03050	40.7417	25	'rpkm':	SMc03050	81.5988	82	'rpkm':	SMc03050	87.505	58	'rpkm':	SMc03050	102.922	38	'rpkm':	SMc03050	40.7417	14
'rpkm':	SMc03051	85.7351	130	'rpkm':	SMc03051	97.4559	143	'rpkm':	SMc03051	132.281	188	'rpkm':	SMc03051	61.7617	66	'rpkm':	SMc03051	74.1996	100	'rpkm':	SMc03051	71.8587	52	'rpkm':	SMc03051	120.704	84	'rpkm':	SMc03051	71.0358	51
'rpkm':	SMc03052	98.3003	159	'rpkm':	SMc03052	83.2058	97	'rpkm':	SMc03052	149.669	180	'rpkm':	SMc03052	109.801	144	'rpkm':	SMc03052	72.5265	93	'rpkm':	SMc03052	88.9067	84	'rpkm':	SMc03052	117.828	53	'rpkm':	SMc03052	131.425	111
'rpkm':	SMc03053	79.7018	59	'rpkm':	SMc03053	76.2367	63	'rpkm':	SMc03053	63.7817	55	'rpkm':	SMc03053	N/A	16	'rpkm':	SMc03053	74.0247	51	'rpkm':	SMc03053	64.3327	32	'rpkm':	SMc03053	60.4213	23	'rpkm':	SMc03053	N/A	19
'rpkm':	SMc03054	28.9858	184	'rpkm':	SMc03054	28.4474	165	'rpkm':	SMc03054	21.0105	139	'rpkm':	SMc03054	11.6096	63	'rpkm':	SMc03054	27.3711	168	'rpkm':	SMc03054	27.8921	118	'rpkm':	SMc03054	28.2549	125	'rpkm':	SMc03054	18.2777	79
'rpkm':	SMc03055	27.0529	67	'rpkm':	SMc03055	21.9077	47	'rpkm':	SMc03055	24.918	65	'rpkm':	SMc03055	N/A	8	'rpkm':	SMc03055	20.8083	38	'rpkm':	SMc03055	22.1313	36	'rpkm':	SMc03055	21.7682	20	'rpkm':	SMc03055	N/A	10
'rpkm':	SMc03056	15.7385	18	'rpkm':	SMc03056	15.7919	20	'rpkm':	SMc03056	20.4427	26	'rpkm':	SMc03056	N/A	6	'rpkm':	SMc03056	15.7385	8	'rpkm':	SMc03056	15.7919	4	'rpkm':	SMc03056	N/A	9	'rpkm':	SMc03056	N/A	5
'rpkm':	SMc03071	46.4306	76	'rpkm':	SMc03071	44.4404	88	'rpkm':	SMc03071	24.6655	42	'rpkm':	SMc03071	N/A	6	'rpkm':	SMc03071	43.0018	66	'rpkm':	SMc03071	33.5571	37	'rpkm':	SMc03071	27.5948	28	'rpkm':	SMc03071	N/A	11
'rpkm':	SMc03072	45.1002	55	'rpkm':	SMc03072	44.3616	53	'rpkm':	SMc03072	37.4999	41	'rpkm':	SMc03072	N/A	10	'rpkm':	SMc03072	37.8001	39	'rpkm':	SMc03072	38.3019	29	'rpkm':	SMc03072	38.8214	20	'rpkm':	SMc03072	N/A	11
'rpkm':	SMc03057	52.324	93	'rpkm':	SMc03057	60.11	128	'rpkm':	SMc03057	50.0063	90	'rpkm':	SMc03057	21.2617	27	'rpkm':	SMc03057	45.8996	72	'rpkm':	SMc03057	51.3183	72	'rpkm':	SMc03057	41.7677	33	'rpkm':	SMc03057	24.3685	22
'rpkm':	SMc03058	19.1874	69	'rpkm':	SMc03058	12.4401	37	'rpkm':	SMc03058	N/A	18	'rpkm':	SMc03058	N/A	6	'rpkm':	SMc03058	17.9097	63	'rpkm':	SMc03058	13.5571	33	'rpkm':	SMc03058	N/A	14	'rpkm':	SMc03058	N/A	3
'rpkm':	SMc03059	25.2103	84	'rpkm':	SMc03059	15.522	26	'rpkm':	SMc03059	16.5995	47	'rpkm':	SMc03059	N/A	17	'rpkm':	SMc03059	22.3842	70	'rpkm':	SMc03059	24.4652	58	'rpkm':	SMc03059	19.5138	34	'rpkm':	SMc03059	22.6143	31
'rpkm':	SMc03060	20.5763	69	'rpkm':	SMc03060	20.7046	75	'rpkm':	SMc03060	16.7158	57	'rpkm':	SMc03060	N/A	17	'rpkm':	SMc03060	21.9134	81	'rpkm':	SMc03060	15.408	29	'rpkm':	SMc03060	16.1333	21	'rpkm':	SMc03060	N/A	23
'rpkm':	SMc03061	42.7673	170	'rpkm':	SMc03061	41.3987	167	'rpkm':	SMc03061	23.0765	81	'rpkm':	SMc03061	11.026	13	'rpkm':	SMc03061	39.8282	149	'rpkm':	SMc03061	34.5669	80	'rpkm':	SMc03061	25.5701	55	'rpkm':	SMc03061	11.026	24
'rpkm':	SMc03062	24.52	59	'rpkm':	SMc03062	30.1208	82	'rpkm':	SMc03062	23.0668	61	'rpkm':	SMc03062	10.242	14	'rpkm':	SMc03062	23.9141	57	'rpkm':	SMc03062	26.9387	46	'rpkm':	SMc03062	21.6192	28	'rpkm':	SMc03062	13.8868	27
'rpkm':	SMc03063	26.324	81	'rpkm':	SMc03063	33.6827	98	'rpkm':	SMc03063	40.6942	102	'rpkm':	SMc03063	10.8698	19	'rpkm':	SMc03063	21.8848	50	'rpkm':	SMc03063	27.4003	39	'rpkm':	SMc03063	37.545	43	'rpkm':	SMc03063	14.6232	32
'rpkm':	SMc03064	29.2447	131	'rpkm':	SMc03064	35.4622	201	'rpkm':	SMc03064	37.7513	163	'rpkm':	SMc03064	41.311	150	'rpkm':	SMc03064	27.2878	114	'rpkm':	SMc03064	26.4461	79	'rpkm':	SMc03064	38.3382	91	'rpkm':	SMc03064	37.3389	67
'rpkm':	SMc03065	23.7257	59	'rpkm':	SMc03065	22.6601	59	'rpkm':	SMc03065	28.8616	77	'rpkm':	SMc03065	47.2375	107	'rpkm':	SMc03065	23.1632	57	'rpkm':	SMc03065	20.3242	32	'rpkm':	SMc03065	27.6241	37	'rpkm':	SMc03065	45.0994	55
'rpkm':	SMc03066	36.7891	52	'rpkm':	SMc03066	22.916	33	'rpkm':	SMc03066	20.9212	29	'rpkm':	SMc03066	30.2764	13	'rpkm':	SMc03066	37.2124	55	'rpkm':	SMc03066	24.0811	27	'rpkm':	SMc03066	18.8742	8	'rpkm':	SMc03066	30.2764	15
'rpkm':	SMc03067	N/A	0	'rpkm':	SMc03067	N/A	0	'rpkm':	SMc03067	N/A	2	'rpkm':	SMc03067	N/A	0	'rpkm':	SMc03067	N/A	0	'rpkm':	SMc03067	N/A	0	'rpkm':	SMc03067	N/A	2	'rpkm':	SMc03067	N/A	1
'rpkm':	SMc03068	32.2693	268	'rpkm':	SMc03068	37.5437	310	'rpkm':	SMc03068	45.607	360	'rpkm':	SMc03068	37.6467	245	'rpkm':	SMc03068	19.5633	123	'rpkm':	SMc03068	22.5095	101	'rpkm':	SMc03068	30.0574	100	'rpkm':	SMc03068	30.0475	100
'rpkm':	SMc03069	38.6089	113	'rpkm':	SMc03069	36.6931	102	'rpkm':	SMc03069	64.5084	193	'rpkm':	SMc03069	33.1719	80	'rpkm':	SMc03069	30.4597	79	'rpkm':	SMc03069	27.6116	46	'rpkm':	SMc03069	41.212	50	'rpkm':	SMc03069	38.6094	58
'rpkm':	SMc03070	36.9707	247	'rpkm':	SMc03070	34.7922	222	'rpkm':	SMc03070	31.8291	192	'rpkm':	SMc03070	14.4361	82	'rpkm':	SMc03070	25.7321	145	'rpkm':	SMc03070	27.5441	115	'rpkm':	SMc03070	22.1413	56	'rpkm':	SMc03070	12.305	38
'rpkm':	SMc00761	28.6649	110	'rpkm':	SMc00761	26.9422	84	'rpkm':	SMc00761	34.5812	152	'rpkm':	SMc00761	10.5694	37	'rpkm':	SMc00761	23.2066	67	'rpkm':	SMc00761	28.581	73	'rpkm':	SMc00761	26.6442	48	'rpkm':	SMc00761	10.1889	20
'rpkm':	SMc00762	38.2061	170	'rpkm':	SMc00762	40.9225	198	'rpkm':	SMc00762	24.5717	122	'rpkm':	SMc00762	11.5358	49	'rpkm':	SMc00762	34.5559	141	'rpkm':	SMc00762	33.0374	94	'rpkm':	SMc00762	21.2756	50	'rpkm':	SMc00762	10.0851	20
'rpkm':	SMc00763	13.5672	59	'rpkm':	SMc00763	20.2431	88	'rpkm':	SMc00763	8.85591	38	'rpkm':	SMc00763	N/A	16	'rpkm':	SMc00763	13.8089	63	'rpkm':	SMc00763	15.5032	39	'rpkm':	SMc00763	7.28995	23	'rpkm':	SMc00763	N/A	10
'rpkm':	SMc00764	47.9262	11	'rpkm':	SMc00764	N/A	15	'rpkm':	SMc00764	N/A	7	'rpkm':	SMc00764	N/A	0	'rpkm':	SMc00764	47.9262	21	'rpkm':	SMc00764	N/A	3	'rpkm':	SMc00764	N/A	5	'rpkm':	SMc00764	N/A	2
'rpkm':	SMc00765	34.1036	306	'rpkm':	SMc00765	33.7718	248	'rpkm':	SMc00765	38.7401	366	'rpkm':	SMc00765	19.6983	159	'rpkm':	SMc00765	31.268	269	'rpkm':	SMc00765	33.9615	188	'rpkm':	SMc00765	30.1314	125	'rpkm':	SMc00765	22.0007	110
'rpkm':	SMc00766	12.4664	44	'rpkm':	SMc00766	12.7254	33	'rpkm':	SMc00766	11.3338	29	'rpkm':	SMc00766	17.398	40	'rpkm':	SMc00766	9.3456	22	'rpkm':	SMc00766	13.6652	23	'rpkm':	SMc00766	11.9052	19	'rpkm':	SMc00766	N/A	24
'rpkm':	SMc00767	N/A	0	'rpkm':	SMc00767	N/A	0	'rpkm':	SMc00767	N/A	0	'rpkm':	SMc00767	N/A	0	'rpkm':	SMc00767	N/A	0	'rpkm':	SMc00767	N/A	2	'rpkm':	SMc00767	N/A	0	'rpkm':	SMc00767	N/A	1
'rpkm':	SMc00768	N/A	3	'rpkm':	SMc00768	N/A	0	'rpkm':	SMc00768	N/A	2	'rpkm':	SMc00768	N/A	0	'rpkm':	SMc00768	N/A	1	'rpkm':	SMc00768	N/A	7	'rpkm':	SMc00768	N/A	2	'rpkm':	SMc00768	N/A	2
'rpkm':	SMc00769	7.33142	35	'rpkm':	SMc00769	5.91791	34	'rpkm':	SMc00769	N/A	25	'rpkm':	SMc00769	N/A	8	'rpkm':	SMc00769	9.32033	55	'rpkm':	SMc00769	4.31108	17	'rpkm':	SMc00769	N/A	5	'rpkm':	SMc00769	N/A	8
'rpkm':	SMc00770	95.7624	356	'rpkm':	SMc00770	105.512	377	'rpkm':	SMc00770	73.435	262	'rpkm':	SMc00770	38.5933	105	'rpkm':	SMc00770	81.587	265	'rpkm':	SMc00770	82.7574	163	'rpkm':	SMc00770	59.9059	92	'rpkm':	SMc00770	38.9129	62
'rpkm':	SMc00771	31.3708	110	'rpkm':	SMc00771	33.3156	105	'rpkm':	SMc00771	39.029	168	'rpkm':	SMc00771	22.2149	63	'rpkm':	SMc00771	35.0452	142	'rpkm':	SMc00771	37.0287	99	'rpkm':	SMc00771	33.6388	70	'rpkm':	SMc00771	29.5004	62
'rpkm':	SMc00772	17.2025	47	'rpkm':	SMc00772	17.1443	61	'rpkm':	SMc00772	19.5592	63	'rpkm':	SMc00772	N/A	12	'rpkm':	SMc00772	15.779	40	'rpkm':	SMc00772	13.5534	30	'rpkm':	SMc00772	16.6621	16	'rpkm':	SMc00772	N/A	11
'rpkm':	SMc00773	40.0865	96	'rpkm':	SMc00773	34.9365	66	'rpkm':	SMc00773	46.4055	121	'rpkm':	SMc00773	35.4214	74	'rpkm':	SMc00773	37.6437	86	'rpkm':	SMc00773	33.0503	42	'rpkm':	SMc00773	43.0415	56	'rpkm':	SMc00773	36.6421	46
'rpkm':	SMc00838	28.4883	188	'rpkm':	SMc00838	29.6873	209	'rpkm':	SMc00838	21.7338	142	'rpkm':	SMc00838	10.2823	50	'rpkm':	SMc00838	29.6721	209	'rpkm':	SMc00838	26.984	133	'rpkm':	SMc00838	23.9827	90	'rpkm':	SMc00838	18.7754	76
'rpkm':	SMc00774	20.2602	128	'rpkm':	SMc00774	15.8147	96	'rpkm':	SMc00774	14.4792	109	'rpkm':	SMc00774	6.03419	32	'rpkm':	SMc00774	20.2962	133	'rpkm':	SMc00774	17.1097	84	'rpkm':	SMc00774	15.9159	68	'rpkm':	SMc00774	10.978	48
'rpkm':	SMc00775	22.6833	142	'rpkm':	SMc00775	22.0935	98	'rpkm':	SMc00775	22.8762	127	'rpkm':	SMc00775	9.6117	46	'rpkm':	SMc00775	18.9432	105	'rpkm':	SMc00775	22.5422	77	'rpkm':	SMc00775	20.4758	55	'rpkm':	SMc00775	13.3753	46
'rpkm':	SMc00776	77.3121	889	'rpkm':	SMc00776	80.5175	904	'rpkm':	SMc00776	88.1725	1064	'rpkm':	SMc00776	62.4443	616	'rpkm':	SMc00776	71.2671	783	'rpkm':	SMc00776	67.7719	469	'rpkm':	SMc00776	70.2827	371	'rpkm':	SMc00776	56.3296	294
'rpkm':	SMc00777	27.1151	53	'rpkm':	SMc00777	25.9247	37	'rpkm':	SMc00777	21.8424	30	'rpkm':	SMc00777	N/A	20	'rpkm':	SMc00777	18.7661	30	'rpkm':	SMc00777	N/A	24	'rpkm':	SMc00777	N/A	17	'rpkm':	SMc00777	N/A	21
'rpkm':	SMc00778	9.90114	26	'rpkm':	SMc00778	8.21988	0	'rpkm':	SMc00778	N/A	13	'rpkm':	SMc00778	N/A	5	'rpkm':	SMc00778	9.29468	12	'rpkm':	SMc00778	8.21988	18	'rpkm':	SMc00778	N/A	14	'rpkm':	SMc00778	N/A	3
'rpkm':	SMc00779	5.92786	17	'rpkm':	SMc00779	8.07793	18	'rpkm':	SMc00779	6.81972	26	'rpkm':	SMc00779	N/A	14	'rpkm':	SMc00779	5.92786	20	'rpkm':	SMc00779	8.07793	12	'rpkm':	SMc00779	N/A	7	'rpkm':	SMc00779	N/A	4
'rpkm':	SMc00780	9.51996	21	'rpkm':	SMc00780	N/A	14	'rpkm':	SMc00780	N/A	15	'rpkm':	SMc00780	N/A	3	'rpkm':	SMc00780	9.51996	16	'rpkm':	SMc00780	N/A	9	'rpkm':	SMc00780	N/A	8	'rpkm':	SMc00780	N/A	4
'rpkm':	SMc00781	156.04	156	'rpkm':	SMc00781	143.314	106	'rpkm':	SMc00781	99.5769	154	'rpkm':	SMc00781	38.0285	48	'rpkm':	SMc00781	151.785	119	'rpkm':	SMc00781	142.286	72	'rpkm':	SMc00781	95.3585	62	'rpkm':	SMc00781	40.2522	38
'rpkm':	SMc00782	14.0602	40	'rpkm':	SMc00782	17.5955	0	'rpkm':	SMc00782	17.1298	13	'rpkm':	SMc00782	N/A	2	'rpkm':	SMc00782	16.9703	21	'rpkm':	SMc00782	17.5955	14	'rpkm':	SMc00782	17.1298	11	'rpkm':	SMc00782	N/A	3
'rpkm':	SMc00783	17.085	49	'rpkm':	SMc00783	20.2522	22	'rpkm':	SMc00783	17.1687	37	'rpkm':	SMc00783	N/A	12	'rpkm':	SMc00783	15.273	38	'rpkm':	SMc00783	18.0601	40	'rpkm':	SMc00783	22.9165	11	'rpkm':	SMc00783	N/A	11
'rpkm':	SMc00784	79.0211	270	'rpkm':	SMc00784	64.4713	182	'rpkm':	SMc00784	70.3317	197	'rpkm':	SMc00784	61.6647	174	'rpkm':	SMc00784	72.9135	237	'rpkm':	SMc00784	71.6168	172	'rpkm':	SMc00784	70.0174	105	'rpkm':	SMc00784	57.8997	89
'rpkm':	SMc00785	57.539	85	'rpkm':	SMc00785	40.1175	60	'rpkm':	SMc00785	24.4942	35	'rpkm':	SMc00785	N/A	11	'rpkm':	SMc00785	49.4711	63	'rpkm':	SMc00785	40.1496	45	'rpkm':	SMc00785	N/A	12	'rpkm':	SMc00785	N/A	4
'rpkm':	SMc00786	127.413	626	'rpkm':	SMc00786	118.967	573	'rpkm':	SMc00786	102.128	479	'rpkm':	SMc00786	75.9528	286	'rpkm':	SMc00786	101.871	376	'rpkm':	SMc00786	94.3637	241	'rpkm':	SMc00786	83.6128	160	'rpkm':	SMc00786	67.7353	126
'rpkm':	SMc00787	72.0435	257	'rpkm':	SMc00787	61.8536	131	'rpkm':	SMc00787	73.9273	261	'rpkm':	SMc00787	75.0287	221	'rpkm':	SMc00787	55.4798	155	'rpkm':	SMc00787	64.9516	113	'rpkm':	SMc00787	60.5483	96	'rpkm':	SMc00787	67.1085	104
'rpkm':	SMc00788	60.6789	183	'rpkm':	SMc00788	59.9306	166	'rpkm':	SMc00788	79.9996	232	'rpkm':	SMc00788	82.2018	221	'rpkm':	SMc00788	54.1709	150	'rpkm':	SMc00788	50.8987	85	'rpkm':	SMc00788	76.3685	114	'rpkm':	SMc00788	63.3325	76
'rpkm':	SMc00789	54.5931	152	'rpkm':	SMc00789	59.647	166	'rpkm':	SMc00789	71.7984	220	'rpkm':	SMc00789	91.5628	227	'rpkm':	SMc00789	49.0928	126	'rpkm':	SMc00789	50.777	88	'rpkm':	SMc00789	55.3914	72	'rpkm':	SMc00789	80.1466	102
'rpkm':	SMc00790	55.5652	147	'rpkm':	SMc00790	44.3024	103	'rpkm':	SMc00790	68.073	201	'rpkm':	SMc00790	94.0426	242	'rpkm':	SMc00790	44.4873	91	'rpkm':	SMc00790	41.9995	68	'rpkm':	SMc00790	45.7462	47	'rpkm':	SMc00790	78.4057	101
'rpkm':	SMc00791	186.957	210	'rpkm':	SMc00791	183.586	192	'rpkm':	SMc00791	191.93	227	'rpkm':	SMc00791	282.188	280	'rpkm':	SMc00791	130.201	87	'rpkm':	SMc00791	139.444	71	'rpkm':	SMc00791	126.86	48	'rpkm':	SMc00791	209.277	86
'rpkm':	SMc00792	N/A	0	'rpkm':	SMc00792	N/A	0	'rpkm':	SMc00792	N/A	1	'rpkm':	SMc00792	N/A	8	'rpkm':	SMc00792	N/A	2	'rpkm':	SMc00792	N/A	0	'rpkm':	SMc00792	N/A	1	'rpkm':	SMc00792	N/A	3
'rpkm':	SMc00793	N/A	9	'rpkm':	SMc00793	N/A	0	'rpkm':	SMc00793	N/A	2	'rpkm':	SMc00793	10.4407	31	'rpkm':	SMc00793	N/A	1	'rpkm':	SMc00793	N/A	7	'rpkm':	SMc00793	N/A	0	'rpkm':	SMc00793	N/A	10
'rpkm':	SMc00794	21.9223	62	'rpkm':	SMc00794	16.3575	41	'rpkm':	SMc00794	12.2902	31	'rpkm':	SMc00794	N/A	3	'rpkm':	SMc00794	16.627	36	'rpkm':	SMc00794	16.6393	21	'rpkm':	SMc00794	11.9501	18	'rpkm':	SMc00794	N/A	5
'rpkm':	SMc00795	N/A	15	'rpkm':	SMc00795	N/A	0	'rpkm':	SMc00795	N/A	12	'rpkm':	SMc00795	N/A	13	'rpkm':	SMc00795	N/A	15	'rpkm':	SMc00795	N/A	11	'rpkm':	SMc00795	N/A	5	'rpkm':	SMc00795	N/A	9
'rpkm':	SMc00796	N/A	7	'rpkm':	SMc00796	N/A	2	'rpkm':	SMc00796	N/A	7	'rpkm':	SMc00796	N/A	0	'rpkm':	SMc00796	N/A	8	'rpkm':	SMc00796	N/A	5	'rpkm':	SMc00796	N/A	2	'rpkm':	SMc00796	N/A	0
'rpkm':	SMc00797	55.311	228	'rpkm':	SMc00797	63.6366	255	'rpkm':	SMc00797	47.6285	198	'rpkm':	SMc00797	15.6025	52	'rpkm':	SMc00797	55.6611	239	'rpkm':	SMc00797	56.9843	151	'rpkm':	SMc00797	51.0872	121	'rpkm':	SMc00797	21.0519	51
'rpkm':	SMc00798	61.0594	49	'rpkm':	SMc00798	67.4997	25	'rpkm':	SMc00798	69.9927	51	'rpkm':	SMc00798	N/A	13	'rpkm':	SMc00798	62.427	53	'rpkm':	SMc00798	72.4536	46	'rpkm':	SMc00798	73.0755	30	'rpkm':	SMc00798	N/A	11
'rpkm':	SMc00799	N/A	2	'rpkm':	SMc00799	N/A	0	'rpkm':	SMc00799	N/A	3	'rpkm':	SMc00799	N/A	0	'rpkm':	SMc00799	N/A	14	'rpkm':	SMc00799	N/A	4	'rpkm':	SMc00799	N/A	1	'rpkm':	SMc00799	N/A	0
'rpkm':	SMc00800	N/A	4	'rpkm':	SMc00800	N/A	0	'rpkm':	SMc00800	N/A	1	'rpkm':	SMc00800	N/A	0	'rpkm':	SMc00800	N/A	15	'rpkm':	SMc00800	N/A	0	'rpkm':	SMc00800	N/A	4	'rpkm':	SMc00800	N/A	2
'rpkm':	SMc00801	N/A	2	'rpkm':	SMc00801	N/A	0	'rpkm':	SMc00801	N/A	0	'rpkm':	SMc00801	N/A	0	'rpkm':	SMc00801	N/A	3	'rpkm':	SMc00801	N/A	2	'rpkm':	SMc00801	N/A	0	'rpkm':	SMc00801	N/A	0
'rpkm':	SMc00802	48.1684	60	'rpkm':	SMc00802	66.2047	99	'rpkm':	SMc00802	32.1744	43	'rpkm':	SMc00802	N/A	14	'rpkm':	SMc00802	46.0672	57	'rpkm':	SMc00802	51.2655	48	'rpkm':	SMc00802	26.0937	24	'rpkm':	SMc00802	N/A	14
'rpkm':	SMc00803	N/A	2	'rpkm':	SMc00803	N/A	11	'rpkm':	SMc00803	N/A	3	'rpkm':	SMc00803	N/A	2	'rpkm':	SMc00803	N/A	6	'rpkm':	SMc00803	N/A	6	'rpkm':	SMc00803	N/A	1	'rpkm':	SMc00803	N/A	2
'rpkm':	SMc00804	10.0484	36	'rpkm':	SMc00804	9.3156	27	'rpkm':	SMc00804	14.1268	56	'rpkm':	SMc00804	9.97145	36	'rpkm':	SMc00804	11.9732	53	'rpkm':	SMc00804	10.814	29	'rpkm':	SMc00804	13.3849	20	'rpkm':	SMc00804	8.74018	17
'rpkm':	SMc00805	N/A	4	'rpkm':	SMc00805	N/A	15	'rpkm':	SMc00805	N/A	9	'rpkm':	SMc00805	N/A	6	'rpkm':	SMc00805	N/A	9	'rpkm':	SMc00805	N/A	10	'rpkm':	SMc00805	N/A	3	'rpkm':	SMc00805	N/A	2
'rpkm':	SMc00806	N/A	12	'rpkm':	SMc00806	N/A	2	'rpkm':	SMc00806	N/A	5	'rpkm':	SMc00806	N/A	1	'rpkm':	SMc00806	N/A	7	'rpkm':	SMc00806	N/A	1	'rpkm':	SMc00806	N/A	4	'rpkm':	SMc00806	N/A	2
'rpkm':	SMc00807	9.99647	41	'rpkm':	SMc00807	7.5964	0	'rpkm':	SMc00807	N/A	23	'rpkm':	SMc00807	N/A	8	'rpkm':	SMc00807	9.69121	40	'rpkm':	SMc00807	7.5964	9	'rpkm':	SMc00807	N/A	7	'rpkm':	SMc00807	N/A	1
'rpkm':	SMc00808	18.7865	97	'rpkm':	SMc00808	17.4269	85	'rpkm':	SMc00808	16.879	83	'rpkm':	SMc00808	12.2875	46	'rpkm':	SMc00808	19.2606	105	'rpkm':	SMc00808	17.4777	64	'rpkm':	SMc00808	18.197	51	'rpkm':	SMc00808	14.8583	38
'rpkm':	SMc00809	22.8595	23	'rpkm':	SMc00809	23.7017	25	'rpkm':	SMc00809	N/A	7	'rpkm':	SMc00809	N/A	2	'rpkm':	SMc00809	22.8595	8	'rpkm':	SMc00809	23.7017	11	'rpkm':	SMc00809	N/A	4	'rpkm':	SMc00809	N/A	2
'rpkm':	SMc00810	91.5101	409	'rpkm':	SMc00810	98.4161	444	'rpkm':	SMc00810	96.8576	485	'rpkm':	SMc00810	49.9634	196	'rpkm':	SMc00810	98.0476	482	'rpkm':	SMc00810	104.727	373	'rpkm':	SMc00810	103.342	290	'rpkm':	SMc00810	63.9747	171
'rpkm':	SMc00811	34.0423	101	'rpkm':	SMc00811	34.3181	109	'rpkm':	SMc00811	39.3401	97	'rpkm':	SMc00811	N/A	21	'rpkm':	SMc00811	24.3796	57	'rpkm':	SMc00811	22.2512	39	'rpkm':	SMc00811	35.5618	43	'rpkm':	SMc00811	N/A	15
'rpkm':	SMc00812	35.8596	46	'rpkm':	SMc00812	41.4886	69	'rpkm':	SMc00812	56.4497	80	'rpkm':	SMc00812	N/A	10	'rpkm':	SMc00812	31.7058	37	'rpkm':	SMc00812	32.4077	35	'rpkm':	SMc00812	50.0882	35	'rpkm':	SMc00812	N/A	15
'rpkm':	SMc00813	13.5104	71	'rpkm':	SMc00813	11.2396	11	'rpkm':	SMc00813	8.50905	37	'rpkm':	SMc00813	N/A	10	'rpkm':	SMc00813	13.244	71	'rpkm':	SMc00813	11.5309	40	'rpkm':	SMc00813	13.2386	31	'rpkm':	SMc00813	N/A	11
'rpkm':	SMc00814	N/A	9	'rpkm':	SMc00814	N/A	16	'rpkm':	SMc00814	N/A	4	'rpkm':	SMc00814	N/A	1	'rpkm':	SMc00814	N/A	21	'rpkm':	SMc00814	N/A	4	'rpkm':	SMc00814	N/A	2	'rpkm':	SMc00814	N/A	3
'rpkm':	SMc00815	73.2369	404	'rpkm':	SMc00815	79.2753	417	'rpkm':	SMc00815	65.6028	342	'rpkm':	SMc00815	26.9392	132	'rpkm':	SMc00815	70.3169	389	'rpkm':	SMc00815	70.349	248	'rpkm':	SMc00815	63.1595	172	'rpkm':	SMc00815	33.7938	108
'rpkm':	SMc00816	30.3306	53	'rpkm':	SMc00816	26.13	5	'rpkm':	SMc00816	32.8158	52	'rpkm':	SMc00816	N/A	13	'rpkm':	SMc00816	21.0197	29	'rpkm':	SMc00816	26.13	15	'rpkm':	SMc00816	25.0411	24	'rpkm':	SMc00816	N/A	13
'rpkm':	SMc00817	9.43969	33	'rpkm':	SMc00817	9.44144	0	'rpkm':	SMc00817	12.6946	40	'rpkm':	SMc00817	N/A	12	'rpkm':	SMc00817	8.38451	28	'rpkm':	SMc00817	10.921	26	'rpkm':	SMc00817	10.5446	17	'rpkm':	SMc00817	N/A	13
'rpkm':	SMc00818	33.3561	93	'rpkm':	SMc00818	25.0457	65	'rpkm':	SMc00818	27.1749	96	'rpkm':	SMc00818	18.8616	51	'rpkm':	SMc00818	33.4695	97	'rpkm':	SMc00818	25.1187	49	'rpkm':	SMc00818	27.2725	52	'rpkm':	SMc00818	19.0031	30
'rpkm':	SMc00819	N/A	9	'rpkm':	SMc00819	N/A	12	'rpkm':	SMc00819	N/A	20	'rpkm':	SMc00819	N/A	15	'rpkm':	SMc00819	N/A	12	'rpkm':	SMc00819	N/A	3	'rpkm':	SMc00819	N/A	8	'rpkm':	SMc00819	N/A	5
'rpkm':	SMc00820	47.1523	149	'rpkm':	SMc00820	44.5018	137	'rpkm':	SMc00820	27.5431	86	'rpkm':	SMc00820	12.6555	36	'rpkm':	SMc00820	42.5397	125	'rpkm':	SMc00820	36.4656	66	'rpkm':	SMc00820	26.1746	42	'rpkm':	SMc00820	15.4542	29
'rpkm':	SMc00821	134.393	118	'rpkm':	SMc00821	129.676	110	'rpkm':	SMc00821	77.474	67	'rpkm':	SMc00821	33.606	26	'rpkm':	SMc00821	153.015	159	'rpkm':	SMc00821	113.907	60	'rpkm':	SMc00821	83.5035	42	'rpkm':	SMc00821	46.8017	27
'rpkm':	SMc00822	41.8104	44	'rpkm':	SMc00822	32.9121	38	'rpkm':	SMc00822	N/A	14	'rpkm':	SMc00822	N/A	1	'rpkm':	SMc00822	37.5435	22	'rpkm':	SMc00822	25.7063	12	'rpkm':	SMc00822	N/A	2	'rpkm':	SMc00822	N/A	0
'rpkm':	SMc00823	N/A	20	'rpkm':	SMc00823	22.9429	29	'rpkm':	SMc00823	N/A	12	'rpkm':	SMc00823	N/A	9	'rpkm':	SMc00823	N/A	9	'rpkm':	SMc00823	N/A	4	'rpkm':	SMc00823	N/A	8	'rpkm':	SMc00823	N/A	1
'rpkm':	SMc00824	32.16	91	'rpkm':	SMc00824	23.9124	44	'rpkm':	SMc00824	26.328	70	'rpkm':	SMc00824	13.2495	29	'rpkm':	SMc00824	25.6512	58	'rpkm':	SMc00824	25.178	38	'rpkm':	SMc00824	23.1805	29	'rpkm':	SMc00824	N/A	13
'rpkm':	SMc00825	72.1331	338	'rpkm':	SMc00825	61.6572	267	'rpkm':	SMc00825	54.039	237	'rpkm':	SMc00825	13.2603	54	'rpkm':	SMc00825	63.5243	271	'rpkm':	SMc00825	56.0444	163	'rpkm':	SMc00825	49.5092	107	'rpkm':	SMc00825	12.7021	29
'rpkm':	SMc00826	30.4239	75	'rpkm':	SMc00826	28.474	87	'rpkm':	SMc00826	28.8027	62	'rpkm':	SMc00826	16.5246	32	'rpkm':	SMc00826	29.4785	73	'rpkm':	SMc00826	19.3725	33	'rpkm':	SMc00826	31.5077	40	'rpkm':	SMc00826	N/A	21
'rpkm':	SMc00827	45.1315	223	'rpkm':	SMc00827	40.1986	192	'rpkm':	SMc00827	36.2248	196	'rpkm':	SMc00827	14.4295	60	'rpkm':	SMc00827	46.4022	244	'rpkm':	SMc00827	41.716	155	'rpkm':	SMc00827	40.9994	130	'rpkm':	SMc00827	22.5381	73
'rpkm':	SMc00828	39.7006	64	'rpkm':	SMc00828	32.8803	71	'rpkm':	SMc00828	16.8717	26	'rpkm':	SMc00828	N/A	7	'rpkm':	SMc00828	36.9597	57	'rpkm':	SMc00828	21.912	21	'rpkm':	SMc00828	17.0579	25	'rpkm':	SMc00828	N/A	7
'rpkm':	SMc00829	10.7647	27	'rpkm':	SMc00829	9.72656	7	'rpkm':	SMc00829	N/A	12	'rpkm':	SMc00829	N/A	1	'rpkm':	SMc00829	10.5917	27	'rpkm':	SMc00829	9.72656	14	'rpkm':	SMc00829	N/A	7	'rpkm':	SMc00829	N/A	3
'rpkm':	SMc00830	345.113	1405	'rpkm':	SMc00830	336.348	1382	'rpkm':	SMc00830	197.98	812	'rpkm':	SMc00830	62.835	223	'rpkm':	SMc00830	313.271	1185	'rpkm':	SMc00830	279.599	690	'rpkm':	SMc00830	205.524	469	'rpkm':	SMc00830	83.934	211
'rpkm':	SMc00831	26.4392	71	'rpkm':	SMc00831	32.5123	96	'rpkm':	SMc00831	29.1277	92	'rpkm':	SMc00831	29.955	74	'rpkm':	SMc00831	25.6853	69	'rpkm':	SMc00831	29.2786	58	'rpkm':	SMc00831	27.9354	46	'rpkm':	SMc00831	25.584	31
'rpkm':	SMc00832	23.1432	108	'rpkm':	SMc00832	26.0695	158	'rpkm':	SMc00832	17.2807	67	'rpkm':	SMc00832	N/A	17	'rpkm':	SMc00832	20.5611	87	'rpkm':	SMc00832	17.469	59	'rpkm':	SMc00832	19.359	46	'rpkm':	SMc00832	N/A	24
'rpkm':	SMc00833	27.3312	103	'rpkm':	SMc00833	21.6146	80	'rpkm':	SMc00833	29.238	122	'rpkm':	SMc00833	15.3169	59	'rpkm':	SMc00833	22.5778	68	'rpkm':	SMc00833	21.6309	60	'rpkm':	SMc00833	26.3397	54	'rpkm':	SMc00833	14.7137	32
'rpkm':	SMc00926	19.0792	82	'rpkm':	SMc00926	18.227	69	'rpkm':	SMc00926	25.839	100	'rpkm':	SMc00926	22.5369	77	'rpkm':	SMc00926	18.8652	83	'rpkm':	SMc00926	20.4738	66	'rpkm':	SMc00926	25.1931	51	'rpkm':	SMc00926	26.5564	61
'rpkm':	SMc00925	156.793	373	'rpkm':	SMc00925	141.219	345	'rpkm':	SMc00925	144.211	335	'rpkm':	SMc00925	117.062	240	'rpkm':	SMc00925	131.335	268	'rpkm':	SMc00925	120.401	189	'rpkm':	SMc00925	126.684	140	'rpkm':	SMc00925	107.495	119
'rpkm':	SMc00924	21.0299	49	'rpkm':	SMc00924	25.0719	77	'rpkm':	SMc00924	14.2973	34	'rpkm':	SMc00924	N/A	13	'rpkm':	SMc00924	19.0608	41	'rpkm':	SMc00924	17.6272	12	'rpkm':	SMc00924	13.6749	11	'rpkm':	SMc00924	N/A	11
'rpkm':	SMc00923	23.6746	51	'rpkm':	SMc00923	23.9655	23	'rpkm':	SMc00923	20.7525	50	'rpkm':	SMc00923	N/A	12	'rpkm':	SMc00923	27.9637	71	'rpkm':	SMc00923	23.4839	35	'rpkm':	SMc00923	25.5358	37	'rpkm':	SMc00923	N/A	20
'rpkm':	SMc00922	31.3763	136	'rpkm':	SMc00922	22.0363	74	'rpkm':	SMc00922	27.1239	127	'rpkm':	SMc00922	19.4493	71	'rpkm':	SMc00922	28.5188	113	'rpkm':	SMc00922	22.407	58	'rpkm':	SMc00922	21.0419	39	'rpkm':	SMc00922	20.3528	19
'rpkm':	SMc00921	N/A	3	'rpkm':	SMc00921	N/A	0	'rpkm':	SMc00921	N/A	2	'rpkm':	SMc00921	N/A	0	'rpkm':	SMc00921	N/A	2	'rpkm':	SMc00921	N/A	1	'rpkm':	SMc00921	N/A	0	'rpkm':	SMc00921	N/A	0
'rpkm':	SMc00931	N/A	2	'rpkm':	SMc00931	N/A	0	'rpkm':	SMc00931	N/A	1	'rpkm':	SMc00931	N/A	0	'rpkm':	SMc00931	N/A	1	'rpkm':	SMc00931	N/A	0	'rpkm':	SMc00931	N/A	0	'rpkm':	SMc00931	N/A	0
'rpkm':	SMc00919	64.5965	353	'rpkm':	SMc00919	64.7591	336	'rpkm':	SMc00919	45.5392	234	'rpkm':	SMc00919	12.7204	55	'rpkm':	SMc00919	55.4516	273	'rpkm':	SMc00919	52.6859	164	'rpkm':	SMc00919	41.753	107	'rpkm':	SMc00919	17.2866	53
'rpkm':	SMc00918	60.0708	248	'rpkm':	SMc00918	60.3134	240	'rpkm':	SMc00918	71.3299	285	'rpkm':	SMc00918	12.0591	45	'rpkm':	SMc00918	51.5576	192	'rpkm':	SMc00918	51.5722	132	'rpkm':	SMc00918	64.3214	127	'rpkm':	SMc00918	18.9355	50
'rpkm':	SMc00917	41.5496	95	'rpkm':	SMc00917	50.5854	129	'rpkm':	SMc00917	60.6394	145	'rpkm':	SMc00917	21.904	40	'rpkm':	SMc00917	36.087	73	'rpkm':	SMc00917	37.4962	53	'rpkm':	SMc00917	38.9121	28	'rpkm':	SMc00917	33.9703	36
'rpkm':	SMc00916	43.3134	117	'rpkm':	SMc00916	32.5235	67	'rpkm':	SMc00916	50.9135	145	'rpkm':	SMc00916	56.0019	119	'rpkm':	SMc00916	39.4571	102	'rpkm':	SMc00916	38.0925	70	'rpkm':	SMc00916	46.8213	68	'rpkm':	SMc00916	51.563	59
'rpkm':	SMc00915	44.39	29	'rpkm':	SMc00915	31.8704	12	'rpkm':	SMc00915	59.1477	43	'rpkm':	SMc00915	81.4672	41	'rpkm':	SMc00915	55.3413	44	'rpkm':	SMc00915	47.6171	29	'rpkm':	SMc00915	45.19	17	'rpkm':	SMc00915	81.2389	19
'rpkm':	SMc00914	33.9984	154	'rpkm':	SMc00914	37.8421	157	'rpkm':	SMc00914	42.3788	204	'rpkm':	SMc00914	45.8237	178	'rpkm':	SMc00914	31.483	139	'rpkm':	SMc00914	35.8596	106	'rpkm':	SMc00914	35.2297	81	'rpkm':	SMc00914	52.2103	127
'rpkm':	SMc00913	25.8798	157	'rpkm':	SMc00913	35.6195	257	'rpkm':	SMc00913	30.8942	207	'rpkm':	SMc00913	35.0772	203	'rpkm':	SMc00913	18.9708	87	'rpkm':	SMc00913	15.933	38	'rpkm':	SMc00913	15.7046	29	'rpkm':	SMc00913	18.6909	36
'rpkm':	SMc00912	41.2101	53	'rpkm':	SMc00912	44.8465	62	'rpkm':	SMc00912	28.523	26	'rpkm':	SMc00912	N/A	24	'rpkm':	SMc00912	26.918	20	'rpkm':	SMc00912	24.2373	9	'rpkm':	SMc00912	N/A	9	'rpkm':	SMc00912	N/A	3
'rpkm':	SMc00911	24.357	63	'rpkm':	SMc00911	23.6833	53	'rpkm':	SMc00911	14.4294	46	'rpkm':	SMc00911	N/A	9	'rpkm':	SMc00911	25.4014	71	'rpkm':	SMc00911	23.7623	40	'rpkm':	SMc00911	10.7968	23	'rpkm':	SMc00911	N/A	11
'rpkm':	SMc00910	79.545	235	'rpkm':	SMc00910	56.3601	125	'rpkm':	SMc00910	33.0741	104	'rpkm':	SMc00910	10.5721	19	'rpkm':	SMc00910	78.0768	235	'rpkm':	SMc00910	59.9031	108	'rpkm':	SMc00910	36.983	67	'rpkm':	SMc00910	10.5721	11
'rpkm':	SMc00909	92.9009	320	'rpkm':	SMc00909	79.6505	259	'rpkm':	SMc00909	76.952	278	'rpkm':	SMc00909	19.4346	56	'rpkm':	SMc00909	80.2122	248	'rpkm':	SMc00909	80.7242	199	'rpkm':	SMc00909	69.0672	124	'rpkm':	SMc00909	17.1881	23
'rpkm':	SMc00908	76.5861	828	'rpkm':	SMc00908	91.3644	974	'rpkm':	SMc00908	91.8882	947	'rpkm':	SMc00908	29.9284	289	'rpkm':	SMc00908	70.241	734	'rpkm':	SMc00908	74.3399	492	'rpkm':	SMc00908	78.4173	380	'rpkm':	SMc00908	29.51	164
'rpkm':	SMc00907	108.606	228	'rpkm':	SMc00907	132.342	287	'rpkm':	SMc00907	116.565	241	'rpkm':	SMc00907	46.9389	98	'rpkm':	SMc00907	104.932	221	'rpkm':	SMc00907	102.467	127	'rpkm':	SMc00907	114.708	126	'rpkm':	SMc00907	40.5991	45
'rpkm':	SMc00906	84.3435	145	'rpkm':	SMc00906	94.8408	169	'rpkm':	SMc00906	100.836	160	'rpkm':	SMc00906	37.724	56	'rpkm':	SMc00906	63.0519	82	'rpkm':	SMc00906	68.0287	65	'rpkm':	SMc00906	83.7386	59	'rpkm':	SMc00906	49.0208	49
'rpkm':	SMc00905	28.4871	46	'rpkm':	SMc00905	34.1343	64	'rpkm':	SMc00905	N/A	10	'rpkm':	SMc00905	N/A	5	'rpkm':	SMc00905	30.9447	55	'rpkm':	SMc00905	23.7253	14	'rpkm':	SMc00905	N/A	11	'rpkm':	SMc00905	N/A	4
'rpkm':	SMc00904	69.7681	402	'rpkm':	SMc00904	71.6507	417	'rpkm':	SMc00904	69.6286	409	'rpkm':	SMc00904	55.5033	280	'rpkm':	SMc00904	71.2268	433	'rpkm':	SMc00904	68.7101	288	'rpkm':	SMc00904	66.6061	203	'rpkm':	SMc00904	62.6503	200
'rpkm':	SMc00902	55.2292	115	'rpkm':	SMc00902	67.1597	128	'rpkm':	SMc00902	64.8936	134	'rpkm':	SMc00902	65.0344	118	'rpkm':	SMc00902	48.5278	94	'rpkm':	SMc00902	62.3725	83	'rpkm':	SMc00902	69.1141	80	'rpkm':	SMc00902	60.6559	61
'rpkm':	SMc00930	28.3236	98	'rpkm':	SMc00930	23.4792	69	'rpkm':	SMc00930	37.0668	109	'rpkm':	SMc00930	30.1263	78	'rpkm':	SMc00930	26.2475	89	'rpkm':	SMc00930	30.9837	84	'rpkm':	SMc00930	38.5096	63	'rpkm':	SMc00930	36.5952	63
'rpkm':	SMc00900	23.8545	31	'rpkm':	SMc00900	25.0272	34	'rpkm':	SMc00900	N/A	21	'rpkm':	SMc00900	N/A	2	'rpkm':	SMc00900	22.8146	19	'rpkm':	SMc00900	22.5287	13	'rpkm':	SMc00900	N/A	8	'rpkm':	SMc00900	N/A	7
'rpkm':	SMc00899	36.322	20	'rpkm':	SMc00899	29.101	0	'rpkm':	SMc00899	N/A	17	'rpkm':	SMc00899	N/A	1	'rpkm':	SMc00899	36.322	18	'rpkm':	SMc00899	29.101	9	'rpkm':	SMc00899	N/A	6	'rpkm':	SMc00899	N/A	3
'rpkm':	SMc00898	34.1351	185	'rpkm':	SMc00898	39.942	277	'rpkm':	SMc00898	28.6469	194	'rpkm':	SMc00898	11.473	57	'rpkm':	SMc00898	33.5183	184	'rpkm':	SMc00898	29.4154	115	'rpkm':	SMc00898	27.911	100	'rpkm':	SMc00898	16.4707	61
'rpkm':	SMc00897	60.8161	286	'rpkm':	SMc00897	62.6767	302	'rpkm':	SMc00897	43.2923	193	'rpkm':	SMc00897	18.4564	78	'rpkm':	SMc00897	55.1307	245	'rpkm':	SMc00897	51.0281	151	'rpkm':	SMc00897	42.8592	102	'rpkm':	SMc00897	18.8791	47
'rpkm':	SMc00896	39.5205	122	'rpkm':	SMc00896	55.0295	190	'rpkm':	SMc00896	47.3372	156	'rpkm':	SMc00896	17.9029	38	'rpkm':	SMc00896	35.2534	103	'rpkm':	SMc00896	40.6747	86	'rpkm':	SMc00896	40.3311	65	'rpkm':	SMc00896	19.4854	26
'rpkm':	SMc00895	81.0458	72	'rpkm':	SMc00895	62.8118	58	'rpkm':	SMc00895	44.2001	34	'rpkm':	SMc00895	N/A	6	'rpkm':	SMc00895	62.3039	45	'rpkm':	SMc00895	48.8233	23	'rpkm':	SMc00895	41.6179	14	'rpkm':	SMc00895	N/A	4
'rpkm':	SMc00894	43.8335	186	'rpkm':	SMc00894	55.5648	245	'rpkm':	SMc00894	48.8014	248	'rpkm':	SMc00894	16.4565	61	'rpkm':	SMc00894	42.8549	184	'rpkm':	SMc00894	46.1156	124	'rpkm':	SMc00894	42.2452	105	'rpkm':	SMc00894	23.0997	62
'rpkm':	SMc00893	34.1489	80	'rpkm':	SMc00893	41.948	112	'rpkm':	SMc00893	54.9562	123	'rpkm':	SMc00893	33.9675	76	'rpkm':	SMc00893	33.5519	80	'rpkm':	SMc00893	29.9376	43	'rpkm':	SMc00893	46.7871	47	'rpkm':	SMc00893	32.9956	42
'rpkm':	SMc00892	34.8493	129	'rpkm':	SMc00892	33.8962	115	'rpkm':	SMc00892	35.2157	122	'rpkm':	SMc00892	23.9838	74	'rpkm':	SMc00892	36.9269	148	'rpkm':	SMc00892	35.8799	96	'rpkm':	SMc00892	45.1597	100	'rpkm':	SMc00892	36.2981	82
'rpkm':	SMc00934	N/A	0	'rpkm':	SMc00934	N/A	0	'rpkm':	SMc00934	N/A	0	'rpkm':	SMc00934	N/A	0	'rpkm':	SMc00934	N/A	0	'rpkm':	SMc00934	N/A	0	'rpkm':	SMc00934	N/A	0	'rpkm':	SMc00934	N/A	0
'rpkm':	SMc00891	N/A	0	'rpkm':	SMc00891	N/A	0	'rpkm':	SMc00891	N/A	2	'rpkm':	SMc00891	N/A	0	'rpkm':	SMc00891	N/A	2	'rpkm':	SMc00891	N/A	0	'rpkm':	SMc00891	N/A	2	'rpkm':	SMc00891	N/A	1
'rpkm':	SMc00933	80.309	70	'rpkm':	SMc00933	45.7763	46	'rpkm':	SMc00933	N/A	22	'rpkm':	SMc00933	N/A	4	'rpkm':	SMc00933	60.7289	42	'rpkm':	SMc00933	29.8577	21	'rpkm':	SMc00933	N/A	10	'rpkm':	SMc00933	N/A	2
'rpkm':	SMc00932	21.0431	129	'rpkm':	SMc00932	13.9538	44	'rpkm':	SMc00932	17.8555	99	'rpkm':	SMc00932	5.12382	23	'rpkm':	SMc00932	17.3716	89	'rpkm':	SMc00932	16.4863	55	'rpkm':	SMc00932	16.3102	44	'rpkm':	SMc00932	8.33683	32
'rpkm':	SMc00888	37.5853	237	'rpkm':	SMc00888	37.9127	232	'rpkm':	SMc00888	30.5662	193	'rpkm':	SMc00888	7.25435	39	'rpkm':	SMc00888	32.9818	192	'rpkm':	SMc00888	30.0128	108	'rpkm':	SMc00888	27.2779	85	'rpkm':	SMc00888	12.8015	52
'rpkm':	SMc00887	52.8476	254	'rpkm':	SMc00887	65.8211	327	'rpkm':	SMc00887	72.9849	331	'rpkm':	SMc00887	37.3188	148	'rpkm':	SMc00887	52.9599	264	'rpkm':	SMc00887	59.9518	207	'rpkm':	SMc00887	61.7294	128	'rpkm':	SMc00887	43.1931	110
'rpkm':	SMc00929	13.7587	41	'rpkm':	SMc00929	12.2008	32	'rpkm':	SMc00929	11.1962	30	'rpkm':	SMc00929	10.0971	26	'rpkm':	SMc00929	15.3699	53	'rpkm':	SMc00929	14.1977	25	'rpkm':	SMc00929	12.4519	21	'rpkm':	SMc00929	N/A	11
'rpkm':	SMc00886	3.66663	21	'rpkm':	SMc00886	4.08332	9	'rpkm':	SMc00886	N/A	11	'rpkm':	SMc00886	N/A	6	'rpkm':	SMc00886	3.66663	21	'rpkm':	SMc00886	4.08332	9	'rpkm':	SMc00886	N/A	7	'rpkm':	SMc00886	N/A	1
'rpkm':	SMc00885	N/A	21	'rpkm':	SMc00885	N/A	17	'rpkm':	SMc00885	N/A	14	'rpkm':	SMc00885	15.1329	25	'rpkm':	SMc00885	N/A	17	'rpkm':	SMc00885	N/A	3	'rpkm':	SMc00885	N/A	7	'rpkm':	SMc00885	15.1329	14
'rpkm':	SMc00884	70.852	341	'rpkm':	SMc00884	74.8645	266	'rpkm':	SMc00884	95.1998	449	'rpkm':	SMc00884	84.0651	353	'rpkm':	SMc00884	57.7352	202	'rpkm':	SMc00884	68.6696	148	'rpkm':	SMc00884	80.1959	156	'rpkm':	SMc00884	67.3554	117
'rpkm':	SMc00883	44.2578	107	'rpkm':	SMc00883	45.6268	87	'rpkm':	SMc00883	58.5404	140	'rpkm':	SMc00883	25.5522	58	'rpkm':	SMc00883	36.1659	63	'rpkm':	SMc00883	39.6911	40	'rpkm':	SMc00883	42.3767	28	'rpkm':	SMc00883	23.4533	28
'rpkm':	SMc00882	90.43	147	'rpkm':	SMc00882	127.961	247	'rpkm':	SMc00882	123.651	221	'rpkm':	SMc00882	72.4766	108	'rpkm':	SMc00882	88.5054	144	'rpkm':	SMc00882	102.792	108	'rpkm':	SMc00882	112.304	95	'rpkm':	SMc00882	75.2137	68
'rpkm':	SMc00881	73.77	168	'rpkm':	SMc00881	100.405	283	'rpkm':	SMc00881	76.0729	179	'rpkm':	SMc00881	28.2809	57	'rpkm':	SMc00881	70.5246	154	'rpkm':	SMc00881	72.7545	90	'rpkm':	SMc00881	72.6665	86	'rpkm':	SMc00881	27.1837	30
'rpkm':	SMc00880	88.5021	184	'rpkm':	SMc00880	96.2663	249	'rpkm':	SMc00880	35.5453	76	'rpkm':	SMc00880	N/A	21	'rpkm':	SMc00880	75.7663	125	'rpkm':	SMc00880	68.2313	83	'rpkm':	SMc00880	36.3569	43	'rpkm':	SMc00880	N/A	18
'rpkm':	SMc00879	20.4698	58	'rpkm':	SMc00879	21.3434	61	'rpkm':	SMc00879	14.4799	34	'rpkm':	SMc00879	N/A	18	'rpkm':	SMc00879	23.6155	78	'rpkm':	SMc00879	20.3655	25	'rpkm':	SMc00879	16.0316	15	'rpkm':	SMc00879	N/A	12
'rpkm':	SMc00878	55.7041	153	'rpkm':	SMc00878	65.6315	187	'rpkm':	SMc00878	27.0591	72	'rpkm':	SMc00878	N/A	9	'rpkm':	SMc00878	47.5288	118	'rpkm':	SMc00878	45.8854	70	'rpkm':	SMc00878	23.8921	31	'rpkm':	SMc00878	N/A	11
'rpkm':	SMc00877	42.7158	120	'rpkm':	SMc00877	35.2974	104	'rpkm':	SMc00877	16.2906	46	'rpkm':	SMc00877	N/A	6	'rpkm':	SMc00877	35.8428	86	'rpkm':	SMc00877	27.3125	46	'rpkm':	SMc00877	14.6493	22	'rpkm':	SMc00877	N/A	5
'rpkm':	SMc00876	64.8317	248	'rpkm':	SMc00876	52.3596	130	'rpkm':	SMc00876	48.9945	186	'rpkm':	SMc00876	18.435	52	'rpkm':	SMc00876	57.7263	202	'rpkm':	SMc00876	61.6997	149	'rpkm':	SMc00876	55.7446	126	'rpkm':	SMc00876	23.4995	48
'rpkm':	SMc00874	34.7038	120	'rpkm':	SMc00874	38.0094	141	'rpkm':	SMc00874	22.5723	84	'rpkm':	SMc00874	N/A	12	'rpkm':	SMc00874	28.709	85	'rpkm':	SMc00874	27.2394	55	'rpkm':	SMc00874	22.8076	46	'rpkm':	SMc00874	N/A	12
'rpkm':	SMc00873	24.3461	171	'rpkm':	SMc00873	22.1229	133	'rpkm':	SMc00873	34.0195	242	'rpkm':	SMc00873	8.00858	46	'rpkm':	SMc00873	19.1333	112	'rpkm':	SMc00873	20.7164	87	'rpkm':	SMc00873	25.7363	79	'rpkm':	SMc00873	9.64203	36
'rpkm':	SMc00928	58.0842	230	'rpkm':	SMc00928	61.0954	259	'rpkm':	SMc00928	34.6948	129	'rpkm':	SMc00928	11.4807	39	'rpkm':	SMc00928	61.0417	261	'rpkm':	SMc00928	50.1046	133	'rpkm':	SMc00928	37.9604	82	'rpkm':	SMc00928	14.9858	35
'rpkm':	SMc00872	687.195	1134	'rpkm':	SMc00872	496.346	703	'rpkm':	SMc00872	213.226	330	'rpkm':	SMc00872	59.938	68	'rpkm':	SMc00872	648.552	1059	'rpkm':	SMc00872	526.563	591	'rpkm':	SMc00872	234.379	209	'rpkm':	SMc00872	97.0947	90
'rpkm':	SMc00871	538.078	1473	'rpkm':	SMc00871	524.554	1280	'rpkm':	SMc00871	302.598	847	'rpkm':	SMc00871	133.04	292	'rpkm':	SMc00871	477.737	1222	'rpkm':	SMc00871	479.471	796	'rpkm':	SMc00871	304.554	461	'rpkm':	SMc00871	165.982	245
'rpkm':	SMc00870	1892.15	1572	'rpkm':	SMc00870	1917.77	1504	'rpkm':	SMc00870	2153.7	1716	'rpkm':	SMc00870	1327.82	880	'rpkm':	SMc00870	1257.36	665	'rpkm':	SMc00870	1297.11	451	'rpkm':	SMc00870	1347.36	317	'rpkm':	SMc00870	779.366	131
'rpkm':	SMc00869	448.03	949	'rpkm':	SMc00869	442.028	834	'rpkm':	SMc00869	534.945	1155	'rpkm':	SMc00869	234.653	450	'rpkm':	SMc00869	462.27	1041	'rpkm':	SMc00869	481.618	741	'rpkm':	SMc00869	508.436	568	'rpkm':	SMc00869	265.017	318
'rpkm':	SMc00868	358.661	613	'rpkm':	SMc00868	389.322	686	'rpkm':	SMc00868	479.948	782	'rpkm':	SMc00868	152.581	195	'rpkm':	SMc00868	376.038	691	'rpkm':	SMc00868	375.261	481	'rpkm':	SMc00868	428.899	339	'rpkm':	SMc00868	209.264	197
'rpkm':	SMc00867	122.149	285	'rpkm':	SMc00867	142.122	338	'rpkm':	SMc00867	66.6277	154	'rpkm':	SMc00867	77.2589	128	'rpkm':	SMc00867	122.59	297	'rpkm':	SMc00867	109.668	152	'rpkm':	SMc00867	65.2681	80	'rpkm':	SMc00867	82.6664	85
'rpkm':	SMc00866	13.9823	55	'rpkm':	SMc00866	8.11479	26	'rpkm':	SMc00866	7.57782	27	'rpkm':	SMc00866	N/A	13	'rpkm':	SMc00866	16.7061	78	'rpkm':	SMc00866	11.0961	36	'rpkm':	SMc00866	N/A	13	'rpkm':	SMc00866	N/A	12
'rpkm':	SMc00865	61.8974	124	'rpkm':	SMc00865	60.6246	115	'rpkm':	SMc00865	38.0107	85	'rpkm':	SMc00865	23.2336	41	'rpkm':	SMc00865	71.5718	164	'rpkm':	SMc00865	65.5049	99	'rpkm':	SMc00865	60.0219	86	'rpkm':	SMc00865	42.4004	56
'rpkm':	SMc00864	N/A	9	'rpkm':	SMc00864	14.1913	49	'rpkm':	SMc00864	N/A	10	'rpkm':	SMc00864	10.2288	29	'rpkm':	SMc00864	N/A	17	'rpkm':	SMc00864	N/A	9	'rpkm':	SMc00864	N/A	12	'rpkm':	SMc00864	N/A	10
'rpkm':	SMc00863	23.5233	41	'rpkm':	SMc00863	33.8926	80	'rpkm':	SMc00863	32.9749	56	'rpkm':	SMc00863	N/A	22	'rpkm':	SMc00863	25.0558	48	'rpkm':	SMc00863	22.7646	31	'rpkm':	SMc00863	32.3989	24	'rpkm':	SMc00863	N/A	20
'rpkm':	SMc00862	59.9433	187	'rpkm':	SMc00862	76.1032	262	'rpkm':	SMc00862	73.463	228	'rpkm':	SMc00862	41.0043	118	'rpkm':	SMc00862	57.1945	177	'rpkm':	SMc00862	59.9201	126	'rpkm':	SMc00862	79.1993	140	'rpkm':	SMc00862	57.8607	115
'rpkm':	SMc00861	78.1844	485	'rpkm':	SMc00861	72.1634	380	'rpkm':	SMc00861	86.3331	561	'rpkm':	SMc00861	34.4959	202	'rpkm':	SMc00861	70.4777	408	'rpkm':	SMc00861	73.584	297	'rpkm':	SMc00861	77.0842	246	'rpkm':	SMc00861	39.4755	145
'rpkm':	SMc00860	106.098	360	'rpkm':	SMc00860	78.9494	217	'rpkm':	SMc00860	59.7509	208	'rpkm':	SMc00860	17.2409	54	'rpkm':	SMc00860	93.3179	286	'rpkm':	SMc00860	82.3399	179	'rpkm':	SMc00860	56.7801	102	'rpkm':	SMc00860	25.5234	57
'rpkm':	SMc00859	N/A	14	'rpkm':	SMc00859	N/A	19	'rpkm':	SMc00859	N/A	7	'rpkm':	SMc00859	N/A	2	'rpkm':	SMc00859	N/A	10	'rpkm':	SMc00859	N/A	5	'rpkm':	SMc00859	N/A	1	'rpkm':	SMc00859	N/A	2
'rpkm':	SMc00858	22.4645	63	'rpkm':	SMc00858	25.2972	79	'rpkm':	SMc00858	14.8403	37	'rpkm':	SMc00858	N/A	11	'rpkm':	SMc00858	18.126	41	'rpkm':	SMc00858	18.5191	32	'rpkm':	SMc00858	17.0312	26	'rpkm':	SMc00858	N/A	11
'rpkm':	SMc00857	35.2612	103	'rpkm':	SMc00857	41.5383	121	'rpkm':	SMc00857	30.5274	95	'rpkm':	SMc00857	11.4262	26	'rpkm':	SMc00857	37.7424	121	'rpkm':	SMc00857	34.6457	62	'rpkm':	SMc00857	29.7758	49	'rpkm':	SMc00857	N/A	14
'rpkm':	SMc00856	81.1431	54	'rpkm':	SMc00856	62.6026	24	'rpkm':	SMc00856	51.0037	30	'rpkm':	SMc00856	N/A	5	'rpkm':	SMc00856	88.266	65	'rpkm':	SMc00856	65.1681	31	'rpkm':	SMc00856	N/A	14	'rpkm':	SMc00856	N/A	16
'rpkm':	SMc00855	60.1554	208	'rpkm':	SMc00855	59.5147	217	'rpkm':	SMc00855	44.0754	120	'rpkm':	SMc00855	N/A	22	'rpkm':	SMc00855	49.6913	150	'rpkm':	SMc00855	44.2294	94	'rpkm':	SMc00855	39.6829	51	'rpkm':	SMc00855	N/A	17
'rpkm':	SMc00854	N/A	5	'rpkm':	SMc00854	N/A	0	'rpkm':	SMc00854	N/A	1	'rpkm':	SMc00854	N/A	0	'rpkm':	SMc00854	N/A	1	'rpkm':	SMc00854	N/A	0	'rpkm':	SMc00854	N/A	0	'rpkm':	SMc00854	N/A	0
'rpkm':	SMc00853	41.0083	76	'rpkm':	SMc00853	39.8938	78	'rpkm':	SMc00853	46.0944	96	'rpkm':	SMc00853	18.25	29	'rpkm':	SMc00853	43.0051	86	'rpkm':	SMc00853	37.0734	51	'rpkm':	SMc00853	37.458	36	'rpkm':	SMc00853	16.3598	18
'rpkm':	SMc00852	45.6445	299	'rpkm':	SMc00852	57.1167	412	'rpkm':	SMc00852	66.2693	431	'rpkm':	SMc00852	57.5648	306	'rpkm':	SMc00852	42.6583	271	'rpkm':	SMc00852	44.9779	196	'rpkm':	SMc00852	56.9001	172	'rpkm':	SMc00852	59.8406	191
'rpkm':	SMc00851	65.4506	526	'rpkm':	SMc00851	69.9097	545	'rpkm':	SMc00851	65.8417	515	'rpkm':	SMc00851	36.7636	257	'rpkm':	SMc00851	55.106	395	'rpkm':	SMc00851	59.009	295	'rpkm':	SMc00851	57.8572	220	'rpkm':	SMc00851	40.68	175
'rpkm':	SMc00850	75.7933	139	'rpkm':	SMc00850	84.1594	151	'rpkm':	SMc00850	88.6994	162	'rpkm':	SMc00850	47.0162	70	'rpkm':	SMc00850	74.0826	138	'rpkm':	SMc00850	76.4774	94	'rpkm':	SMc00850	80.4114	73	'rpkm':	SMc00850	60.5488	62
'rpkm':	SMc00849	42.1034	89	'rpkm':	SMc00849	36.5754	69	'rpkm':	SMc00849	N/A	24	'rpkm':	SMc00849	N/A	7	'rpkm':	SMc00849	29.945	53	'rpkm':	SMc00849	30.2255	37	'rpkm':	SMc00849	32.5269	26	'rpkm':	SMc00849	N/A	5
'rpkm':	SMc00993	133.415	626	'rpkm':	SMc00993	126.62	543	'rpkm':	SMc00993	107.917	502	'rpkm':	SMc00993	87.1526	294	'rpkm':	SMc00993	136.341	673	'rpkm':	SMc00993	137.028	470	'rpkm':	SMc00993	134.169	381	'rpkm':	SMc00993	106.86	247
'rpkm':	SMc00992	21.356	153	'rpkm':	SMc00992	23.3194	178	'rpkm':	SMc00992	25.8215	237	'rpkm':	SMc00992	5.06858	36	'rpkm':	SMc00992	18.7425	117	'rpkm':	SMc00992	18.5437	79	'rpkm':	SMc00992	17.3525	61	'rpkm':	SMc00992	7.1572	36
'rpkm':	SMc00991	25.4127	88	'rpkm':	SMc00991	25.489	98	'rpkm':	SMc00991	13.7117	53	'rpkm':	SMc00991	N/A	6	'rpkm':	SMc00991	28.4187	112	'rpkm':	SMc00991	21.6	54	'rpkm':	SMc00991	10.875	24	'rpkm':	SMc00991	N/A	15
'rpkm':	SMc00990	153.337	657	'rpkm':	SMc00990	141.473	582	'rpkm':	SMc00990	85.4191	346	'rpkm':	SMc00990	32.0761	111	'rpkm':	SMc00990	149.05	646	'rpkm':	SMc00990	132.958	387	'rpkm':	SMc00990	90.8828	208	'rpkm':	SMc00990	40.1873	94
'rpkm':	SMc00994	6.94636	14	'rpkm':	SMc00994	14.187	37	'rpkm':	SMc00994	N/A	14	'rpkm':	SMc00994	N/A	2	'rpkm':	SMc00994	6.94636	2	'rpkm':	SMc00994	N/A	10	'rpkm':	SMc00994	N/A	7	'rpkm':	SMc00994	N/A	1
'rpkm':	SMc00989	11.8143	31	'rpkm':	SMc00989	12.5925	42	'rpkm':	SMc00989	13.2951	33	'rpkm':	SMc00989	N/A	9	'rpkm':	SMc00989	11.7065	17	'rpkm':	SMc00989	8.90106	8	'rpkm':	SMc00989	N/A	7	'rpkm':	SMc00989	N/A	5
'rpkm':	SMc00988	55.1385	171	'rpkm':	SMc00988	49.1756	152	'rpkm':	SMc00988	27.7808	93	'rpkm':	SMc00988	N/A	19	'rpkm':	SMc00988	43.5435	103	'rpkm':	SMc00988	41.1392	77	'rpkm':	SMc00988	28.0704	51	'rpkm':	SMc00988	N/A	17
'rpkm':	SMc00987	67.7631	146	'rpkm':	SMc00987	65.3071	151	'rpkm':	SMc00987	30.3578	60	'rpkm':	SMc00987	N/A	12	'rpkm':	SMc00987	56.8756	110	'rpkm':	SMc00987	46.8481	63	'rpkm':	SMc00987	33.3883	38	'rpkm':	SMc00987	N/A	20
'rpkm':	SMc00986	27.6441	215	'rpkm':	SMc00986	25.9887	215	'rpkm':	SMc00986	20.1505	139	'rpkm':	SMc00986	N/A	16	'rpkm':	SMc00986	21.1217	122	'rpkm':	SMc00986	19.573	90	'rpkm':	SMc00986	16.5135	47	'rpkm':	SMc00986	N/A	11
'rpkm':	SMc00985	23.4018	121	'rpkm':	SMc00985	19.4104	72	'rpkm':	SMc00985	23.1654	126	'rpkm':	SMc00985	8.55182	34	'rpkm':	SMc00985	23.061	122	'rpkm':	SMc00985	23.9087	85	'rpkm':	SMc00985	20.269	54	'rpkm':	SMc00985	12.7062	38
'rpkm':	SMc00984	39.7286	134	'rpkm':	SMc00984	43.2238	147	'rpkm':	SMc00984	30.4207	111	'rpkm':	SMc00984	16.0975	38	'rpkm':	SMc00984	43.9176	166	'rpkm':	SMc00984	37.6377	84	'rpkm':	SMc00984	32.9667	68	'rpkm':	SMc00984	19.4466	32
'rpkm':	SMc00983	21.4466	55	'rpkm':	SMc00983	18.5821	42	'rpkm':	SMc00983	N/A	5	'rpkm':	SMc00983	N/A	0	'rpkm':	SMc00983	13.8873	27	'rpkm':	SMc00983	15.0311	12	'rpkm':	SMc00983	N/A	5	'rpkm':	SMc00983	N/A	1
'rpkm':	SMc00982	N/A	2	'rpkm':	SMc00982	N/A	0	'rpkm':	SMc00982	N/A	0	'rpkm':	SMc00982	N/A	0	'rpkm':	SMc00982	N/A	1	'rpkm':	SMc00982	N/A	2	'rpkm':	SMc00982	N/A	0	'rpkm':	SMc00982	N/A	0
'rpkm':	SMc00981	15.0208	58	'rpkm':	SMc00981	15.8977	22	'rpkm':	SMc00981	18.5749	50	'rpkm':	SMc00981	19.5441	58	'rpkm':	SMc00981	17.3397	77	'rpkm':	SMc00981	17.6763	51	'rpkm':	SMc00981	19.6978	31	'rpkm':	SMc00981	21.7446	41
'rpkm':	SMc00980	33.3624	107	'rpkm':	SMc00980	31.1775	128	'rpkm':	SMc00980	12.3285	54	'rpkm':	SMc00980	N/A	6	'rpkm':	SMc00980	26.9678	67	'rpkm':	SMc00980	18.7905	35	'rpkm':	SMc00980	7.54966	12	'rpkm':	SMc00980	N/A	4
'rpkm':	SMc00979	N/A	11	'rpkm':	SMc00979	N/A	0	'rpkm':	SMc00979	N/A	4	'rpkm':	SMc00979	N/A	5	'rpkm':	SMc00979	N/A	12	'rpkm':	SMc00979	N/A	5	'rpkm':	SMc00979	N/A	2	'rpkm':	SMc00979	N/A	2
'rpkm':	SMc00978	25.6355	100	'rpkm':	SMc00978	28.6855	112	'rpkm':	SMc00978	12.1206	50	'rpkm':	SMc00978	N/A	8	'rpkm':	SMc00978	26.9161	112	'rpkm':	SMc00978	26.3928	73	'rpkm':	SMc00978	18.2403	47	'rpkm':	SMc00978	N/A	8
'rpkm':	SMc00977	N/A	19	'rpkm':	SMc00977	3.29581	7	'rpkm':	SMc00977	N/A	7	'rpkm':	SMc00977	N/A	5	'rpkm':	SMc00977	N/A	18	'rpkm':	SMc00977	3.29581	18	'rpkm':	SMc00977	N/A	5	'rpkm':	SMc00977	N/A	6
'rpkm':	SMc00976	N/A	7	'rpkm':	SMc00976	N/A	0	'rpkm':	SMc00976	N/A	6	'rpkm':	SMc00976	N/A	3	'rpkm':	SMc00976	N/A	3	'rpkm':	SMc00976	N/A	2	'rpkm':	SMc00976	N/A	2	'rpkm':	SMc00976	N/A	1
'rpkm':	SMc00975	83.4281	534	'rpkm':	SMc00975	101.235	732	'rpkm':	SMc00975	95.9937	686	'rpkm':	SMc00975	120.339	789	'rpkm':	SMc00975	88.7937	629	'rpkm':	SMc00975	86.7745	401	'rpkm':	SMc00975	89.6852	325	'rpkm':	SMc00975	111.555	401
'rpkm':	SMc00974	45.5212	210	'rpkm':	SMc00974	46.8581	175	'rpkm':	SMc00974	56.9068	273	'rpkm':	SMc00974	33.3492	137	'rpkm':	SMc00974	43.1885	198	'rpkm':	SMc00974	46.5165	129	'rpkm':	SMc00974	45.0561	98	'rpkm':	SMc00974	32.4279	76
'rpkm':	SMc00973	49.2664	148	'rpkm':	SMc00973	48.9769	133	'rpkm':	SMc00973	63.4007	172	'rpkm':	SMc00973	17.9878	46	'rpkm':	SMc00973	48.0296	147	'rpkm':	SMc00973	46.326	90	'rpkm':	SMc00973	48.7752	56	'rpkm':	SMc00973	30.7155	56
'rpkm':	SMc00972	90.696	614	'rpkm':	SMc00972	86.6056	515	'rpkm':	SMc00972	79.4239	536	'rpkm':	SMc00972	38.3185	217	'rpkm':	SMc00972	83.3752	541	'rpkm':	SMc00972	79.9658	324	'rpkm':	SMc00972	72.6306	245	'rpkm':	SMc00972	45.9483	171
'rpkm':	SMc00971	22.6681	66	'rpkm':	SMc00971	28.3227	88	'rpkm':	SMc00971	25.9302	75	'rpkm':	SMc00971	15.7376	41	'rpkm':	SMc00971	26.8302	94	'rpkm':	SMc00971	22.6946	41	'rpkm':	SMc00971	23.8433	34	'rpkm':	SMc00971	20.4295	37
'rpkm':	SMc00970	60.4933	54	'rpkm':	SMc00970	50.5598	36	'rpkm':	SMc00970	52.0695	42	'rpkm':	SMc00970	N/A	13	'rpkm':	SMc00970	56.3716	49	'rpkm':	SMc00970	56.4148	34	'rpkm':	SMc00970	49.8028	23	'rpkm':	SMc00970	N/A	10
'rpkm':	SMc00969	56.2063	182	'rpkm':	SMc00969	57.647	173	'rpkm':	SMc00969	40.4284	136	'rpkm':	SMc00969	18.3427	37	'rpkm':	SMc00969	42.6003	104	'rpkm':	SMc00969	51.685	103	'rpkm':	SMc00969	31.264	45	'rpkm':	SMc00969	25.2355	41
'rpkm':	SMc00968	34.065	114	'rpkm':	SMc00968	27.2797	89	'rpkm':	SMc00968	20.5039	70	'rpkm':	SMc00968	12.9744	33	'rpkm':	SMc00968	38.5441	147	'rpkm':	SMc00968	25.632	59	'rpkm':	SMc00968	18.1069	30	'rpkm':	SMc00968	21.0023	31
'rpkm':	SMc00967	N/A	22	'rpkm':	SMc00967	N/A	4	'rpkm':	SMc00967	N/A	6	'rpkm':	SMc00967	N/A	6	'rpkm':	SMc00967	N/A	9	'rpkm':	SMc00967	N/A	11	'rpkm':	SMc00967	N/A	8	'rpkm':	SMc00967	N/A	0
'rpkm':	SMc00966	35.412	140	'rpkm':	SMc00966	38.1423	134	'rpkm':	SMc00966	51.113	228	'rpkm':	SMc00966	26.8193	102	'rpkm':	SMc00966	37.9271	165	'rpkm':	SMc00966	41.9307	122	'rpkm':	SMc00966	47.1247	107	'rpkm':	SMc00966	35.287	90
'rpkm':	SMc00965	133.331	689	'rpkm':	SMc00965	139.978	648	'rpkm':	SMc00965	137.529	720	'rpkm':	SMc00965	103.76	466	'rpkm':	SMc00965	120.385	584	'rpkm':	SMc00965	128.787	405	'rpkm':	SMc00965	137.382	387	'rpkm':	SMc00965	114.406	319
'rpkm':	SMc00964	302.299	559	'rpkm':	SMc00964	264.216	408	'rpkm':	SMc00964	263.212	492	'rpkm':	SMc00964	229.557	382	'rpkm':	SMc00964	299.697	569	'rpkm':	SMc00964	289.599	374	'rpkm':	SMc00964	290.015	315	'rpkm':	SMc00964	279.249	307
'rpkm':	SMc00963	19.0697	44	'rpkm':	SMc00963	14.0143	0	'rpkm':	SMc00963	16.6387	31	'rpkm':	SMc00963	N/A	3	'rpkm':	SMc00963	14.4782	27	'rpkm':	SMc00963	14.0143	18	'rpkm':	SMc00963	N/A	23	'rpkm':	SMc00963	N/A	1
'rpkm':	SMc00962	28.8181	73	'rpkm':	SMc00962	34.2872	120	'rpkm':	SMc00962	N/A	23	'rpkm':	SMc00962	N/A	7	'rpkm':	SMc00962	21.8655	44	'rpkm':	SMc00962	14.999	27	'rpkm':	SMc00962	N/A	14	'rpkm':	SMc00962	N/A	8
'rpkm':	SMc00961	38.8883	150	'rpkm':	SMc00961	31.9907	114	'rpkm':	SMc00961	33.8407	139	'rpkm':	SMc00961	21.2645	76	'rpkm':	SMc00961	36.6025	137	'rpkm':	SMc00961	29.8389	73	'rpkm':	SMc00961	27.3396	49	'rpkm':	SMc00961	18.4054	24
'rpkm':	SMc00960	37.3139	179	'rpkm':	SMc00960	31.1884	112	'rpkm':	SMc00960	40.1964	189	'rpkm':	SMc00960	18.0645	70	'rpkm':	SMc00960	39.3941	205	'rpkm':	SMc00960	37.9915	130	'rpkm':	SMc00960	41.5219	108	'rpkm':	SMc00960	22.555	60
'rpkm':	SMc00068	33.3251	131	'rpkm':	SMc00068	29.8005	73	'rpkm':	SMc00068	25.9031	109	'rpkm':	SMc00068	14.1563	57	'rpkm':	SMc00068	32.0295	125	'rpkm':	SMc00068	33.2533	75	'rpkm':	SMc00068	29.4117	73	'rpkm':	SMc00068	17.0703	44
'rpkm':	SMc00001	15.6956	51	'rpkm':	SMc00001	16.2263	57	'rpkm':	SMc00001	11.0102	36	'rpkm':	SMc00001	N/A	11	'rpkm':	SMc00001	15.8647	54	'rpkm':	SMc00001	12.9362	26	'rpkm':	SMc00001	10.9713	22	'rpkm':	SMc00001	N/A	10
'rpkm':	SMc00069	41.8485	93	'rpkm':	SMc00069	28.8839	52	'rpkm':	SMc00069	25.2479	57	'rpkm':	SMc00069	N/A	22	'rpkm':	SMc00069	34.535	66	'rpkm':	SMc00069	29.5779	41	'rpkm':	SMc00069	23.4509	27	'rpkm':	SMc00069	N/A	15
'rpkm':	SMc00002	58.7873	86	'rpkm':	SMc00002	46.7341	70	'rpkm':	SMc00002	22.0632	27	'rpkm':	SMc00002	N/A	7	'rpkm':	SMc00002	44.2974	45	'rpkm':	SMc00002	43.7914	46	'rpkm':	SMc00002	24.8571	11	'rpkm':	SMc00002	N/A	7
'rpkm':	SMc00003	25.9631	103	'rpkm':	SMc00003	24.2251	94	'rpkm':	SMc00003	21.3138	78	'rpkm':	SMc00003	N/A	16	'rpkm':	SMc00003	21.8987	78	'rpkm':	SMc00003	19.4015	46	'rpkm':	SMc00003	17.3117	28	'rpkm':	SMc00003	N/A	16
'rpkm':	SMc00005	88.3806	273	'rpkm':	SMc00005	65.5692	177	'rpkm':	SMc00005	56.2017	142	'rpkm':	SMc00005	21.5454	60	'rpkm':	SMc00005	67.032	166	'rpkm':	SMc00005	59.3095	108	'rpkm':	SMc00005	52.7116	67	'rpkm':	SMc00005	22.0187	36
'rpkm':	SMc00006	54.5518	121	'rpkm':	SMc00006	60.2813	146	'rpkm':	SMc00006	48.1178	97	'rpkm':	SMc00006	N/A	16	'rpkm':	SMc00006	47.5588	98	'rpkm':	SMc00006	45.1581	67	'rpkm':	SMc00006	37.6707	32	'rpkm':	SMc00006	N/A	7
'rpkm':	SMc00070	93.6917	99	'rpkm':	SMc00070	65.7671	67	'rpkm':	SMc00070	40.4327	40	'rpkm':	SMc00070	N/A	8	'rpkm':	SMc00070	60.5851	45	'rpkm':	SMc00070	53.5922	35	'rpkm':	SMc00070	30.9078	17	'rpkm':	SMc00070	N/A	9
'rpkm':	SMc00007	51.5171	205	'rpkm':	SMc00007	42.8797	148	'rpkm':	SMc00007	41.4642	161	'rpkm':	SMc00007	11.5719	35	'rpkm':	SMc00007	48.7531	192	'rpkm':	SMc00007	45.5762	125	'rpkm':	SMc00007	44.8445	99	'rpkm':	SMc00007	20.7452	51
'rpkm':	SMc00008	42.9683	146	'rpkm':	SMc00008	43.7385	166	'rpkm':	SMc00008	48.7188	199	'rpkm':	SMc00008	22.5455	66	'rpkm':	SMc00008	44.3063	161	'rpkm':	SMc00008	38.3697	96	'rpkm':	SMc00008	36.3396	62	'rpkm':	SMc00008	32.5911	72
'rpkm':	SMc00071	134.144	247	'rpkm':	SMc00071	100.636	157	'rpkm':	SMc00071	61.8269	101	'rpkm':	SMc00071	N/A	22	'rpkm':	SMc00071	119.813	205	'rpkm':	SMc00071	98.4453	112	'rpkm':	SMc00071	56.4852	45	'rpkm':	SMc00071	N/A	13
'rpkm':	SMc00009	487.201	1658	'rpkm':	SMc00009	358.601	1082	'rpkm':	SMc00009	219.428	774	'rpkm':	SMc00009	61.008	191	'rpkm':	SMc00009	345.525	880	'rpkm':	SMc00009	295.527	543	'rpkm':	SMc00009	174.814	286	'rpkm':	SMc00009	75.5335	150
'rpkm':	SMc00010	425.386	2649	'rpkm':	SMc00010	440.441	2612	'rpkm':	SMc00010	460.294	2890	'rpkm':	SMc00010	169.868	1004	'rpkm':	SMc00010	311.19	1455	'rpkm':	SMc00010	329.942	1062	'rpkm':	SMc00010	327.351	812	'rpkm':	SMc00010	152.844	495
'rpkm':	SMc00450	236.409	866	'rpkm':	SMc00450	242.065	820	'rpkm':	SMc00450	345.171	1363	'rpkm':	SMc00450	141.568	490	'rpkm':	SMc00450	195.906	612	'rpkm':	SMc00450	208.737	446	'rpkm':	SMc00450	261.773	443	'rpkm':	SMc00450	182.29	415
'rpkm':	SMc00130	205.418	101	'rpkm':	SMc00130	265.144	136	'rpkm':	SMc00130	324.323	166	'rpkm':	SMc00130	108.738	40	'rpkm':	SMc00130	172.727	74	'rpkm':	SMc00130	181.92	46	'rpkm':	SMc00130	217.951	40	'rpkm':	SMc00130	182.691	39
'rpkm':	SMc00012	198.456	452	'rpkm':	SMc00012	208.641	448	'rpkm':	SMc00012	290.998	598	'rpkm':	SMc00012	128.197	233	'rpkm':	SMc00012	139.937	235	'rpkm':	SMc00012	155.962	185	'rpkm':	SMc00012	209.031	160	'rpkm':	SMc00012	128.629	136
'rpkm':	SMc00013	376.093	1145	'rpkm':	SMc00013	433.962	1395	'rpkm':	SMc00013	421.233	1299	'rpkm':	SMc00013	469.397	1354	'rpkm':	SMc00013	310.025	798	'rpkm':	SMc00013	310.716	526	'rpkm':	SMc00013	312.882	384	'rpkm':	SMc00013	382.471	553
'rpkm':	SMc00014	118.446	175	'rpkm':	SMc00014	107.066	124	'rpkm':	SMc00014	53.0589	83	'rpkm':	SMc00014	36.9028	48	'rpkm':	SMc00014	110.944	162	'rpkm':	SMc00014	101.699	83	'rpkm':	SMc00014	47	37	'rpkm':	SMc00014	26.1086	24
'rpkm':	SMc00085	94.9924	248	'rpkm':	SMc00085	73.3026	121	'rpkm':	SMc00085	93.3877	262	'rpkm':	SMc00085	71.2776	154	'rpkm':	SMc00085	104.085	301	'rpkm':	SMc00085	106.378	206	'rpkm':	SMc00085	97.9057	152	'rpkm':	SMc00085	83.2728	116
'rpkm':	SMc00016	74.3286	284	'rpkm':	SMc00016	63.0347	215	'rpkm':	SMc00016	76.3544	283	'rpkm':	SMc00016	60.0919	180	'rpkm':	SMc00016	65.7838	234	'rpkm':	SMc00016	72.3583	208	'rpkm':	SMc00016	71.6543	136	'rpkm':	SMc00016	58.3909	99
'rpkm':	SMc00017	37.1691	141	'rpkm':	SMc00017	34.37	130	'rpkm':	SMc00017	39.0147	131	'rpkm':	SMc00017	38.2232	99	'rpkm':	SMc00017	31.519	109	'rpkm':	SMc00017	28.5476	70	'rpkm':	SMc00017	37.3086	65	'rpkm':	SMc00017	39.7451	62
'rpkm':	SMc00018	40.0658	61	'rpkm':	SMc00018	43.6648	69	'rpkm':	SMc00018	40.706	67	'rpkm':	SMc00018	41.1305	48	'rpkm':	SMc00018	45.5341	80	'rpkm':	SMc00018	43.3625	51	'rpkm':	SMc00018	42.6154	39	'rpkm':	SMc00018	46.2125	35
'rpkm':	SMc00072	83.6851	132	'rpkm':	SMc00072	49.1943	72	'rpkm':	SMc00072	41.9831	64	'rpkm':	SMc00072	24.3229	33	'rpkm':	SMc00072	64.0336	73	'rpkm':	SMc00072	44.9288	44	'rpkm':	SMc00072	41.116	19	'rpkm':	SMc00072	22.7506	8
'rpkm':	SMc00073	13.0383	39	'rpkm':	SMc00073	11.5883	32	'rpkm':	SMc00073	N/A	23	'rpkm':	SMc00073	N/A	14	'rpkm':	SMc00073	13.1886	25	'rpkm':	SMc00073	12.5157	19	'rpkm':	SMc00073	N/A	16	'rpkm':	SMc00073	N/A	15
'rpkm':	SMc00019	62.4302	126	'rpkm':	SMc00019	35.4172	30	'rpkm':	SMc00019	19.545	38	'rpkm':	SMc00019	N/A	2	'rpkm':	SMc00019	49.4506	78	'rpkm':	SMc00019	40.7754	38	'rpkm':	SMc00019	18.6942	13	'rpkm':	SMc00019	N/A	4
'rpkm':	SMc00074	39.1278	401	'rpkm':	SMc00074	35.5125	330	'rpkm':	SMc00074	41.6432	427	'rpkm':	SMc00074	27.8964	262	'rpkm':	SMc00074	32.3839	284	'rpkm':	SMc00074	32.2087	201	'rpkm':	SMc00074	35.4366	170	'rpkm':	SMc00074	27.3285	147
'rpkm':	SMc00075	31.2666	59	'rpkm':	SMc00075	32.8115	81	'rpkm':	SMc00075	21.8334	51	'rpkm':	SMc00075	N/A	22	'rpkm':	SMc00075	30.02	56	'rpkm':	SMc00075	24.0505	35	'rpkm':	SMc00075	16.5621	24	'rpkm':	SMc00075	33.2737	31
'rpkm':	SMc00451	72.3925	333	'rpkm':	SMc00451	83.5695	409	'rpkm':	SMc00451	51.6895	240	'rpkm':	SMc00451	20.5311	73	'rpkm':	SMc00451	56.3873	206	'rpkm':	SMc00451	64.0756	185	'rpkm':	SMc00451	41.8772	87	'rpkm':	SMc00451	21.9551	48
'rpkm':	SMc00077	38.339	209	'rpkm':	SMc00077	31.9154	151	'rpkm':	SMc00077	27.958	154	'rpkm':	SMc00077	13.3485	52	'rpkm':	SMc00077	30.3843	142	'rpkm':	SMc00077	27.1355	81	'rpkm':	SMc00077	23.0196	60	'rpkm':	SMc00077	17.0546	46
'rpkm':	SMc00020	75.4089	138	'rpkm':	SMc00020	77.6342	140	'rpkm':	SMc00020	65.4376	106	'rpkm':	SMc00020	36.0565	48	'rpkm':	SMc00020	84.2297	175	'rpkm':	SMc00020	80.761	113	'rpkm':	SMc00020	81.9882	87	'rpkm':	SMc00020	48.1768	48
'rpkm':	SMc00078	166.655	594	'rpkm':	SMc00078	162.611	543	'rpkm':	SMc00078	164.445	551	'rpkm':	SMc00078	129.244	377	'rpkm':	SMc00078	169.223	634	'rpkm':	SMc00078	152.498	353	'rpkm':	SMc00078	168.337	311	'rpkm':	SMc00078	128.716	217
'rpkm':	SMc00079	49.0857	120	'rpkm':	SMc00079	31.0064	60	'rpkm':	SMc00079	34.9238	89	'rpkm':	SMc00079	N/A	21	'rpkm':	SMc00079	45.5863	108	'rpkm':	SMc00079	35.5314	60	'rpkm':	SMc00079	29.3155	35	'rpkm':	SMc00079	N/A	16
'rpkm':	SMc00080	25.1943	63	'rpkm':	SMc00080	24.807	66	'rpkm':	SMc00080	N/A	15	'rpkm':	SMc00080	N/A	15	'rpkm':	SMc00080	22.7331	54	'rpkm':	SMc00080	19.4846	32	'rpkm':	SMc00080	N/A	11	'rpkm':	SMc00080	N/A	6
'rpkm':	SMc00021	329.629	1390	'rpkm':	SMc00021	275.749	1014	'rpkm':	SMc00021	291.924	1029	'rpkm':	SMc00021	311.735	802	'rpkm':	SMc00021	308.142	1277	'rpkm':	SMc00021	272.186	740	'rpkm':	SMc00021	233.991	337	'rpkm':	SMc00021	270.698	324
'rpkm':	SMc00081	45.4027	111	'rpkm':	SMc00081	33.1294	57	'rpkm':	SMc00081	30.7305	82	'rpkm':	SMc00081	N/A	9	'rpkm':	SMc00081	36.748	77	'rpkm':	SMc00081	34.821	48	'rpkm':	SMc00081	29.7385	42	'rpkm':	SMc00081	N/A	14
'rpkm':	SMc00452	44.5347	149	'rpkm':	SMc00452	47.6171	162	'rpkm':	SMc00452	39.6661	156	'rpkm':	SMc00452	26.7832	76	'rpkm':	SMc00452	43.681	148	'rpkm':	SMc00452	42.4372	94	'rpkm':	SMc00452	40.2121	86	'rpkm':	SMc00452	33.3103	66
'rpkm':	SMc00022	20.593	38	'rpkm':	SMc00022	19.5892	11	'rpkm':	SMc00022	N/A	17	'rpkm':	SMc00022	N/A	7	'rpkm':	SMc00022	19.7083	36	'rpkm':	SMc00022	19.5892	14	'rpkm':	SMc00022	N/A	6	'rpkm':	SMc00022	N/A	5
'rpkm':	SMc00023	330.742	1006	'rpkm':	SMc00023	253.539	640	'rpkm':	SMc00023	226.137	575	'rpkm':	SMc00023	125.882	238	'rpkm':	SMc00023	253.102	622	'rpkm':	SMc00023	222.526	359	'rpkm':	SMc00023	174.094	170	'rpkm':	SMc00023	111.244	102
'rpkm':	SMc05003	267.27	189	'rpkm':	SMc05003	334.393	258	'rpkm':	SMc05003	376.988	273	'rpkm':	SMc05003	230.653	151	'rpkm':	SMc05003	227.518	137	'rpkm':	SMc05003	251.123	105	'rpkm':	SMc05003	295.114	87	'rpkm':	SMc05003	201.53	68
'rpkm':	SMc00024	37.8957	402	'rpkm':	SMc00024	41.6603	489	'rpkm':	SMc00024	47.6105	551	'rpkm':	SMc00024	19.6664	220	'rpkm':	SMc00024	41.3369	496	'rpkm':	SMc00024	36.7794	285	'rpkm':	SMc00024	43.8117	253	'rpkm':	SMc00024	29.7143	234
'rpkm':	SMc00025	21.6707	218	'rpkm':	SMc00025	25.6347	267	'rpkm':	SMc00025	22.9391	237	'rpkm':	SMc00025	19.1168	144	'rpkm':	SMc00025	20.9092	212	'rpkm':	SMc00025	20.6865	136	'rpkm':	SMc00025	24.4345	141	'rpkm':	SMc00025	24.7644	130
'rpkm':	SMc00083	42.0172	28	'rpkm':	SMc00083	35.9414	22	'rpkm':	SMc00083	N/A	14	'rpkm':	SMc00083	N/A	4	'rpkm':	SMc00083	42.6262	30	'rpkm':	SMc00083	41.5295	28	'rpkm':	SMc00083	N/A	14	'rpkm':	SMc00083	N/A	3
'rpkm':	SMc00084	22.733	30	'rpkm':	SMc00084	35.6966	68	'rpkm':	SMc00084	N/A	18	'rpkm':	SMc00084	N/A	0	'rpkm':	SMc00084	21.5606	21	'rpkm':	SMc00084	16.7662	16	'rpkm':	SMc00084	N/A	15	'rpkm':	SMc00084	N/A	5
'rpkm':	SMc00026	29.1922	77	'rpkm':	SMc00026	28.4912	96	'rpkm':	SMc00026	15.6307	59	'rpkm':	SMc00026	N/A	10	'rpkm':	SMc00026	24.7864	53	'rpkm':	SMc00026	19.0954	31	'rpkm':	SMc00026	10.1614	18	'rpkm':	SMc00026	N/A	8
'rpkm':	SMc00087	9.56347	31	'rpkm':	SMc00087	12.7716	45	'rpkm':	SMc00087	9.29826	26	'rpkm':	SMc00087	N/A	11	'rpkm':	SMc00087	8.54411	21	'rpkm':	SMc00087	10.056	8	'rpkm':	SMc00087	N/A	9	'rpkm':	SMc00087	N/A	8
'rpkm':	SMc00027	N/A	5	'rpkm':	SMc00027	N/A	18	'rpkm':	SMc00027	N/A	4	'rpkm':	SMc00027	N/A	7	'rpkm':	SMc00027	N/A	7	'rpkm':	SMc00027	N/A	4	'rpkm':	SMc00027	N/A	3	'rpkm':	SMc00027	N/A	2
'rpkm':	SMc00028	6.06442	57	'rpkm':	SMc00028	7.56258	73	'rpkm':	SMc00028	4.67197	45	'rpkm':	SMc00028	N/A	12	'rpkm':	SMc00028	4.17441	26	'rpkm':	SMc00028	5.27542	26	'rpkm':	SMc00028	3.75596	23	'rpkm':	SMc00028	N/A	10
'rpkm':	SMc00088	70.9574	91	'rpkm':	SMc00088	98.6957	176	'rpkm':	SMc00088	57.1971	74	'rpkm':	SMc00088	29.024	34	'rpkm':	SMc00088	65.4407	79	'rpkm':	SMc00088	52.8249	41	'rpkm':	SMc00088	51.4663	32	'rpkm':	SMc00088	26.7168	17
'rpkm':	SMc00029	N/A	1	'rpkm':	SMc00029	N/A	0	'rpkm':	SMc00029	N/A	0	'rpkm':	SMc00029	N/A	0	'rpkm':	SMc00029	N/A	4	'rpkm':	SMc00029	N/A	1	'rpkm':	SMc00029	N/A	0	'rpkm':	SMc00029	N/A	0
'rpkm':	SMc00089	N/A	5	'rpkm':	SMc00089	N/A	0	'rpkm':	SMc00089	N/A	2	'rpkm':	SMc00089	N/A	4	'rpkm':	SMc00089	N/A	4	'rpkm':	SMc00089	N/A	0	'rpkm':	SMc00089	N/A	0	'rpkm':	SMc00089	N/A	0
'rpkm':	SMc00090	11.792	80	'rpkm':	SMc00090	16.1892	107	'rpkm':	SMc00090	18.9649	106	'rpkm':	SMc00090	12.8376	52	'rpkm':	SMc00090	6.70586	32	'rpkm':	SMc00090	10.4534	39	'rpkm':	SMc00090	17.7391	51	'rpkm':	SMc00090	14.5524	38
'rpkm':	SMc00091	10.9534	43	'rpkm':	SMc00091	12.4822	49	'rpkm':	SMc00091	15.0059	45	'rpkm':	SMc00091	N/A	9	'rpkm':	SMc00091	8.04418	26	'rpkm':	SMc00091	13.4255	41	'rpkm':	SMc00091	20.3104	41	'rpkm':	SMc00091	N/A	19
'rpkm':	SMc00092	25.7715	73	'rpkm':	SMc00092	39.0565	138	'rpkm':	SMc00092	22.9507	54	'rpkm':	SMc00092	12.5466	22	'rpkm':	SMc00092	28.479	90	'rpkm':	SMc00092	29.8053	68	'rpkm':	SMc00092	25.9469	37	'rpkm':	SMc00092	12.5466	18
'rpkm':	SMc00030	N/A	3	'rpkm':	SMc00030	N/A	5	'rpkm':	SMc00030	N/A	1	'rpkm':	SMc00030	N/A	3	'rpkm':	SMc00030	N/A	5	'rpkm':	SMc00030	N/A	0	'rpkm':	SMc00030	N/A	0	'rpkm':	SMc00030	N/A	1
'rpkm':	SMc00031	N/A	2	'rpkm':	SMc00031	N/A	0	'rpkm':	SMc00031	N/A	3	'rpkm':	SMc00031	N/A	0	'rpkm':	SMc00031	N/A	3	'rpkm':	SMc00031	N/A	1	'rpkm':	SMc00031	N/A	1	'rpkm':	SMc00031	N/A	0
'rpkm':	SMc00093	27.8945	150	'rpkm':	SMc00093	29.0655	153	'rpkm':	SMc00093	34.9271	176	'rpkm':	SMc00093	68.3472	325	'rpkm':	SMc00093	25.1432	125	'rpkm':	SMc00093	24.4382	78	'rpkm':	SMc00093	30.9451	73	'rpkm':	SMc00093	55.5007	124
'rpkm':	SMc00094	82.3644	375	'rpkm':	SMc00094	74.6511	308	'rpkm':	SMc00094	90.2765	423	'rpkm':	SMc00094	112.397	422	'rpkm':	SMc00094	66.2728	231	'rpkm':	SMc00094	68.2852	186	'rpkm':	SMc00094	73.6267	147	'rpkm':	SMc00094	95.8351	171
'rpkm':	SMc00127	24.8455	116	'rpkm':	SMc00127	23.2522	80	'rpkm':	SMc00127	28.4926	126	'rpkm':	SMc00127	18.9748	99	'rpkm':	SMc00127	22.2074	93	'rpkm':	SMc00127	23.5365	62	'rpkm':	SMc00127	26.9532	60	'rpkm':	SMc00127	13.5484	32
'rpkm':	SMc00095	148.26	251	'rpkm':	SMc00095	113.302	146	'rpkm':	SMc00095	112.42	193	'rpkm':	SMc00095	46.1157	62	'rpkm':	SMc00095	152.209	276	'rpkm':	SMc00095	124.802	143	'rpkm':	SMc00095	108.012	95	'rpkm':	SMc00095	46.6632	37
'rpkm':	SMc00032	N/A	12	'rpkm':	SMc00032	N/A	0	'rpkm':	SMc00032	N/A	7	'rpkm':	SMc00032	N/A	2	'rpkm':	SMc00032	N/A	9	'rpkm':	SMc00032	N/A	7	'rpkm':	SMc00032	N/A	2	'rpkm':	SMc00032	N/A	2
'rpkm':	SMc00033	36.847	287	'rpkm':	SMc00033	27.3671	153	'rpkm':	SMc00033	30.609	220	'rpkm':	SMc00033	16.1587	83	'rpkm':	SMc00033	31.675	235	'rpkm':	SMc00033	30.6649	143	'rpkm':	SMc00033	29.0214	109	'rpkm':	SMc00033	16.4929	50
'rpkm':	SMc00034	25.1057	97	'rpkm':	SMc00034	19.9662	63	'rpkm':	SMc00034	27.0729	97	'rpkm':	SMc00034	16.2609	42	'rpkm':	SMc00034	21.2328	75	'rpkm':	SMc00034	19.2922	44	'rpkm':	SMc00034	25.7737	48	'rpkm':	SMc00034	N/A	24
'rpkm':	SMc00096	20.9052	48	'rpkm':	SMc00096	19.8647	45	'rpkm':	SMc00096	13.9333	33	'rpkm':	SMc00096	N/A	8	'rpkm':	SMc00096	17.9197	35	'rpkm':	SMc00096	20.6487	17	'rpkm':	SMc00096	13.3268	15	'rpkm':	SMc00096	N/A	6
'rpkm':	SMc00035	37.5859	134	'rpkm':	SMc00035	49.7074	210	'rpkm':	SMc00035	21.3794	78	'rpkm':	SMc00035	N/A	19	'rpkm':	SMc00035	34.8081	120	'rpkm':	SMc00035	32.9213	76	'rpkm':	SMc00035	21.0796	41	'rpkm':	SMc00035	N/A	23
'rpkm':	SMc00036	22.5711	47	'rpkm':	SMc00036	21.1807	43	'rpkm':	SMc00036	18.5484	36	'rpkm':	SMc00036	N/A	4	'rpkm':	SMc00036	21.6866	45	'rpkm':	SMc00036	21.1138	32	'rpkm':	SMc00036	18.2419	19	'rpkm':	SMc00036	N/A	7
'rpkm':	SMc00037	20.2815	62	'rpkm':	SMc00037	17.7547	51	'rpkm':	SMc00037	17.2547	58	'rpkm':	SMc00037	N/A	23	'rpkm':	SMc00037	17.2821	46	'rpkm':	SMc00037	19.09	44	'rpkm':	SMc00037	18.8373	36	'rpkm':	SMc00037	N/A	25
'rpkm':	SMc00097	29.5078	47	'rpkm':	SMc00097	29.7209	53	'rpkm':	SMc00097	19.5036	37	'rpkm':	SMc00097	N/A	9	'rpkm':	SMc00097	31.6286	58	'rpkm':	SMc00097	26.9703	31	'rpkm':	SMc00097	22.283	26	'rpkm':	SMc00097	N/A	8
'rpkm':	SMc00038	20.0641	156	'rpkm':	SMc00038	16.5123	94	'rpkm':	SMc00038	19.3079	162	'rpkm':	SMc00038	5.94864	48	'rpkm':	SMc00038	20.6116	170	'rpkm':	SMc00038	18.9079	97	'rpkm':	SMc00038	17.1957	71	'rpkm':	SMc00038	4.01638	24
'rpkm':	SMc00039	38.2199	97	'rpkm':	SMc00039	36.7212	73	'rpkm':	SMc00039	25.9439	65	'rpkm':	SMc00039	N/A	15	'rpkm':	SMc00039	37.5139	97	'rpkm':	SMc00039	35.098	49	'rpkm':	SMc00039	25.5284	34	'rpkm':	SMc00039	N/A	10
'rpkm':	SMc00098	30.5005	47	'rpkm':	SMc00098	18.7824	28	'rpkm':	SMc00098	N/A	21	'rpkm':	SMc00098	N/A	2	'rpkm':	SMc00098	31.2353	51	'rpkm':	SMc00098	19.1825	19	'rpkm':	SMc00098	N/A	2	'rpkm':	SMc00098	N/A	5
'rpkm':	SMc00040	122.059	170	'rpkm':	SMc00040	114.751	168	'rpkm':	SMc00040	96.0213	146	'rpkm':	SMc00040	100.219	109	'rpkm':	SMc00040	97.2234	106	'rpkm':	SMc00040	86.1708	68	'rpkm':	SMc00040	76.2858	51	'rpkm':	SMc00040	78.2645	35
'rpkm':	SMc00099	58.1188	45	'rpkm':	SMc00099	49.6062	36	'rpkm':	SMc00099	64.7757	47	'rpkm':	SMc00099	42.2885	14	'rpkm':	SMc00099	52.0516	38	'rpkm':	SMc00099	46.1466	23	'rpkm':	SMc00099	68.601	28	'rpkm':	SMc00099	42.2885	13
'rpkm':	SMc00100	35.0775	179	'rpkm':	SMc00100	28.7142	134	'rpkm':	SMc00100	22.373	119	'rpkm':	SMc00100	10.095	43	'rpkm':	SMc00100	34.2787	177	'rpkm':	SMc00100	28.4015	98	'rpkm':	SMc00100	23.3221	69	'rpkm':	SMc00100	15.143	49
'rpkm':	SMc00041	42.8136	55	'rpkm':	SMc00041	53.5059	81	'rpkm':	SMc00041	36.3065	37	'rpkm':	SMc00041	26.0144	27	'rpkm':	SMc00041	39.8021	49	'rpkm':	SMc00041	39.4259	34	'rpkm':	SMc00041	42.1958	16	'rpkm':	SMc00041	N/A	9
'rpkm':	SMc00101	N/A	14	'rpkm':	SMc00101	N/A	0	'rpkm':	SMc00101	N/A	22	'rpkm':	SMc00101	N/A	12	'rpkm':	SMc00101	N/A	4	'rpkm':	SMc00101	N/A	8	'rpkm':	SMc00101	N/A	5	'rpkm':	SMc00101	N/A	9
'rpkm':	SMc00225	28.948	72	'rpkm':	SMc00225	26.6473	56	'rpkm':	SMc00225	30.0346	88	'rpkm':	SMc00225	17.0766	44	'rpkm':	SMc00225	27.8736	69	'rpkm':	SMc00225	28.015	47	'rpkm':	SMc00225	24.4223	33	'rpkm':	SMc00225	12.49	15
'rpkm':	SMc00103	36.7422	92	'rpkm':	SMc00103	26.4973	42	'rpkm':	SMc00103	16.1047	40	'rpkm':	SMc00103	N/A	8	'rpkm':	SMc00103	32.8402	78	'rpkm':	SMc00103	29.1923	40	'rpkm':	SMc00103	12.5886	18	'rpkm':	SMc00103	N/A	2
'rpkm':	SMc00104	26.7624	39	'rpkm':	SMc00104	33.5243	57	'rpkm':	SMc00104	21.1904	38	'rpkm':	SMc00104	N/A	11	'rpkm':	SMc00104	25.8441	37	'rpkm':	SMc00104	34.7211	17	'rpkm':	SMc00104	19.9861	25	'rpkm':	SMc00104	N/A	15
'rpkm':	SMc00105	18.3866	51	'rpkm':	SMc00105	22.9944	16	'rpkm':	SMc00105	13.139	31	'rpkm':	SMc00105	12.9305	24	'rpkm':	SMc00105	19.1343	58	'rpkm':	SMc00105	18.3189	34	'rpkm':	SMc00105	16.5987	24	'rpkm':	SMc00105	12.9305	22
'rpkm':	SMc00042	48.0874	134	'rpkm':	SMc00042	47.0848	150	'rpkm':	SMc00042	31.1439	92	'rpkm':	SMc00042	16.1704	35	'rpkm':	SMc00042	44.2232	116	'rpkm':	SMc00042	38.9558	78	'rpkm':	SMc00042	34.7224	60	'rpkm':	SMc00042	23.1263	39
'rpkm':	SMc00106	N/A	3	'rpkm':	SMc00106	N/A	6	'rpkm':	SMc00106	N/A	3	'rpkm':	SMc00106	N/A	4	'rpkm':	SMc00106	N/A	1	'rpkm':	SMc00106	N/A	3	'rpkm':	SMc00106	N/A	4	'rpkm':	SMc00106	N/A	4
'rpkm':	SMc00043	312.866	622	'rpkm':	SMc00043	257.898	467	'rpkm':	SMc00043	234.944	433	'rpkm':	SMc00043	171.944	264	'rpkm':	SMc00043	239.758	350	'rpkm':	SMc00043	215.371	227	'rpkm':	SMc00043	177.761	119	'rpkm':	SMc00043	132.07	80
'rpkm':	SMc00107	14.4613	30	'rpkm':	SMc00107	12.8063	11	'rpkm':	SMc00107	N/A	22	'rpkm':	SMc00107	N/A	13	'rpkm':	SMc00107	14.6582	32	'rpkm':	SMc00107	12.8063	24	'rpkm':	SMc00107	N/A	23	'rpkm':	SMc00107	N/A	12
'rpkm':	SMc00044	N/A	3	'rpkm':	SMc00044	N/A	0	'rpkm':	SMc00044	N/A	1	'rpkm':	SMc00044	N/A	3	'rpkm':	SMc00044	N/A	3	'rpkm':	SMc00044	N/A	1	'rpkm':	SMc00044	N/A	2	'rpkm':	SMc00044	N/A	0
'rpkm':	SMc00045	30.1721	36	'rpkm':	SMc00045	40.9129	64	'rpkm':	SMc00045	27.7214	29	'rpkm':	SMc00045	N/A	20	'rpkm':	SMc00045	35.491	14	'rpkm':	SMc00045	37.2827	7	'rpkm':	SMc00045	34.4695	6	'rpkm':	SMc00045	N/A	7
'rpkm':	SMc00086	11.2212	31	'rpkm':	SMc00086	11.8929	15	'rpkm':	SMc00086	14.0771	38	'rpkm':	SMc00086	N/A	14	'rpkm':	SMc00086	11.9291	12	'rpkm':	SMc00086	11.8929	8	'rpkm':	SMc00086	14.6536	9	'rpkm':	SMc00086	N/A	4
'rpkm':	SMc00108	109.657	231	'rpkm':	SMc00108	73.5185	152	'rpkm':	SMc00108	34.6234	66	'rpkm':	SMc00108	24.9913	35	'rpkm':	SMc00108	128.986	308	'rpkm':	SMc00108	95.9043	171	'rpkm':	SMc00108	53.5495	69	'rpkm':	SMc00108	40.6039	33
'rpkm':	SMc00109	N/A	12	'rpkm':	SMc00109	N/A	0	'rpkm':	SMc00109	N/A	7	'rpkm':	SMc00109	N/A	0	'rpkm':	SMc00109	N/A	17	'rpkm':	SMc00109	N/A	5	'rpkm':	SMc00109	N/A	2	'rpkm':	SMc00109	N/A	0
'rpkm':	SMc00047	17.1474	43	'rpkm':	SMc00047	18.3885	63	'rpkm':	SMc00047	19.8687	64	'rpkm':	SMc00047	21.5788	52	'rpkm':	SMc00047	20.7598	66	'rpkm':	SMc00047	14.6563	21	'rpkm':	SMc00047	17.3398	27	'rpkm':	SMc00047	22.9874	34
'rpkm':	SMc00110	11.3635	75	'rpkm':	SMc00110	11.3013	95	'rpkm':	SMc00110	9.92235	72	'rpkm':	SMc00110	7.49785	43	'rpkm':	SMc00110	12.2198	91	'rpkm':	SMc00110	9.58971	52	'rpkm':	SMc00110	9.56398	36	'rpkm':	SMc00110	7.78546	27
'rpkm':	SMc00453	5.5553	19	'rpkm':	SMc00453	5.36749	29	'rpkm':	SMc00453	N/A	18	'rpkm':	SMc00453	N/A	12	'rpkm':	SMc00453	5.5553	17	'rpkm':	SMc00453	4.57843	13	'rpkm':	SMc00453	N/A	17	'rpkm':	SMc00453	N/A	12
'rpkm':	SMc00112	N/A	4	'rpkm':	SMc00112	N/A	0	'rpkm':	SMc00112	N/A	1	'rpkm':	SMc00112	N/A	1	'rpkm':	SMc00112	N/A	1	'rpkm':	SMc00112	N/A	2	'rpkm':	SMc00112	N/A	0	'rpkm':	SMc00112	N/A	4
'rpkm':	SMc00454	30.6405	34	'rpkm':	SMc00454	41.5488	49	'rpkm':	SMc00454	27.5949	25	'rpkm':	SMc00454	N/A	16	'rpkm':	SMc00454	30.5397	35	'rpkm':	SMc00454	32.3943	9	'rpkm':	SMc00454	27.5949	16	'rpkm':	SMc00454	N/A	11
'rpkm':	SMc00114	18.6853	136	'rpkm':	SMc00114	17.8897	98	'rpkm':	SMc00114	17.7441	142	'rpkm':	SMc00114	8.93556	56	'rpkm':	SMc00114	17.4381	123	'rpkm':	SMc00114	18.5355	80	'rpkm':	SMc00114	14.8576	56	'rpkm':	SMc00114	9.47269	36
'rpkm':	SMc00115	N/A	12	'rpkm':	SMc00115	10.5336	30	'rpkm':	SMc00115	N/A	9	'rpkm':	SMc00115	N/A	2	'rpkm':	SMc00115	N/A	18	'rpkm':	SMc00115	N/A	7	'rpkm':	SMc00115	N/A	5	'rpkm':	SMc00115	N/A	4
'rpkm':	SMc00048	27.6958	47	'rpkm':	SMc00048	35.6259	67	'rpkm':	SMc00048	N/A	15	'rpkm':	SMc00048	N/A	1	'rpkm':	SMc00048	20.8683	19	'rpkm':	SMc00048	21.6371	16	'rpkm':	SMc00048	N/A	9	'rpkm':	SMc00048	N/A	10
'rpkm':	SMc00049	N/A	15	'rpkm':	SMc00049	39.0623	43	'rpkm':	SMc00049	N/A	10	'rpkm':	SMc00049	N/A	1	'rpkm':	SMc00049	N/A	15	'rpkm':	SMc00049	N/A	6	'rpkm':	SMc00049	N/A	3	'rpkm':	SMc00049	N/A	1
'rpkm':	SMc00455	26.4409	48	'rpkm':	SMc00455	30.5413	0	'rpkm':	SMc00455	24.6268	50	'rpkm':	SMc00455	18.0261	31	'rpkm':	SMc00455	27.1873	53	'rpkm':	SMc00455	25.0419	31	'rpkm':	SMc00455	24.7277	16	'rpkm':	SMc00455	18.2303	7
'rpkm':	SMc00116	N/A	20	'rpkm':	SMc00116	16.9768	27	'rpkm':	SMc00116	N/A	10	'rpkm':	SMc00116	N/A	3	'rpkm':	SMc00116	N/A	16	'rpkm':	SMc00116	N/A	6	'rpkm':	SMc00116	N/A	4	'rpkm':	SMc00116	N/A	3
'rpkm':	SMc00117	23.262	32	'rpkm':	SMc00117	36.8548	48	'rpkm':	SMc00117	N/A	13	'rpkm':	SMc00117	N/A	2	'rpkm':	SMc00117	22.1526	21	'rpkm':	SMc00117	N/A	9	'rpkm':	SMc00117	N/A	5	'rpkm':	SMc00117	N/A	2
'rpkm':	SMc00051	86.2148	711	'rpkm':	SMc00051	77.8077	583	'rpkm':	SMc00051	57.4793	509	'rpkm':	SMc00051	13.0732	78	'rpkm':	SMc00051	69.9434	478	'rpkm':	SMc00051	66.4252	307	'rpkm':	SMc00051	54.1655	248	'rpkm':	SMc00051	17.7309	79
'rpkm':	SMc00052	61.8907	76	'rpkm':	SMc00052	68.5523	92	'rpkm':	SMc00052	87.4093	133	'rpkm':	SMc00052	N/A	16	'rpkm':	SMc00052	55.2137	60	'rpkm':	SMc00052	53.1688	38	'rpkm':	SMc00052	76.8874	57	'rpkm':	SMc00052	N/A	14
'rpkm':	SMc00053	41.5569	49	'rpkm':	SMc00053	56.9256	81	'rpkm':	SMc00053	62.085	80	'rpkm':	SMc00053	N/A	6	'rpkm':	SMc00053	39.28	45	'rpkm':	SMc00053	37.7454	26	'rpkm':	SMc00053	55.2631	25	'rpkm':	SMc00053	N/A	6
'rpkm':	SMc00054	73.5215	369	'rpkm':	SMc00054	73.0717	343	'rpkm':	SMc00054	109.326	612	'rpkm':	SMc00054	50.6786	222	'rpkm':	SMc00054	64.9074	292	'rpkm':	SMc00054	65.0929	197	'rpkm':	SMc00054	84.3636	200	'rpkm':	SMc00054	59.5142	171
'rpkm':	SMc00055	59.0192	117	'rpkm':	SMc00055	56.3898	89	'rpkm':	SMc00055	74.3553	119	'rpkm':	SMc00055	27.7315	44	'rpkm':	SMc00055	36.6473	50	'rpkm':	SMc00055	41.203	32	'rpkm':	SMc00055	56.5673	36	'rpkm':	SMc00055	28.7414	27
'rpkm':	SMc00056	48.6427	63	'rpkm':	SMc00056	57.4269	8	'rpkm':	SMc00056	65.2762	63	'rpkm':	SMc00056	47.188	46	'rpkm':	SMc00056	35.2353	32	'rpkm':	SMc00056	47.8362	34	'rpkm':	SMc00056	76.7133	48	'rpkm':	SMc00056	N/A	22
'rpkm':	SMc00057	48.6048	57	'rpkm':	SMc00057	35.7345	39	'rpkm':	SMc00057	58.4475	71	'rpkm':	SMc00057	45.6698	42	'rpkm':	SMc00057	40.4713	40	'rpkm':	SMc00057	36.6477	25	'rpkm':	SMc00057	47.9083	26	'rpkm':	SMc00057	N/A	12
'rpkm':	SMc00058	287.999	416	'rpkm':	SMc00058	313.387	534	'rpkm':	SMc00058	244.879	321	'rpkm':	SMc00058	188.23	256	'rpkm':	SMc00058	245.377	308	'rpkm':	SMc00058	203.554	173	'rpkm':	SMc00058	214.195	129	'rpkm':	SMc00058	193.889	156
'rpkm':	SMc00118	29.5429	50	'rpkm':	SMc00118	23.1826	17	'rpkm':	SMc00118	N/A	5	'rpkm':	SMc00118	N/A	2	'rpkm':	SMc00118	21.8209	30	'rpkm':	SMc00118	23.1826	16	'rpkm':	SMc00118	N/A	12	'rpkm':	SMc00118	N/A	1
'rpkm':	SMc00456	45.5833	69	'rpkm':	SMc00456	32.3823	53	'rpkm':	SMc00456	N/A	17	'rpkm':	SMc00456	N/A	2	'rpkm':	SMc00456	36.8684	46	'rpkm':	SMc00456	26.8019	28	'rpkm':	SMc00456	N/A	14	'rpkm':	SMc00456	N/A	6
'rpkm':	SMc00059	53.3617	292	'rpkm':	SMc00059	42.4549	185	'rpkm':	SMc00059	26.3041	151	'rpkm':	SMc00059	9.05634	37	'rpkm':	SMc00059	45.0718	215	'rpkm':	SMc00059	39.8708	119	'rpkm':	SMc00059	23.9495	69	'rpkm':	SMc00059	12.0772	36
'rpkm':	SMc00060	48.5303	165	'rpkm':	SMc00060	45.2885	127	'rpkm':	SMc00060	53.3564	185	'rpkm':	SMc00060	13.1999	33	'rpkm':	SMc00060	41.5313	126	'rpkm':	SMc00060	41.133	76	'rpkm':	SMc00060	40.2698	58	'rpkm':	SMc00060	18.6192	35
'rpkm':	SMc00061	49.8943	66	'rpkm':	SMc00061	42.7999	43	'rpkm':	SMc00061	43.99	49	'rpkm':	SMc00061	N/A	15	'rpkm':	SMc00061	48.8952	66	'rpkm':	SMc00061	44.47	35	'rpkm':	SMc00061	42.5187	18	'rpkm':	SMc00061	N/A	16
'rpkm':	SMc00120	47.6528	160	'rpkm':	SMc00120	48.4179	201	'rpkm':	SMc00120	21.6087	79	'rpkm':	SMc00120	N/A	6	'rpkm':	SMc00120	42.0252	126	'rpkm':	SMc00120	39.2188	104	'rpkm':	SMc00120	21.7394	43	'rpkm':	SMc00120	N/A	20
'rpkm':	SMc00062	17.0131	44	'rpkm':	SMc00062	17.9735	48	'rpkm':	SMc00062	15.6387	30	'rpkm':	SMc00062	N/A	16	'rpkm':	SMc00062	12.5476	15	'rpkm':	SMc00062	12.3251	15	'rpkm':	SMc00062	15.9361	14	'rpkm':	SMc00062	N/A	14
'rpkm':	SMc00063	N/A	7	'rpkm':	SMc00063	N/A	0	'rpkm':	SMc00063	N/A	2	'rpkm':	SMc00063	N/A	0	'rpkm':	SMc00063	N/A	2	'rpkm':	SMc00063	N/A	1	'rpkm':	SMc00063	N/A	2	'rpkm':	SMc00063	N/A	0
'rpkm':	SMc00128	39.2854	82	'rpkm':	SMc00128	30.5528	37	'rpkm':	SMc00128	35.0776	71	'rpkm':	SMc00128	N/A	24	'rpkm':	SMc00128	25.8539	36	'rpkm':	SMc00128	30.2826	27	'rpkm':	SMc00128	36.0543	40	'rpkm':	SMc00128	N/A	8
'rpkm':	SMc00457	39.1613	80	'rpkm':	SMc00457	39.0836	71	'rpkm':	SMc00457	39.5974	79	'rpkm':	SMc00457	N/A	12	'rpkm':	SMc00457	40.9893	90	'rpkm':	SMc00457	32.9817	36	'rpkm':	SMc00457	33.1551	30	'rpkm':	SMc00457	N/A	22
'rpkm':	SMc00122	34.9731	289	'rpkm':	SMc00122	35.0567	264	'rpkm':	SMc00122	26.1203	199	'rpkm':	SMc00122	10.1802	57	'rpkm':	SMc00122	30.2004	228	'rpkm':	SMc00122	29.1083	134	'rpkm':	SMc00122	23.3989	87	'rpkm':	SMc00122	14.1318	60
'rpkm':	SMc00064	22.7233	36	'rpkm':	SMc00064	20.9482	32	'rpkm':	SMc00064	N/A	17	'rpkm':	SMc00064	N/A	10	'rpkm':	SMc00064	19.1096	26	'rpkm':	SMc00064	20.4832	23	'rpkm':	SMc00064	N/A	4	'rpkm':	SMc00064	N/A	8
'rpkm':	SMc00123	41.161	45	'rpkm':	SMc00123	27.9053	0	'rpkm':	SMc00123	N/A	13	'rpkm':	SMc00123	N/A	0	'rpkm':	SMc00123	40.6836	21	'rpkm':	SMc00123	27.9053	23	'rpkm':	SMc00123	N/A	5	'rpkm':	SMc00123	N/A	1
'rpkm':	SMc00065	55.0264	35	'rpkm':	SMc00065	45.0394	24	'rpkm':	SMc00065	N/A	17	'rpkm':	SMc00065	N/A	6	'rpkm':	SMc00065	65.6187	54	'rpkm':	SMc00065	44.1342	26	'rpkm':	SMc00065	N/A	13	'rpkm':	SMc00065	N/A	2
'rpkm':	SMc00458	23.865	58	'rpkm':	SMc00458	24.9477	14	'rpkm':	SMc00458	15.4861	32	'rpkm':	SMc00458	N/A	7	'rpkm':	SMc00458	20.2839	44	'rpkm':	SMc00458	24.6018	39	'rpkm':	SMc00458	N/A	11	'rpkm':	SMc00458	N/A	8
'rpkm':	SMc00129	22.4823	115	'rpkm':	SMc00129	27.7238	140	'rpkm':	SMc00129	27.9966	116	'rpkm':	SMc00129	8.60316	30	'rpkm':	SMc00129	20.097	97	'rpkm':	SMc00129	19.4626	50	'rpkm':	SMc00129	25.7179	52	'rpkm':	SMc00129	14.1883	41
'rpkm':	SMc00067	209.783	281	'rpkm':	SMc00067	221.853	299	'rpkm':	SMc00067	179.282	241	'rpkm':	SMc00067	93.3345	96	'rpkm':	SMc00067	212.358	298	'rpkm':	SMc00067	195.951	173	'rpkm':	SMc00067	171.353	119	'rpkm':	SMc00067	101.564	66
'rpkm':	SMc02361	58.8723	255	'rpkm':	SMc02361	64.8268	290	'rpkm':	SMc02361	27.8624	103	'rpkm':	SMc02361	N/A	22	'rpkm':	SMc02361	53.3782	222	'rpkm':	SMc02361	47.4859	122	'rpkm':	SMc02361	33.5324	77	'rpkm':	SMc02361	26.9199	47
'rpkm':	SMc02362	50.0509	79	'rpkm':	SMc02362	47.0142	72	'rpkm':	SMc02362	48.3714	87	'rpkm':	SMc02362	21.8919	26	'rpkm':	SMc02362	48.4625	77	'rpkm':	SMc02362	45.2072	50	'rpkm':	SMc02362	44.4688	41	'rpkm':	SMc02362	N/A	23
'rpkm':	SMc02363	46.879	336	'rpkm':	SMc02363	45.3367	253	'rpkm':	SMc02363	61.3095	454	'rpkm':	SMc02363	23.5586	158	'rpkm':	SMc02363	45.4121	328	'rpkm':	SMc02363	45.3934	190	'rpkm':	SMc02363	47.2764	150	'rpkm':	SMc02363	30.2313	133
'rpkm':	SMc02364	33.0104	57	'rpkm':	SMc02364	20.6348	26	'rpkm':	SMc02364	34.9685	54	'rpkm':	SMc02364	N/A	20	'rpkm':	SMc02364	27.1889	17	'rpkm':	SMc02364	23.4125	12	'rpkm':	SMc02364	31.3984	18	'rpkm':	SMc02364	N/A	15
'rpkm':	SMc02365	38.6553	174	'rpkm':	SMc02365	43.2925	208	'rpkm':	SMc02365	39.8019	186	'rpkm':	SMc02365	49.8923	223	'rpkm':	SMc02365	44.3741	238	'rpkm':	SMc02365	40.9837	139	'rpkm':	SMc02365	39.371	98	'rpkm':	SMc02365	43.0892	98
'rpkm':	SMc02366	15.4307	38	'rpkm':	SMc02366	13.6458	20	'rpkm':	SMc02366	N/A	16	'rpkm':	SMc02366	N/A	17	'rpkm':	SMc02366	14.2894	34	'rpkm':	SMc02366	13.6458	18	'rpkm':	SMc02366	N/A	10	'rpkm':	SMc02366	N/A	10
'rpkm':	SMc02367	10.1706	45	'rpkm':	SMc02367	9.64846	23	'rpkm':	SMc02367	7.34095	32	'rpkm':	SMc02367	8.35925	36	'rpkm':	SMc02367	10.4285	49	'rpkm':	SMc02367	9.30519	30	'rpkm':	SMc02367	7.2437	21	'rpkm':	SMc02367	6.91109	14
'rpkm':	SMc02368	38.5871	371	'rpkm':	SMc02368	46.0886	471	'rpkm':	SMc02368	41.4019	390	'rpkm':	SMc02368	38.8326	296	'rpkm':	SMc02368	38.7828	388	'rpkm':	SMc02368	38.9201	251	'rpkm':	SMc02368	38.9552	186	'rpkm':	SMc02368	38.5252	169
'rpkm':	SMc02369	29.3656	218	'rpkm':	SMc02369	27.7519	203	'rpkm':	SMc02369	19.658	145	'rpkm':	SMc02369	7.22416	44	'rpkm':	SMc02369	28.2215	208	'rpkm':	SMc02369	27.121	145	'rpkm':	SMc02369	21.8581	95	'rpkm':	SMc02369	13.5803	48
'rpkm':	SMc02370	46.1415	435	'rpkm':	SMc02370	44.046	353	'rpkm':	SMc02370	41.9752	391	'rpkm':	SMc02370	13.0189	110	'rpkm':	SMc02370	41.3251	365	'rpkm':	SMc02370	40.7965	223	'rpkm':	SMc02370	37.4812	171	'rpkm':	SMc02370	16.0045	88
'rpkm':	SMc02371	34.2943	100	'rpkm':	SMc02371	28.3695	91	'rpkm':	SMc02371	17.7123	51	'rpkm':	SMc02371	N/A	12	'rpkm':	SMc02371	32.1336	90	'rpkm':	SMc02371	24.5562	51	'rpkm':	SMc02371	18.5273	30	'rpkm':	SMc02371	N/A	8
'rpkm':	SMc02372	97.7832	450	'rpkm':	SMc02372	97.3561	376	'rpkm':	SMc02372	78.8154	348	'rpkm':	SMc02372	51.0445	170	'rpkm':	SMc02372	92.4497	420	'rpkm':	SMc02372	97.1048	280	'rpkm':	SMc02372	80.3584	194	'rpkm':	SMc02372	51.6413	101
'rpkm':	SMc02373	71.2871	51	'rpkm':	SMc02373	62.4996	31	'rpkm':	SMc02373	N/A	18	'rpkm':	SMc02373	N/A	9	'rpkm':	SMc02373	76.304	58	'rpkm':	SMc02373	110.39	41	'rpkm':	SMc02373	101.148	26	'rpkm':	SMc02373	N/A	16
'rpkm':	SMc02374	161.096	118	'rpkm':	SMc02374	131.857	104	'rpkm':	SMc02374	71.4918	50	'rpkm':	SMc02374	N/A	11	'rpkm':	SMc02374	165.199	127	'rpkm':	SMc02374	122.519	70	'rpkm':	SMc02374	78.4713	31	'rpkm':	SMc02374	N/A	15
'rpkm':	SMc02375	35.9949	103	'rpkm':	SMc02375	43.7161	130	'rpkm':	SMc02375	43.4205	142	'rpkm':	SMc02375	20.202	46	'rpkm':	SMc02375	30.1386	73	'rpkm':	SMc02375	35.3828	63	'rpkm':	SMc02375	33.4398	48	'rpkm':	SMc02375	21.081	29
'rpkm':	SMc02376	34.1823	172	'rpkm':	SMc02376	27.2377	112	'rpkm':	SMc02376	20.9609	105	'rpkm':	SMc02376	7.75874	29	'rpkm':	SMc02376	33.7076	174	'rpkm':	SMc02376	28.3925	91	'rpkm':	SMc02376	21.5354	59	'rpkm':	SMc02376	15.9426	49
'rpkm':	SMc02377	86.9095	488	'rpkm':	SMc02377	84.3038	431	'rpkm':	SMc02377	80.2743	435	'rpkm':	SMc02377	20.3531	91	'rpkm':	SMc02377	83.5566	468	'rpkm':	SMc02377	81.9543	304	'rpkm':	SMc02377	79.5035	230	'rpkm':	SMc02377	34.1849	123
'rpkm':	SMc02378	73.1203	228	'rpkm':	SMc02378	64.5332	136	'rpkm':	SMc02378	67.0232	192	'rpkm':	SMc02378	49.4423	108	'rpkm':	SMc02378	76.7096	260	'rpkm':	SMc02378	74.3939	149	'rpkm':	SMc02378	62.0703	87	'rpkm':	SMc02378	62.3632	102
'rpkm':	SMc02379	16.1212	51	'rpkm':	SMc02379	12.2163	29	'rpkm':	SMc02379	14.6888	50	'rpkm':	SMc02379	N/A	14	'rpkm':	SMc02379	15.9853	52	'rpkm':	SMc02379	16.5177	40	'rpkm':	SMc02379	14.3742	26	'rpkm':	SMc02379	N/A	25
'rpkm':	SMc02380	N/A	13	'rpkm':	SMc02380	N/A	0	'rpkm':	SMc02380	N/A	9	'rpkm':	SMc02380	N/A	13	'rpkm':	SMc02380	N/A	2	'rpkm':	SMc02380	N/A	5	'rpkm':	SMc02380	N/A	3	'rpkm':	SMc02380	N/A	3
'rpkm':	SMc02381	16.7323	16	'rpkm':	SMc02381	N/A	15	'rpkm':	SMc02381	N/A	8	'rpkm':	SMc02381	N/A	3	'rpkm':	SMc02381	16.7323	14	'rpkm':	SMc02381	N/A	10	'rpkm':	SMc02381	N/A	8	'rpkm':	SMc02381	N/A	5
'rpkm':	SMc02382	13.035	40	'rpkm':	SMc02382	13.8367	34	'rpkm':	SMc02382	12.4483	38	'rpkm':	SMc02382	N/A	21	'rpkm':	SMc02382	13.9377	47	'rpkm':	SMc02382	16.1995	25	'rpkm':	SMc02382	11.571	21	'rpkm':	SMc02382	N/A	17
'rpkm':	SMc02383	24.0914	129	'rpkm':	SMc02383	23.6795	105	'rpkm':	SMc02383	24.848	124	'rpkm':	SMc02383	7.1663	28	'rpkm':	SMc02383	21.6185	109	'rpkm':	SMc02383	22.3289	69	'rpkm':	SMc02383	20.8383	47	'rpkm':	SMc02383	N/A	14
'rpkm':	SMc02384	24.9701	83	'rpkm':	SMc02384	20.4209	65	'rpkm':	SMc02384	13.6754	40	'rpkm':	SMc02384	N/A	13	'rpkm':	SMc02384	22.7758	71	'rpkm':	SMc02384	22.5356	59	'rpkm':	SMc02384	14.6041	25	'rpkm':	SMc02384	N/A	4
'rpkm':	SMc02385	27.9603	94	'rpkm':	SMc02385	29.2422	117	'rpkm':	SMc02385	18.3838	67	'rpkm':	SMc02385	13.5645	31	'rpkm':	SMc02385	24.9341	78	'rpkm':	SMc02385	22.3426	56	'rpkm':	SMc02385	20.5661	43	'rpkm':	SMc02385	14.788	18
'rpkm':	SMc02386	36.1874	187	'rpkm':	SMc02386	32.385	168	'rpkm':	SMc02386	20.8076	99	'rpkm':	SMc02386	N/A	22	'rpkm':	SMc02386	30.9435	141	'rpkm':	SMc02386	25.4666	76	'rpkm':	SMc02386	17.1316	35	'rpkm':	SMc02386	N/A	16
'rpkm':	SMc02387	N/A	12	'rpkm':	SMc02387	N/A	0	'rpkm':	SMc02387	N/A	6	'rpkm':	SMc02387	N/A	1	'rpkm':	SMc02387	N/A	14	'rpkm':	SMc02387	N/A	7	'rpkm':	SMc02387	N/A	4	'rpkm':	SMc02387	N/A	0
'rpkm':	SMc02388	N/A	7	'rpkm':	SMc02388	N/A	10	'rpkm':	SMc02388	N/A	3	'rpkm':	SMc02388	N/A	1	'rpkm':	SMc02388	N/A	5	'rpkm':	SMc02388	N/A	3	'rpkm':	SMc02388	N/A	1	'rpkm':	SMc02388	N/A	2
'rpkm':	SMc02389	42.4202	13	'rpkm':	SMc02389	32.6731	0	'rpkm':	SMc02389	N/A	19	'rpkm':	SMc02389	N/A	9	'rpkm':	SMc02389	42.4202	25	'rpkm':	SMc02389	32.6731	19	'rpkm':	SMc02389	N/A	8	'rpkm':	SMc02389	N/A	2
'rpkm':	SMc02390	19.1372	48	'rpkm':	SMc02390	18.4912	28	'rpkm':	SMc02390	12.3128	24	'rpkm':	SMc02390	N/A	25	'rpkm':	SMc02390	15.5714	33	'rpkm':	SMc02390	19.9895	26	'rpkm':	SMc02390	12.3128	15	'rpkm':	SMc02390	N/A	8
'rpkm':	SMc02391	N/A	6	'rpkm':	SMc02391	N/A	0	'rpkm':	SMc02391	N/A	4	'rpkm':	SMc02391	N/A	3	'rpkm':	SMc02391	N/A	0	'rpkm':	SMc02391	N/A	1	'rpkm':	SMc02391	N/A	2	'rpkm':	SMc02391	N/A	1
'rpkm':	SMc02392	52.0778	40	'rpkm':	SMc02392	56.6727	61	'rpkm':	SMc02392	N/A	23	'rpkm':	SMc02392	N/A	5	'rpkm':	SMc02392	57.4712	51	'rpkm':	SMc02392	41.6823	25	'rpkm':	SMc02392	N/A	12	'rpkm':	SMc02392	N/A	9
'rpkm':	SMc02393	8.25057	36	'rpkm':	SMc02393	9.3089	25	'rpkm':	SMc02393	9.35361	38	'rpkm':	SMc02393	N/A	16	'rpkm':	SMc02393	6.54656	25	'rpkm':	SMc02393	9.3089	11	'rpkm':	SMc02393	7.69964	17	'rpkm':	SMc02393	N/A	9
'rpkm':	SMc02394	N/A	11	'rpkm':	SMc02394	N/A	0	'rpkm':	SMc02394	N/A	4	'rpkm':	SMc02394	N/A	3	'rpkm':	SMc02394	N/A	14	'rpkm':	SMc02394	N/A	6	'rpkm':	SMc02394	N/A	2	'rpkm':	SMc02394	N/A	1
'rpkm':	SMc02461	35.2036	28	'rpkm':	SMc02461	N/A	21	'rpkm':	SMc02461	N/A	23	'rpkm':	SMc02461	N/A	5	'rpkm':	SMc02461	34.1967	27	'rpkm':	SMc02461	N/A	24	'rpkm':	SMc02461	N/A	6	'rpkm':	SMc02461	N/A	12
'rpkm':	SMc02396	5033.01	17315	'rpkm':	SMc02396	4947	16250	'rpkm':	SMc02396	4806.94	16176	'rpkm':	SMc02396	4628.61	12883	'rpkm':	SMc02396	4562.88	14671	'rpkm':	SMc02396	4323.4	9069	'rpkm':	SMc02396	3982.39	5875	'rpkm':	SMc02396	4345.53	6581
'rpkm':	SMc02397	N/A	11	'rpkm':	SMc02397	N/A	0	'rpkm':	SMc02397	N/A	7	'rpkm':	SMc02397	N/A	0	'rpkm':	SMc02397	N/A	14	'rpkm':	SMc02397	N/A	3	'rpkm':	SMc02397	N/A	3	'rpkm':	SMc02397	N/A	2
'rpkm':	SMc02398	N/A	0	'rpkm':	SMc02398	N/A	0	'rpkm':	SMc02398	N/A	0	'rpkm':	SMc02398	N/A	0	'rpkm':	SMc02398	N/A	0	'rpkm':	SMc02398	N/A	0	'rpkm':	SMc02398	N/A	0	'rpkm':	SMc02398	N/A	0
'rpkm':	SMc05004	N/A	0	'rpkm':	SMc05004	N/A	0	'rpkm':	SMc05004	N/A	0	'rpkm':	SMc05004	N/A	0	'rpkm':	SMc05004	N/A	0	'rpkm':	SMc05004	N/A	0	'rpkm':	SMc05004	N/A	0	'rpkm':	SMc05004	N/A	0
'rpkm':	SMc02399	N/A	0	'rpkm':	SMc02399	N/A	0	'rpkm':	SMc02399	N/A	0	'rpkm':	SMc02399	N/A	0	'rpkm':	SMc02399	N/A	0	'rpkm':	SMc02399	N/A	0	'rpkm':	SMc02399	N/A	0	'rpkm':	SMc02399	N/A	0
'rpkm':	SMc02400	91.6312	284	'rpkm':	SMc02400	122.058	489	'rpkm':	SMc02400	93.1716	327	'rpkm':	SMc02400	85.4283	210	'rpkm':	SMc02400	87.4855	265	'rpkm':	SMc02400	97.5578	243	'rpkm':	SMc02400	92.2822	173	'rpkm':	SMc02400	103.913	181
'rpkm':	SMc02401	N/A	9	'rpkm':	SMc02401	N/A	6	'rpkm':	SMc02401	N/A	7	'rpkm':	SMc02401	N/A	2	'rpkm':	SMc02401	N/A	5	'rpkm':	SMc02401	N/A	10	'rpkm':	SMc02401	N/A	4	'rpkm':	SMc02401	N/A	0
'rpkm':	SMc02403	11.0314	84	'rpkm':	SMc02403	13.4642	115	'rpkm':	SMc02403	9.16302	65	'rpkm':	SMc02403	N/A	18	'rpkm':	SMc02403	8.47146	52	'rpkm':	SMc02403	8.75903	40	'rpkm':	SMc02403	8.72021	32	'rpkm':	SMc02403	8.33799	26
'rpkm':	SMc02404	72.2318	205	'rpkm':	SMc02404	52.5741	111	'rpkm':	SMc02404	47.3069	121	'rpkm':	SMc02404	N/A	16	'rpkm':	SMc02404	61.8593	151	'rpkm':	SMc02404	56.559	100	'rpkm':	SMc02404	47.2522	65	'rpkm':	SMc02404	N/A	25
'rpkm':	SMc02405	49.5898	89	'rpkm':	SMc02405	46.7184	82	'rpkm':	SMc02405	37.6512	68	'rpkm':	SMc02405	N/A	8	'rpkm':	SMc02405	40.1678	62	'rpkm':	SMc02405	37.8306	41	'rpkm':	SMc02405	29.2039	19	'rpkm':	SMc02405	N/A	6
'rpkm':	SMc02406	2.17846	18	'rpkm':	SMc02406	2.05974	28	'rpkm':	SMc02406	2.25226	34	'rpkm':	SMc02406	2.51624	28	'rpkm':	SMc02406	2.6091	43	'rpkm':	SMc02406	2.05338	22	'rpkm':	SMc02406	1.89753	17	'rpkm':	SMc02406	N/A	19
'rpkm':	SMc02422	N/A	4	'rpkm':	SMc02422	N/A	15	'rpkm':	SMc02422	N/A	5	'rpkm':	SMc02422	N/A	6	'rpkm':	SMc02422	N/A	5	'rpkm':	SMc02422	N/A	1	'rpkm':	SMc02422	N/A	2	'rpkm':	SMc02422	N/A	0
'rpkm':	SMc02407	164.589	327	'rpkm':	SMc02407	133.228	241	'rpkm':	SMc02407	51.2154	98	'rpkm':	SMc02407	N/A	15	'rpkm':	SMc02407	128.701	200	'rpkm':	SMc02407	112.844	124	'rpkm':	SMc02407	48.7249	48	'rpkm':	SMc02407	N/A	8
'rpkm':	SMc02408	233.394	343	'rpkm':	SMc02408	191.323	266	'rpkm':	SMc02408	78.5513	119	'rpkm':	SMc02408	25.4637	30	'rpkm':	SMc02408	197.299	257	'rpkm':	SMc02408	160.98	140	'rpkm':	SMc02408	77.7488	63	'rpkm':	SMc02408	22.8746	12
'rpkm':	SMc02659	37.6489	322	'rpkm':	SMc02659	32.6674	221	'rpkm':	SMc02659	34.088	227	'rpkm':	SMc02659	9.81791	55	'rpkm':	SMc02659	30.8945	233	'rpkm':	SMc02659	35.529	196	'rpkm':	SMc02659	31.074	100	'rpkm':	SMc02659	10.7143	38
'rpkm':	SMc02658	N/A	16	'rpkm':	SMc02658	41.577	31	'rpkm':	SMc02658	N/A	19	'rpkm':	SMc02658	N/A	1	'rpkm':	SMc02658	N/A	20	'rpkm':	SMc02658	N/A	10	'rpkm':	SMc02658	N/A	4	'rpkm':	SMc02658	N/A	1
'rpkm':	SMc02657	41.4261	36	'rpkm':	SMc02657	46.7419	46	'rpkm':	SMc02657	67.9801	52	'rpkm':	SMc02657	36.1821	27	'rpkm':	SMc02657	57.0938	67	'rpkm':	SMc02657	50.8232	40	'rpkm':	SMc02657	76.5037	21	'rpkm':	SMc02657	N/A	16
'rpkm':	SMc02656	38.6247	20	'rpkm':	SMc02656	N/A	13	'rpkm':	SMc02656	N/A	18	'rpkm':	SMc02656	N/A	11	'rpkm':	SMc02656	38.6247	11	'rpkm':	SMc02656	N/A	15	'rpkm':	SMc02656	N/A	6	'rpkm':	SMc02656	N/A	3
'rpkm':	SMc02655	77.5908	179	'rpkm':	SMc02655	49.0219	81	'rpkm':	SMc02655	34.4958	69	'rpkm':	SMc02655	N/A	21	'rpkm':	SMc02655	72.6316	164	'rpkm':	SMc02655	50.1062	64	'rpkm':	SMc02655	36.7629	42	'rpkm':	SMc02655	29.532	29
'rpkm':	SMc02654	23.9449	37	'rpkm':	SMc02654	24.3863	0	'rpkm':	SMc02654	N/A	24	'rpkm':	SMc02654	N/A	4	'rpkm':	SMc02654	23.1198	36	'rpkm':	SMc02654	24.3863	16	'rpkm':	SMc02654	N/A	4	'rpkm':	SMc02654	N/A	5
'rpkm':	SMc02653	90.2096	239	'rpkm':	SMc02653	68.4482	162	'rpkm':	SMc02653	57.9055	144	'rpkm':	SMc02653	13.3178	26	'rpkm':	SMc02653	72.5896	160	'rpkm':	SMc02653	62.1835	99	'rpkm':	SMc02653	49.9739	58	'rpkm':	SMc02653	N/A	14
'rpkm':	SMc02652	73.5953	179	'rpkm':	SMc02652	70.2229	159	'rpkm':	SMc02652	57.1419	164	'rpkm':	SMc02652	17.0092	32	'rpkm':	SMc02652	61.3995	127	'rpkm':	SMc02652	62.0452	91	'rpkm':	SMc02652	39.7441	47	'rpkm':	SMc02652	N/A	15
'rpkm':	SMc02651	31.4725	116	'rpkm':	SMc02651	26.7123	92	'rpkm':	SMc02651	37.0807	137	'rpkm':	SMc02651	11.7289	29	'rpkm':	SMc02651	21.593	58	'rpkm':	SMc02651	23.1887	53	'rpkm':	SMc02651	30.4238	53	'rpkm':	SMc02651	N/A	7
'rpkm':	SMc02650	N/A	10	'rpkm':	SMc02650	N/A	0	'rpkm':	SMc02650	N/A	10	'rpkm':	SMc02650	N/A	1	'rpkm':	SMc02650	N/A	14	'rpkm':	SMc02650	N/A	2	'rpkm':	SMc02650	N/A	2	'rpkm':	SMc02650	N/A	0
'rpkm':	SMc02649	N/A	3	'rpkm':	SMc02649	N/A	14	'rpkm':	SMc02649	N/A	7	'rpkm':	SMc02649	N/A	1	'rpkm':	SMc02649	N/A	3	'rpkm':	SMc02649	N/A	4	'rpkm':	SMc02649	N/A	1	'rpkm':	SMc02649	N/A	0
'rpkm':	SMc02648	N/A	9	'rpkm':	SMc02648	N/A	0	'rpkm':	SMc02648	N/A	10	'rpkm':	SMc02648	N/A	0	'rpkm':	SMc02648	N/A	8	'rpkm':	SMc02648	N/A	8	'rpkm':	SMc02648	N/A	4	'rpkm':	SMc02648	N/A	1
'rpkm':	SMc02647	N/A	18	'rpkm':	SMc02647	N/A	4	'rpkm':	SMc02647	N/A	6	'rpkm':	SMc02647	N/A	2	'rpkm':	SMc02647	N/A	12	'rpkm':	SMc02647	N/A	4	'rpkm':	SMc02647	N/A	2	'rpkm':	SMc02647	N/A	1
'rpkm':	SMc02646	9.21657	21	'rpkm':	SMc02646	6.73272	7	'rpkm':	SMc02646	N/A	11	'rpkm':	SMc02646	N/A	2	'rpkm':	SMc02646	8.79539	28	'rpkm':	SMc02646	6.73272	6	'rpkm':	SMc02646	N/A	3	'rpkm':	SMc02646	N/A	4
'rpkm':	SMc02645	12.5608	47	'rpkm':	SMc02645	18.7798	80	'rpkm':	SMc02645	11.7629	47	'rpkm':	SMc02645	9.0596	22	'rpkm':	SMc02645	14.9844	69	'rpkm':	SMc02645	15.1407	38	'rpkm':	SMc02645	13.1287	31	'rpkm':	SMc02645	9.0596	23
'rpkm':	SMc02644	30.4494	219	'rpkm':	SMc02644	23.2004	133	'rpkm':	SMc02644	30.6439	262	'rpkm':	SMc02644	13.9518	83	'rpkm':	SMc02644	31.3743	241	'rpkm':	SMc02644	28.8475	162	'rpkm':	SMc02644	28.6709	126	'rpkm':	SMc02644	17.1987	71
'rpkm':	SMc02642	20.7006	22	'rpkm':	SMc02642	N/A	17	'rpkm':	SMc02642	37.2295	36	'rpkm':	SMc02642	33.9372	28	'rpkm':	SMc02642	20.7006	22	'rpkm':	SMc02642	N/A	17	'rpkm':	SMc02642	N/A	18	'rpkm':	SMc02642	N/A	17
'rpkm':	SMc02641	39.0982	177	'rpkm':	SMc02641	37.5125	142	'rpkm':	SMc02641	39.6505	152	'rpkm':	SMc02641	22.0902	89	'rpkm':	SMc02641	35.7618	154	'rpkm':	SMc02641	36.1885	98	'rpkm':	SMc02641	35.321	63	'rpkm':	SMc02641	19.4308	41
'rpkm':	SMc02640	38.997	126	'rpkm':	SMc02640	46.6337	196	'rpkm':	SMc02640	22.1751	74	'rpkm':	SMc02640	N/A	18	'rpkm':	SMc02640	42.5808	155	'rpkm':	SMc02640	30.5989	68	'rpkm':	SMc02640	21.0426	36	'rpkm':	SMc02640	N/A	17
'rpkm':	SMc02639	N/A	8	'rpkm':	SMc02639	N/A	0	'rpkm':	SMc02639	N/A	2	'rpkm':	SMc02639	N/A	2	'rpkm':	SMc02639	N/A	6	'rpkm':	SMc02639	N/A	5	'rpkm':	SMc02639	N/A	0	'rpkm':	SMc02639	N/A	0
'rpkm':	SMc02638	N/A	2	'rpkm':	SMc02638	N/A	0	'rpkm':	SMc02638	N/A	5	'rpkm':	SMc02638	N/A	3	'rpkm':	SMc02638	N/A	11	'rpkm':	SMc02638	N/A	7	'rpkm':	SMc02638	N/A	3	'rpkm':	SMc02638	N/A	2
'rpkm':	SMc02637	N/A	2	'rpkm':	SMc02637	N/A	8	'rpkm':	SMc02637	N/A	4	'rpkm':	SMc02637	N/A	1	'rpkm':	SMc02637	N/A	8	'rpkm':	SMc02637	N/A	5	'rpkm':	SMc02637	N/A	0	'rpkm':	SMc02637	N/A	0
'rpkm':	SMc02636	57.9398	122	'rpkm':	SMc02636	40.6722	58	'rpkm':	SMc02636	29.8767	60	'rpkm':	SMc02636	17.6137	28	'rpkm':	SMc02636	51.4281	100	'rpkm':	SMc02636	48.4562	66	'rpkm':	SMc02636	27.5493	24	'rpkm':	SMc02636	N/A	12
'rpkm':	SMc02635	28.3507	85	'rpkm':	SMc02635	22.6134	55	'rpkm':	SMc02635	17.5076	42	'rpkm':	SMc02635	N/A	7	'rpkm':	SMc02635	20.855	49	'rpkm':	SMc02635	23.3676	44	'rpkm':	SMc02635	N/A	19	'rpkm':	SMc02635	N/A	9
'rpkm':	SMc02634	54.1224	483	'rpkm':	SMc02634	54.864	480	'rpkm':	SMc02634	53.8218	477	'rpkm':	SMc02634	50.2223	342	'rpkm':	SMc02634	50.3786	450	'rpkm':	SMc02634	44.9227	264	'rpkm':	SMc02634	48.5728	222	'rpkm':	SMc02634	47.3625	181
'rpkm':	SMc02633	20.7677	190	'rpkm':	SMc02633	22.9364	210	'rpkm':	SMc02633	21.8289	216	'rpkm':	SMc02633	7.29272	66	'rpkm':	SMc02633	19.6004	175	'rpkm':	SMc02633	21.4946	138	'rpkm':	SMc02633	16.8162	70	'rpkm':	SMc02633	10.082	62
'rpkm':	SMc02632	14.8911	38	'rpkm':	SMc02632	12.262	24	'rpkm':	SMc02632	16.6025	35	'rpkm':	SMc02632	N/A	12	'rpkm':	SMc02632	11.8263	21	'rpkm':	SMc02632	12.262	17	'rpkm':	SMc02632	27.2432	42	'rpkm':	SMc02632	N/A	16
'rpkm':	SMc02631	24.827	68	'rpkm':	SMc02631	29.7529	89	'rpkm':	SMc02631	20.6996	59	'rpkm':	SMc02631	N/A	12	'rpkm':	SMc02631	22.2929	56	'rpkm':	SMc02631	22.9747	39	'rpkm':	SMc02631	19.0088	27	'rpkm':	SMc02631	20.0366	26
'rpkm':	SMc02603	73.9051	290	'rpkm':	SMc02603	62.6576	182	'rpkm':	SMc02603	59.724	229	'rpkm':	SMc02603	17.6886	58	'rpkm':	SMc02603	74.4777	305	'rpkm':	SMc02603	70.026	180	'rpkm':	SMc02603	66.2216	150	'rpkm':	SMc02603	24.6657	60
'rpkm':	SMc02601	14.7312	64	'rpkm':	SMc02601	14.1538	56	'rpkm':	SMc02601	8.23807	30	'rpkm':	SMc02601	N/A	6	'rpkm':	SMc02601	11.2262	41	'rpkm':	SMc02601	13.3932	38	'rpkm':	SMc02601	7.44767	15	'rpkm':	SMc02601	N/A	18
'rpkm':	SMc02599	18.9152	124	'rpkm':	SMc02599	20.3298	114	'rpkm':	SMc02599	18.9819	97	'rpkm':	SMc02599	8.39789	37	'rpkm':	SMc02599	12.79	63	'rpkm':	SMc02599	15.4508	48	'rpkm':	SMc02599	16.6733	40	'rpkm':	SMc02599	10.5583	32
'rpkm':	SMc02598	7.46348	21	'rpkm':	SMc02598	9.43122	20	'rpkm':	SMc02598	14.598	46	'rpkm':	SMc02598	N/A	14	'rpkm':	SMc02598	7.46348	17	'rpkm':	SMc02598	10.7504	26	'rpkm':	SMc02598	12.5806	22	'rpkm':	SMc02598	N/A	11
'rpkm':	SMc02597	N/A	8	'rpkm':	SMc02597	N/A	17	'rpkm':	SMc02597	14.939	17	'rpkm':	SMc02597	N/A	15	'rpkm':	SMc02597	N/A	6	'rpkm':	SMc02597	N/A	1	'rpkm':	SMc02597	14.939	1	'rpkm':	SMc02597	N/A	10
'rpkm':	SMc02661	6.64626	36	'rpkm':	SMc02661	N/A	22	'rpkm':	SMc02661	N/A	5	'rpkm':	SMc02661	N/A	1	'rpkm':	SMc02661	4.8143	27	'rpkm':	SMc02661	N/A	4	'rpkm':	SMc02661	N/A	5	'rpkm':	SMc02661	N/A	10
'rpkm':	SMc02571	6.05137	32	'rpkm':	SMc02571	13.0011	55	'rpkm':	SMc02571	N/A	18	'rpkm':	SMc02571	N/A	4	'rpkm':	SMc02571	4.59957	15	'rpkm':	SMc02571	N/A	21	'rpkm':	SMc02571	N/A	7	'rpkm':	SMc02571	N/A	9
'rpkm':	SMc02660	11.8128	17	'rpkm':	SMc02660	N/A	12	'rpkm':	SMc02660	N/A	7	'rpkm':	SMc02660	N/A	5	'rpkm':	SMc02660	11.8128	15	'rpkm':	SMc02660	N/A	3	'rpkm':	SMc02660	N/A	6	'rpkm':	SMc02660	N/A	0
'rpkm':	SMc02565	15.8588	52	'rpkm':	SMc02565	17.742	50	'rpkm':	SMc02565	25.1996	99	'rpkm':	SMc02565	12.5092	33	'rpkm':	SMc02565	14.5407	45	'rpkm':	SMc02565	19.9213	23	'rpkm':	SMc02565	19.7002	35	'rpkm':	SMc02565	17.6365	27
'rpkm':	SMc02561	25.3744	46	'rpkm':	SMc02561	19.1705	12	'rpkm':	SMc02561	30.4096	54	'rpkm':	SMc02561	20.7071	29	'rpkm':	SMc02561	20.9854	32	'rpkm':	SMc02561	19.1705	24	'rpkm':	SMc02561	27.9204	21	'rpkm':	SMc02561	N/A	18
'rpkm':	SMc02559	22.2518	44	'rpkm':	SMc02559	22.8844	22	'rpkm':	SMc02559	33.7572	76	'rpkm':	SMc02559	N/A	22	'rpkm':	SMc02559	19.1602	33	'rpkm':	SMc02559	21.0517	28	'rpkm':	SMc02559	26.9239	18	'rpkm':	SMc02559	N/A	18
'rpkm':	SMc02558	51.9878	160	'rpkm':	SMc02558	61.901	168	'rpkm':	SMc02558	53.6363	170	'rpkm':	SMc02558	23.9041	65	'rpkm':	SMc02558	41.5588	107	'rpkm':	SMc02558	48.5684	72	'rpkm':	SMc02558	53.0822	90	'rpkm':	SMc02558	22.4551	34
'rpkm':	SMc02557	37.706	105	'rpkm':	SMc02557	33.1089	51	'rpkm':	SMc02557	28.1516	72	'rpkm':	SMc02557	N/A	17	'rpkm':	SMc02557	30.5104	73	'rpkm':	SMc02557	40.0767	63	'rpkm':	SMc02557	24.5916	30	'rpkm':	SMc02557	N/A	7
'rpkm':	SMc02556	91.658	84	'rpkm':	SMc02556	86.6751	88	'rpkm':	SMc02556	34.7038	30	'rpkm':	SMc02556	N/A	7	'rpkm':	SMc02556	76.0919	59	'rpkm':	SMc02556	62.7096	35	'rpkm':	SMc02556	33.193	9	'rpkm':	SMc02556	N/A	5
'rpkm':	SMc02555	N/A	19	'rpkm':	SMc02555	14.7225	11	'rpkm':	SMc02555	N/A	16	'rpkm':	SMc02555	N/A	4	'rpkm':	SMc02555	N/A	13	'rpkm':	SMc02555	14.7225	6	'rpkm':	SMc02555	N/A	5	'rpkm':	SMc02555	N/A	2
'rpkm':	SMc02554	21.4456	27	'rpkm':	SMc02554	17.3647	30	'rpkm':	SMc02554	N/A	19	'rpkm':	SMc02554	N/A	4	'rpkm':	SMc02554	24.854	16	'rpkm':	SMc02554	14.5247	12	'rpkm':	SMc02554	N/A	12	'rpkm':	SMc02554	N/A	0
'rpkm':	SMc02553	23.7527	67	'rpkm':	SMc02553	17.2541	52	'rpkm':	SMc02553	10.3992	15	'rpkm':	SMc02553	N/A	6	'rpkm':	SMc02553	18.9967	43	'rpkm':	SMc02553	14.93	25	'rpkm':	SMc02553	10.3992	12	'rpkm':	SMc02553	N/A	6
'rpkm':	SMc02552	110.96	60	'rpkm':	SMc02552	114.67	69	'rpkm':	SMc02552	94.7071	53	'rpkm':	SMc02552	N/A	22	'rpkm':	SMc02552	83.7112	35	'rpkm':	SMc02552	84.6261	19	'rpkm':	SMc02552	73.9084	15	'rpkm':	SMc02552	N/A	4
'rpkm':	SMc02551	41.2528	190	'rpkm':	SMc02551	45.2745	222	'rpkm':	SMc02551	29.9776	154	'rpkm':	SMc02551	17.9862	68	'rpkm':	SMc02551	38.7161	173	'rpkm':	SMc02551	35.8495	103	'rpkm':	SMc02551	27.8389	73	'rpkm':	SMc02551	16.9412	35
'rpkm':	SMc02550	28.1444	51	'rpkm':	SMc02550	57.5902	122	'rpkm':	SMc02550	32.7287	44	'rpkm':	SMc02550	N/A	24	'rpkm':	SMc02550	29.1366	56	'rpkm':	SMc02550	35.3581	40	'rpkm':	SMc02550	35.8145	23	'rpkm':	SMc02550	N/A	17
'rpkm':	SMc02549	18.6995	26	'rpkm':	SMc02549	18.1546	3	'rpkm':	SMc02549	24.3756	38	'rpkm':	SMc02549	N/A	15	'rpkm':	SMc02549	22.162	38	'rpkm':	SMc02549	18.1546	13	'rpkm':	SMc02549	22.9903	19	'rpkm':	SMc02549	N/A	4
'rpkm':	SMc02548	24.7699	40	'rpkm':	SMc02548	35.1636	68	'rpkm':	SMc02548	39.0191	67	'rpkm':	SMc02548	N/A	15	'rpkm':	SMc02548	23.1486	36	'rpkm':	SMc02548	25.1815	27	'rpkm':	SMc02548	34.5252	25	'rpkm':	SMc02548	N/A	8
'rpkm':	SMc02547	28.9658	102	'rpkm':	SMc02547	19.5478	32	'rpkm':	SMc02547	33.9641	94	'rpkm':	SMc02547	23.3636	71	'rpkm':	SMc02547	22.18	62	'rpkm':	SMc02547	22.5927	38	'rpkm':	SMc02547	27.5015	30	'rpkm':	SMc02547	20.9085	34
'rpkm':	SMc02546	19.277	109	'rpkm':	SMc02546	21.4318	118	'rpkm':	SMc02546	24.539	137	'rpkm':	SMc02546	23.7656	123	'rpkm':	SMc02546	16.5113	83	'rpkm':	SMc02546	18.4156	65	'rpkm':	SMc02546	20.4761	52	'rpkm':	SMc02546	23.6886	71
'rpkm':	SMc02545	51.4252	158	'rpkm':	SMc02545	50.2049	150	'rpkm':	SMc02545	36.6922	121	'rpkm':	SMc02545	41.1347	111	'rpkm':	SMc02545	53.8762	179	'rpkm':	SMc02545	47.6945	101	'rpkm':	SMc02545	38.2428	70	'rpkm':	SMc02545	38.5507	57
'rpkm':	SMc02544	37.0946	78	'rpkm':	SMc02544	37.1389	91	'rpkm':	SMc02544	17.8492	33	'rpkm':	SMc02544	N/A	8	'rpkm':	SMc02544	34.9692	72	'rpkm':	SMc02544	28.1882	20	'rpkm':	SMc02544	18.3306	20	'rpkm':	SMc02544	N/A	11
'rpkm':	SMc02543	52.5714	301	'rpkm':	SMc02543	56.0265	306	'rpkm':	SMc02543	45.5281	229	'rpkm':	SMc02543	20.057	85	'rpkm':	SMc02543	48.7479	268	'rpkm':	SMc02543	48.3178	166	'rpkm':	SMc02543	43.8839	114	'rpkm':	SMc02543	24.0236	70
'rpkm':	SMc00550	25.8951	180	'rpkm':	SMc00550	25.2297	183	'rpkm':	SMc00550	27.1669	184	'rpkm':	SMc00550	9.34667	49	'rpkm':	SMc00550	21.7319	134	'rpkm':	SMc00550	20.9044	98	'rpkm':	SMc00550	20.268	56	'rpkm':	SMc00550	12.0571	44
'rpkm':	SMc00551	66.7749	158	'rpkm':	SMc00551	44.2076	66	'rpkm':	SMc00551	58.3247	160	'rpkm':	SMc00551	44.1425	84	'rpkm':	SMc00551	67.0768	165	'rpkm':	SMc00551	53.6478	81	'rpkm':	SMc00551	49.1837	65	'rpkm':	SMc00551	52.2477	66
'rpkm':	SMc00552	39.955	130	'rpkm':	SMc00552	42.3564	134	'rpkm':	SMc00552	49.4939	143	'rpkm':	SMc00552	31.1458	77	'rpkm':	SMc00552	37.0953	118	'rpkm':	SMc00552	36.2717	75	'rpkm':	SMc00552	42.8992	58	'rpkm':	SMc00552	33.5289	51
'rpkm':	SMc00553	46.2547	116	'rpkm':	SMc00553	55.4231	131	'rpkm':	SMc00553	71.6703	202	'rpkm':	SMc00553	40.9381	84	'rpkm':	SMc00553	49.6721	137	'rpkm':	SMc00553	57.3704	105	'rpkm':	SMc00553	67.6856	99	'rpkm':	SMc00553	45.4815	59
'rpkm':	SMc00554	50.0132	263	'rpkm':	SMc00554	44.7513	209	'rpkm':	SMc00554	51.6118	261	'rpkm':	SMc00554	17.5623	75	'rpkm':	SMc00554	43.4521	207	'rpkm':	SMc00554	45.2413	160	'rpkm':	SMc00554	46.6437	116	'rpkm':	SMc00554	20.9682	59
'rpkm':	SMc00555	102.779	220	'rpkm':	SMc00555	97.4807	213	'rpkm':	SMc00555	59.9903	115	'rpkm':	SMc00555	N/A	15	'rpkm':	SMc00555	103.083	229	'rpkm':	SMc00555	86.8572	129	'rpkm':	SMc00555	70.5961	83	'rpkm':	SMc00555	38.3197	35
'rpkm':	SMc00556	75.186	383	'rpkm':	SMc00556	65.071	315	'rpkm':	SMc00556	44.4543	242	'rpkm':	SMc00556	13.692	50	'rpkm':	SMc00556	75.2314	397	'rpkm':	SMc00556	62.9495	221	'rpkm':	SMc00556	42.3274	120	'rpkm':	SMc00556	16.6021	42
'rpkm':	SMc00557	22.4715	86	'rpkm':	SMc00557	20.614	13	'rpkm':	SMc00557	15.7509	72	'rpkm':	SMc00557	N/A	11	'rpkm':	SMc00557	19.7058	68	'rpkm':	SMc00557	19.2838	49	'rpkm':	SMc00557	10.975	18	'rpkm':	SMc00557	N/A	16
'rpkm':	SMc00558	10.4892	29	'rpkm':	SMc00558	19.6907	54	'rpkm':	SMc00558	N/A	2	'rpkm':	SMc00558	N/A	3	'rpkm':	SMc00558	N/A	12	'rpkm':	SMc00558	N/A	6	'rpkm':	SMc00558	N/A	1	'rpkm':	SMc00558	N/A	2
'rpkm':	SMc00559	N/A	8	'rpkm':	SMc00559	N/A	3	'rpkm':	SMc00559	N/A	10	'rpkm':	SMc00559	N/A	0	'rpkm':	SMc00559	N/A	15	'rpkm':	SMc00559	N/A	16	'rpkm':	SMc00559	N/A	4	'rpkm':	SMc00559	N/A	3
'rpkm':	SMc00560	N/A	14	'rpkm':	SMc00560	N/A	3	'rpkm':	SMc00560	N/A	14	'rpkm':	SMc00560	N/A	8	'rpkm':	SMc00560	N/A	24	'rpkm':	SMc00560	N/A	21	'rpkm':	SMc00560	N/A	10	'rpkm':	SMc00560	N/A	16
'rpkm':	SMc00561	54.4475	277	'rpkm':	SMc00561	50.3697	262	'rpkm':	SMc00561	24.4236	132	'rpkm':	SMc00561	6.60115	26	'rpkm':	SMc00561	43.3827	176	'rpkm':	SMc00561	37.9545	107	'rpkm':	SMc00561	21.1886	55	'rpkm':	SMc00561	N/A	15
'rpkm':	SMc00562	N/A	4	'rpkm':	SMc00562	N/A	11	'rpkm':	SMc00562	N/A	0	'rpkm':	SMc00562	N/A	0	'rpkm':	SMc00562	N/A	2	'rpkm':	SMc00562	N/A	2	'rpkm':	SMc00562	N/A	0	'rpkm':	SMc00562	N/A	0
'rpkm':	SMc00563	4.60106	10	'rpkm':	SMc00563	N/A	0	'rpkm':	SMc00563	N/A	15	'rpkm':	SMc00563	N/A	1	'rpkm':	SMc00563	4.60106	12	'rpkm':	SMc00563	N/A	6	'rpkm':	SMc00563	N/A	5	'rpkm':	SMc00563	N/A	3
'rpkm':	SMc00564	N/A	6	'rpkm':	SMc00564	N/A	24	'rpkm':	SMc00564	N/A	11	'rpkm':	SMc00564	N/A	9	'rpkm':	SMc00564	N/A	15	'rpkm':	SMc00564	N/A	7	'rpkm':	SMc00564	N/A	9	'rpkm':	SMc00564	N/A	2
'rpkm':	SMc00565	280.865	626	'rpkm':	SMc00565	269.937	537	'rpkm':	SMc00565	281.18	620	'rpkm':	SMc00565	259.284	441	'rpkm':	SMc00565	269.63	605	'rpkm':	SMc00565	261.913	380	'rpkm':	SMc00565	270.757	314	'rpkm':	SMc00565	257.048	252
'rpkm':	SMc00566	72.6419	285	'rpkm':	SMc00566	91.3961	339	'rpkm':	SMc00566	86.6436	328	'rpkm':	SMc00566	20.6147	67	'rpkm':	SMc00566	94.7752	436	'rpkm':	SMc00566	104.129	312	'rpkm':	SMc00566	111.753	256	'rpkm':	SMc00566	54.7193	138
'rpkm':	SMc00567	465.409	395	'rpkm':	SMc00567	484.21	388	'rpkm':	SMc00567	546.089	451	'rpkm':	SMc00567	164.592	123	'rpkm':	SMc00567	396.008	294	'rpkm':	SMc00567	421.495	216	'rpkm':	SMc00567	448.989	163	'rpkm':	SMc00567	232.846	123
'rpkm':	SMc00568	357.357	578	'rpkm':	SMc00568	323.007	476	'rpkm':	SMc00568	329.652	556	'rpkm':	SMc00568	63.3804	97	'rpkm':	SMc00568	320.532	488	'rpkm':	SMc00568	303.287	314	'rpkm':	SMc00568	288.413	238	'rpkm':	SMc00568	101.874	109
'rpkm':	SMc00569	N/A	1	'rpkm':	SMc00569	N/A	0	'rpkm':	SMc00569	N/A	1	'rpkm':	SMc00569	N/A	0	'rpkm':	SMc00569	N/A	2	'rpkm':	SMc00569	N/A	0	'rpkm':	SMc00569	N/A	0	'rpkm':	SMc00569	N/A	1
'rpkm':	SMc00570	36.1868	115	'rpkm':	SMc00570	43.8163	177	'rpkm':	SMc00570	26.8903	93	'rpkm':	SMc00570	N/A	24	'rpkm':	SMc00570	35.3156	113	'rpkm':	SMc00570	31.9049	73	'rpkm':	SMc00570	21.9525	33	'rpkm':	SMc00570	N/A	12
'rpkm':	SMc00571	171.063	586	'rpkm':	SMc00571	170.84	557	'rpkm':	SMc00571	139.839	473	'rpkm':	SMc00571	66.7221	196	'rpkm':	SMc00571	159.687	535	'rpkm':	SMc00571	156.233	351	'rpkm':	SMc00571	125.876	211	'rpkm':	SMc00571	73.064	132
'rpkm':	SMc00572	121.368	314	'rpkm':	SMc00572	98.1349	170	'rpkm':	SMc00572	115.542	299	'rpkm':	SMc00572	51.6821	115	'rpkm':	SMc00572	127.844	357	'rpkm':	SMc00572	124.098	219	'rpkm':	SMc00572	102.036	128	'rpkm':	SMc00572	49.5746	62
'rpkm':	SMc00573	1128.69	1026	'rpkm':	SMc00573	881.529	681	'rpkm':	SMc00573	877.81	682	'rpkm':	SMc00573	550.015	346	'rpkm':	SMc00573	858.292	636	'rpkm':	SMc00573	766.641	380	'rpkm':	SMc00573	687.116	218	'rpkm':	SMc00573	443.32	124
'rpkm':	SMc00574	117.284	523	'rpkm':	SMc00574	134.11	644	'rpkm':	SMc00574	125.915	553	'rpkm':	SMc00574	44.9824	174	'rpkm':	SMc00574	113.082	506	'rpkm':	SMc00574	105.535	309	'rpkm':	SMc00574	116.191	257	'rpkm':	SMc00574	50.9507	124
'rpkm':	SMc00575	47.7922	204	'rpkm':	SMc00575	51.5328	209	'rpkm':	SMc00575	63.157	295	'rpkm':	SMc00575	29.7196	103	'rpkm':	SMc00575	39.8994	148	'rpkm':	SMc00575	41.0038	96	'rpkm':	SMc00575	44.8352	86	'rpkm':	SMc00575	36.8923	86
'rpkm':	SMc00576	34.8634	117	'rpkm':	SMc00576	24.9304	65	'rpkm':	SMc00576	36.6533	115	'rpkm':	SMc00576	34.0471	98	'rpkm':	SMc00576	30.1143	93	'rpkm':	SMc00576	26.1837	54	'rpkm':	SMc00576	27.8397	36	'rpkm':	SMc00576	38.9005	70
'rpkm':	SMc00577	38.2996	81	'rpkm':	SMc00577	44.6584	100	'rpkm':	SMc00577	45.5567	96	'rpkm':	SMc00577	61.4445	124	'rpkm':	SMc00577	41.2827	97	'rpkm':	SMc00577	41.8464	66	'rpkm':	SMc00577	39.7475	39	'rpkm':	SMc00577	63.9526	77
'rpkm':	SMc00578	N/A	10	'rpkm':	SMc00578	47.5566	0	'rpkm':	SMc00578	N/A	23	'rpkm':	SMc00578	110.012	37	'rpkm':	SMc00578	N/A	8	'rpkm':	SMc00578	47.5566	8	'rpkm':	SMc00578	N/A	12	'rpkm':	SMc00578	N/A	7
'rpkm':	SMc00579	33.3854	97	'rpkm':	SMc00579	36.565	117	'rpkm':	SMc00579	39.505	118	'rpkm':	SMc00579	39.3485	97	'rpkm':	SMc00579	25.8585	59	'rpkm':	SMc00579	29.0666	58	'rpkm':	SMc00579	38.9398	62	'rpkm':	SMc00579	40.0286	58
'rpkm':	SMc00580	80.2671	251	'rpkm':	SMc00580	95.6457	351	'rpkm':	SMc00580	112.685	422	'rpkm':	SMc00580	91.4149	261	'rpkm':	SMc00580	76.7893	236	'rpkm':	SMc00580	93.041	250	'rpkm':	SMc00580	111.731	224	'rpkm':	SMc00580	112.32	217
'rpkm':	SMc00581	90.2407	313	'rpkm':	SMc00581	89.2895	282	'rpkm':	SMc00581	106.527	352	'rpkm':	SMc00581	37.7969	99	'rpkm':	SMc00581	72.5808	212	'rpkm':	SMc00581	78.2712	161	'rpkm':	SMc00581	83.1824	116	'rpkm':	SMc00581	49.3767	91
'rpkm':	SMc00582	153.729	1243	'rpkm':	SMc00582	156.61	1158	'rpkm':	SMc00582	160.363	1252	'rpkm':	SMc00582	40.6049	292	'rpkm':	SMc00582	130.239	919	'rpkm':	SMc00582	135.688	632	'rpkm':	SMc00582	135.649	482	'rpkm':	SMc00582	46.4145	211
'rpkm':	SMc00583	216.011	814	'rpkm':	SMc00583	184.175	659	'rpkm':	SMc00583	158.865	561	'rpkm':	SMc00583	81.3616	218	'rpkm':	SMc00583	191.688	667	'rpkm':	SMc00583	185.049	498	'rpkm':	SMc00583	145.46	254	'rpkm':	SMc00583	93.6326	167
'rpkm':	SMc00584	69.9306	265	'rpkm':	SMc00584	83.5461	363	'rpkm':	SMc00584	32.0458	114	'rpkm':	SMc00584	N/A	10	'rpkm':	SMc00584	67.8385	258	'rpkm':	SMc00584	64.7063	166	'rpkm':	SMc00584	39.9201	92	'rpkm':	SMc00584	N/A	21
'rpkm':	SMc00585	37.0528	177	'rpkm':	SMc00585	32.5303	139	'rpkm':	SMc00585	29.6687	139	'rpkm':	SMc00585	10.9612	43	'rpkm':	SMc00585	34.0184	153	'rpkm':	SMc00585	29.863	85	'rpkm':	SMc00585	27.275	63	'rpkm':	SMc00585	N/A	22
'rpkm':	SMc00586	37.1364	44	'rpkm':	SMc00586	53.1686	86	'rpkm':	SMc00586	31.0664	41	'rpkm':	SMc00586	N/A	11	'rpkm':	SMc00586	34.6169	38	'rpkm':	SMc00586	46.4823	24	'rpkm':	SMc00586	34.3707	27	'rpkm':	SMc00586	N/A	3
'rpkm':	SMc05005	N/A	10	'rpkm':	SMc05005	N/A	0	'rpkm':	SMc05005	N/A	7	'rpkm':	SMc05005	N/A	2	'rpkm':	SMc05005	N/A	16	'rpkm':	SMc05005	N/A	3	'rpkm':	SMc05005	N/A	1	'rpkm':	SMc05005	N/A	1
'rpkm':	SMc00588	21.6348	65	'rpkm':	SMc00588	15.4728	43	'rpkm':	SMc00588	10.5488	29	'rpkm':	SMc00588	N/A	8	'rpkm':	SMc00588	19.808	56	'rpkm':	SMc00588	14.7519	29	'rpkm':	SMc00588	10.9281	19	'rpkm':	SMc00588	N/A	12
'rpkm':	SMc00589	58.7294	161	'rpkm':	SMc00589	59.6859	162	'rpkm':	SMc00589	45.5619	130	'rpkm':	SMc00589	30.0734	62	'rpkm':	SMc00589	53.2105	133	'rpkm':	SMc00589	52.5385	90	'rpkm':	SMc00589	44.57	67	'rpkm':	SMc00589	32.592	43
'rpkm':	SMc00590	45.9792	325	'rpkm':	SMc00590	43.9407	310	'rpkm':	SMc00590	27.3957	184	'rpkm':	SMc00590	8.21229	48	'rpkm':	SMc00590	38.7282	245	'rpkm':	SMc00590	37.7404	176	'rpkm':	SMc00590	27.8607	102	'rpkm':	SMc00590	10.6676	42
'rpkm':	SMc00591	73.144	67	'rpkm':	SMc00591	91.218	91	'rpkm':	SMc00591	77.3247	66	'rpkm':	SMc00591	62.3145	44	'rpkm':	SMc00591	65.4884	55	'rpkm':	SMc00591	66.6079	35	'rpkm':	SMc00591	78.3797	11	'rpkm':	SMc00591	65.0361	15
'rpkm':	SMc00592	16.5606	152	'rpkm':	SMc00592	14.3671	117	'rpkm':	SMc00592	18.3008	173	'rpkm':	SMc00592	6.29949	49	'rpkm':	SMc00592	19.1871	204	'rpkm':	SMc00592	20.9945	172	'rpkm':	SMc00592	21.573	122	'rpkm':	SMc00592	9.33105	53
'rpkm':	SMc00593	20.6282	35	'rpkm':	SMc00593	N/A	9	'rpkm':	SMc00593	N/A	13	'rpkm':	SMc00593	N/A	2	'rpkm':	SMc00593	19.0966	31	'rpkm':	SMc00593	N/A	24	'rpkm':	SMc00593	N/A	10	'rpkm':	SMc00593	N/A	3
'rpkm':	SMc00594	44.8953	113	'rpkm':	SMc00594	33.9484	69	'rpkm':	SMc00594	30.122	60	'rpkm':	SMc00594	24.949	55	'rpkm':	SMc00594	45.3299	119	'rpkm':	SMc00594	39.8032	71	'rpkm':	SMc00594	43.1137	62	'rpkm':	SMc00594	23.0846	28
'rpkm':	SMc00595	624.892	977	'rpkm':	SMc00595	588.482	941	'rpkm':	SMc00595	476.258	698	'rpkm':	SMc00595	278.203	337	'rpkm':	SMc00595	505.857	676	'rpkm':	SMc00595	441.316	407	'rpkm':	SMc00595	376.318	236	'rpkm':	SMc00595	256.005	167
'rpkm':	SMc00596	N/A	5	'rpkm':	SMc00596	N/A	0	'rpkm':	SMc00596	N/A	3	'rpkm':	SMc00596	N/A	1	'rpkm':	SMc00596	N/A	3	'rpkm':	SMc00596	N/A	1	'rpkm':	SMc00596	N/A	2	'rpkm':	SMc00596	N/A	0
'rpkm':	SMc00597	N/A	1	'rpkm':	SMc00597	N/A	12	'rpkm':	SMc00597	N/A	1	'rpkm':	SMc00597	N/A	0	'rpkm':	SMc00597	N/A	0	'rpkm':	SMc00597	N/A	1	'rpkm':	SMc00597	N/A	1	'rpkm':	SMc00597	N/A	0
'rpkm':	SMc00598	N/A	10	'rpkm':	SMc00598	9.4168	27	'rpkm':	SMc00598	N/A	1	'rpkm':	SMc00598	N/A	1	'rpkm':	SMc00598	N/A	7	'rpkm':	SMc00598	N/A	2	'rpkm':	SMc00598	N/A	0	'rpkm':	SMc00598	N/A	0
'rpkm':	SMc00599	32.2789	33	'rpkm':	SMc00599	34.2737	44	'rpkm':	SMc00599	34.8233	58	'rpkm':	SMc00599	N/A	23	'rpkm':	SMc00599	36.0714	46	'rpkm':	SMc00599	35.6376	36	'rpkm':	SMc00599	29.317	16	'rpkm':	SMc00599	N/A	14
'rpkm':	SMc00600	64.1143	46	'rpkm':	SMc00600	43.6363	26	'rpkm':	SMc00600	46.2084	41	'rpkm':	SMc00600	N/A	14	'rpkm':	SMc00600	63.1769	46	'rpkm':	SMc00600	54.4956	33	'rpkm':	SMc00600	41.2104	9	'rpkm':	SMc00600	N/A	9
'rpkm':	SMc00601	59.4679	117	'rpkm':	SMc00601	40.1369	68	'rpkm':	SMc00601	42.8701	78	'rpkm':	SMc00601	17.5055	27	'rpkm':	SMc00601	47.7016	75	'rpkm':	SMc00601	45.1423	65	'rpkm':	SMc00601	39.7862	36	'rpkm':	SMc00601	N/A	9
'rpkm':	SMc00602	14.2718	91	'rpkm':	SMc00602	16.598	119	'rpkm':	SMc00602	14.8665	112	'rpkm':	SMc00602	5.453	29	'rpkm':	SMc00602	13.4419	83	'rpkm':	SMc00602	12.5661	50	'rpkm':	SMc00602	12.4364	44	'rpkm':	SMc00602	N/A	19
'rpkm':	SMc00603	31.4011	77	'rpkm':	SMc00603	32.9187	90	'rpkm':	SMc00603	18.8245	51	'rpkm':	SMc00603	N/A	15	'rpkm':	SMc00603	26.3608	54	'rpkm':	SMc00603	22.706	30	'rpkm':	SMc00603	19.0359	28	'rpkm':	SMc00603	N/A	8
'rpkm':	SMc00604	473.796	1140	'rpkm':	SMc00604	465.361	1089	'rpkm':	SMc00604	366.699	902	'rpkm':	SMc00604	286.787	581	'rpkm':	SMc00604	282.966	367	'rpkm':	SMc00604	277.808	242	'rpkm':	SMc00604	218.907	173	'rpkm':	SMc00604	190.077	149
'rpkm':	SMc00605	29.5992	62	'rpkm':	SMc00605	31.8236	21	'rpkm':	SMc00605	24.1659	41	'rpkm':	SMc00605	N/A	22	'rpkm':	SMc00605	21.9191	33	'rpkm':	SMc00605	31.8236	19	'rpkm':	SMc00605	26.4343	23	'rpkm':	SMc00605	N/A	13
'rpkm':	SMc00606	44.9518	115	'rpkm':	SMc00606	42.545	125	'rpkm':	SMc00606	38.3937	127	'rpkm':	SMc00606	26.2379	42	'rpkm':	SMc00606	41.3833	101	'rpkm':	SMc00606	37.6998	76	'rpkm':	SMc00606	34.2605	58	'rpkm':	SMc00606	31.2675	36
'rpkm':	SMc00607	99.2024	130	'rpkm':	SMc00607	84.5596	134	'rpkm':	SMc00607	37.0454	47	'rpkm':	SMc00607	N/A	14	'rpkm':	SMc00607	76.0222	66	'rpkm':	SMc00607	52.3697	32	'rpkm':	SMc00607	46.3625	39	'rpkm':	SMc00607	N/A	11
'rpkm':	SMc00608	40.7786	138	'rpkm':	SMc00608	38.0879	120	'rpkm':	SMc00608	21.5943	67	'rpkm':	SMc00608	N/A	13	'rpkm':	SMc00608	35.4586	112	'rpkm':	SMc00608	34.0402	73	'rpkm':	SMc00608	24.6889	45	'rpkm':	SMc00608	N/A	5
'rpkm':	SMc00609	60.0496	422	'rpkm':	SMc00609	57.0356	364	'rpkm':	SMc00609	46.182	330	'rpkm':	SMc00609	15.3204	95	'rpkm':	SMc00609	52.69	333	'rpkm':	SMc00609	56.6836	269	'rpkm':	SMc00609	45.0824	170	'rpkm':	SMc00609	18.0923	73
'rpkm':	SMc00610	14.0574	27	'rpkm':	SMc00610	13.9862	29	'rpkm':	SMc00610	22.7004	43	'rpkm':	SMc00610	N/A	12	'rpkm':	SMc00610	15.0731	32	'rpkm':	SMc00610	12.7669	17	'rpkm':	SMc00610	21.9728	13	'rpkm':	SMc00610	N/A	8
'rpkm':	SMc00611	7.51235	59	'rpkm':	SMc00611	7.01264	71	'rpkm':	SMc00611	6.88447	62	'rpkm':	SMc00611	N/A	25	'rpkm':	SMc00611	8.62555	80	'rpkm':	SMc00611	5.44003	34	'rpkm':	SMc00611	7.0756	35	'rpkm':	SMc00611	8.25249	32
'rpkm':	SMc00612	N/A	3	'rpkm':	SMc00612	N/A	0	'rpkm':	SMc00612	N/A	3	'rpkm':	SMc00612	N/A	2	'rpkm':	SMc00612	N/A	2	'rpkm':	SMc00612	N/A	1	'rpkm':	SMc00612	N/A	0	'rpkm':	SMc00612	N/A	1
'rpkm':	SMc00613	N/A	7	'rpkm':	SMc00613	N/A	0	'rpkm':	SMc00613	N/A	7	'rpkm':	SMc00613	N/A	3	'rpkm':	SMc00613	N/A	10	'rpkm':	SMc00613	N/A	2	'rpkm':	SMc00613	N/A	8	'rpkm':	SMc00613	N/A	6
'rpkm':	SMc00614	50.7476	118	'rpkm':	SMc00614	48.9511	94	'rpkm':	SMc00614	45.5753	107	'rpkm':	SMc00614	16.6677	23	'rpkm':	SMc00614	46.8637	105	'rpkm':	SMc00614	49.4592	72	'rpkm':	SMc00614	39.3718	44	'rpkm':	SMc00614	16.6677	17
'rpkm':	SMc00615	130.049	494	'rpkm':	SMc00615	111.104	397	'rpkm':	SMc00615	96.9707	409	'rpkm':	SMc00615	65.5335	219	'rpkm':	SMc00615	132.359	528	'rpkm':	SMc00615	137.572	433	'rpkm':	SMc00615	110.707	269	'rpkm':	SMc00615	83.8933	187
'rpkm':	SMc00616	59.5118	234	'rpkm':	SMc00616	52.3565	199	'rpkm':	SMc00616	27.8961	99	'rpkm':	SMc00616	9.55721	28	'rpkm':	SMc00616	48.4654	160	'rpkm':	SMc00616	43.9327	104	'rpkm':	SMc00616	28.3523	55	'rpkm':	SMc00616	16.4689	28
'rpkm':	SMc00617	82.2683	200	'rpkm':	SMc00617	64.0022	125	'rpkm':	SMc00617	75.9344	193	'rpkm':	SMc00617	27.4087	63	'rpkm':	SMc00617	73.1264	165	'rpkm':	SMc00617	59.8831	80	'rpkm':	SMc00617	62.8359	74	'rpkm':	SMc00617	27.6181	37
'rpkm':	SMc00618	192.071	1576	'rpkm':	SMc00618	193.879	1618	'rpkm':	SMc00618	173.118	1471	'rpkm':	SMc00618	105.104	716	'rpkm':	SMc00618	183.145	1500	'rpkm':	SMc00618	172.297	983	'rpkm':	SMc00618	167.23	749	'rpkm':	SMc00618	126.097	557
'rpkm':	SMc00619	77.1058	456	'rpkm':	SMc00619	85.1673	515	'rpkm':	SMc00619	109.987	644	'rpkm':	SMc00619	38.6672	208	'rpkm':	SMc00619	78.468	486	'rpkm':	SMc00619	71.2422	284	'rpkm':	SMc00619	96.9601	281	'rpkm':	SMc00619	52.0792	183
'rpkm':	SMc00620	22.2783	135	'rpkm':	SMc00620	20.806	105	'rpkm':	SMc00620	23.6222	138	'rpkm':	SMc00620	16.7914	70	'rpkm':	SMc00620	20.7595	126	'rpkm':	SMc00620	22.2465	88	'rpkm':	SMc00620	25.7724	84	'rpkm':	SMc00620	16.6411	40
'rpkm':	SMc00621	9.25035	34	'rpkm':	SMc00621	13.7615	62	'rpkm':	SMc00621	10.3301	41	'rpkm':	SMc00621	N/A	14	'rpkm':	SMc00621	8.94804	33	'rpkm':	SMc00621	11.0024	32	'rpkm':	SMc00621	8.45698	20	'rpkm':	SMc00621	N/A	10
'rpkm':	SMc00622	40.2131	162	'rpkm':	SMc00622	46.6342	219	'rpkm':	SMc00622	22.9214	91	'rpkm':	SMc00622	N/A	16	'rpkm':	SMc00622	37.2565	145	'rpkm':	SMc00622	34.1273	95	'rpkm':	SMc00622	23.444	51	'rpkm':	SMc00622	N/A	21
'rpkm':	SMc01754	8.32205	39	'rpkm':	SMc01754	16.4916	104	'rpkm':	SMc01754	8.70582	39	'rpkm':	SMc01754	N/A	13	'rpkm':	SMc01754	11.9322	74	'rpkm':	SMc01754	10.9718	41	'rpkm':	SMc01754	13.6799	44	'rpkm':	SMc01754	N/A	18
'rpkm':	SMc01755	31.5872	134	'rpkm':	SMc01755	27.0479	115	'rpkm':	SMc01755	9.44322	37	'rpkm':	SMc01755	N/A	7	'rpkm':	SMc01755	26.1641	94	'rpkm':	SMc01755	22.298	58	'rpkm':	SMc01755	9.15788	24	'rpkm':	SMc01755	N/A	5
'rpkm':	SMc01756	122.42	800	'rpkm':	SMc01756	120.357	733	'rpkm':	SMc01756	110.197	684	'rpkm':	SMc01756	29.0047	170	'rpkm':	SMc01756	115.859	750	'rpkm':	SMc01756	104.725	415	'rpkm':	SMc01756	91.0738	255	'rpkm':	SMc01756	31.6371	113
'rpkm':	SMc01757	32.5561	46	'rpkm':	SMc01757	35.3265	56	'rpkm':	SMc01757	22.2179	26	'rpkm':	SMc01757	N/A	4	'rpkm':	SMc01757	30.3391	42	'rpkm':	SMc01757	24.6007	21	'rpkm':	SMc01757	N/A	10	'rpkm':	SMc01757	N/A	7
'rpkm':	SMc01758	N/A	18	'rpkm':	SMc01758	8.25394	43	'rpkm':	SMc01758	N/A	19	'rpkm':	SMc01758	N/A	10	'rpkm':	SMc01758	N/A	19	'rpkm':	SMc01758	N/A	10	'rpkm':	SMc01758	N/A	9	'rpkm':	SMc01758	N/A	5
'rpkm':	SMc01759	N/A	8	'rpkm':	SMc01759	N/A	0	'rpkm':	SMc01759	N/A	7	'rpkm':	SMc01759	N/A	7	'rpkm':	SMc01759	N/A	16	'rpkm':	SMc01759	N/A	8	'rpkm':	SMc01759	N/A	2	'rpkm':	SMc01759	N/A	3
'rpkm':	SMc01760	65.8583	275	'rpkm':	SMc01760	70.3452	286	'rpkm':	SMc01760	52.5714	191	'rpkm':	SMc01760	36.1796	113	'rpkm':	SMc01760	56.0803	207	'rpkm':	SMc01760	54.7114	125	'rpkm':	SMc01760	43.4868	67	'rpkm':	SMc01760	28.3054	37
'rpkm':	SMc01761	105.142	850	'rpkm':	SMc01761	100.018	716	'rpkm':	SMc01761	85.4152	641	'rpkm':	SMc01761	34.006	221	'rpkm':	SMc01761	96.5866	750	'rpkm':	SMc01761	94.8703	480	'rpkm':	SMc01761	78.3694	292	'rpkm':	SMc01761	37.5717	153
'rpkm':	SMc01762	72.1443	91	'rpkm':	SMc01762	82.6182	102	'rpkm':	SMc01762	73.6658	97	'rpkm':	SMc01762	40.8983	36	'rpkm':	SMc01762	71.1519	92	'rpkm':	SMc01762	64.319	47	'rpkm':	SMc01762	81.5534	61	'rpkm':	SMc01762	64.6026	33
'rpkm':	SMc01763	73.9204	226	'rpkm':	SMc01763	86.9654	295	'rpkm':	SMc01763	84.0175	263	'rpkm':	SMc01763	33.9936	91	'rpkm':	SMc01763	74.4168	237	'rpkm':	SMc01763	74.9993	169	'rpkm':	SMc01763	89.8045	159	'rpkm':	SMc01763	49.6429	96
'rpkm':	SMc01764	53.6876	142	'rpkm':	SMc01764	61.2733	158	'rpkm':	SMc01764	56.2371	158	'rpkm':	SMc01764	N/A	18	'rpkm':	SMc01764	45.4199	104	'rpkm':	SMc01764	52.6183	86	'rpkm':	SMc01764	59.3003	93	'rpkm':	SMc01764	N/A	15
'rpkm':	SMc01765	151.181	249	'rpkm':	SMc01765	116.239	133	'rpkm':	SMc01765	115	171	'rpkm':	SMc01765	27.243	32	'rpkm':	SMc01765	125.756	179	'rpkm':	SMc01765	117.772	103	'rpkm':	SMc01765	106.497	79	'rpkm':	SMc01765	28.2391	18
'rpkm':	SMc01766	158.799	587	'rpkm':	SMc01766	161.131	610	'rpkm':	SMc01766	98.9948	359	'rpkm':	SMc01766	32.3594	119	'rpkm':	SMc01766	161.45	628	'rpkm':	SMc01766	143.814	362	'rpkm':	SMc01766	102.341	206	'rpkm':	SMc01766	40.3825	97
'rpkm':	SMc01767	39.6168	63	'rpkm':	SMc01767	34.8241	5	'rpkm':	SMc01767	N/A	12	'rpkm':	SMc01767	N/A	0	'rpkm':	SMc01767	35.7702	54	'rpkm':	SMc01767	34.8241	18	'rpkm':	SMc01767	N/A	7	'rpkm':	SMc01767	N/A	1
'rpkm':	SMc01768	69.2298	134	'rpkm':	SMc01768	34.2074	30	'rpkm':	SMc01768	39.4259	73	'rpkm':	SMc01768	24.1203	35	'rpkm':	SMc01768	54.1022	87	'rpkm':	SMc01768	42.9842	44	'rpkm':	SMc01768	42.7757	45	'rpkm':	SMc01768	27.7637	26
'rpkm':	SMc01769	56.7823	282	'rpkm':	SMc01769	58.3964	279	'rpkm':	SMc01769	40.2531	187	'rpkm':	SMc01769	10.5114	40	'rpkm':	SMc01769	50.9363	240	'rpkm':	SMc01769	45.7107	128	'rpkm':	SMc01769	36.4697	84	'rpkm':	SMc01769	16.8644	49
'rpkm':	SMc01770	108.928	484	'rpkm':	SMc01770	91.6171	328	'rpkm':	SMc01770	80.101	363	'rpkm':	SMc01770	30.8912	116	'rpkm':	SMc01770	104.983	467	'rpkm':	SMc01770	98.1253	286	'rpkm':	SMc01770	73.4702	167	'rpkm':	SMc01770	37.3944	93
'rpkm':	SMc01771	192.77	313	'rpkm':	SMc01771	191.485	300	'rpkm':	SMc01771	154.889	256	'rpkm':	SMc01771	52.0428	75	'rpkm':	SMc01771	194.961	331	'rpkm':	SMc01771	181.496	202	'rpkm':	SMc01771	167.089	157	'rpkm':	SMc01771	67.6243	66
'rpkm':	SMc01772	56.8561	231	'rpkm':	SMc01772	56.5084	193	'rpkm':	SMc01772	75.1588	303	'rpkm':	SMc01772	29.048	87	'rpkm':	SMc01772	61.9274	280	'rpkm':	SMc01772	64.3839	190	'rpkm':	SMc01772	69.8619	142	'rpkm':	SMc01772	46.059	113
'rpkm':	SMc01773	52.8545	112	'rpkm':	SMc01773	57.2855	116	'rpkm':	SMc01773	63.9593	126	'rpkm':	SMc01773	34.2263	49	'rpkm':	SMc01773	49.4831	102	'rpkm':	SMc01773	54.6396	79	'rpkm':	SMc01773	53.3325	46	'rpkm':	SMc01773	38.227	36
'rpkm':	SMc01774	97.1182	105	'rpkm':	SMc01774	116.578	138	'rpkm':	SMc01774	118.712	145	'rpkm':	SMc01774	154.968	160	'rpkm':	SMc01774	110.925	141	'rpkm':	SMc01774	105.051	84	'rpkm':	SMc01774	113.47	72	'rpkm':	SMc01774	136.37	73
'rpkm':	SMc01775	N/A	15	'rpkm':	SMc01775	15.0741	26	'rpkm':	SMc01775	N/A	13	'rpkm':	SMc01775	N/A	3	'rpkm':	SMc01775	N/A	4	'rpkm':	SMc01775	N/A	8	'rpkm':	SMc01775	N/A	4	'rpkm':	SMc01775	N/A	1
'rpkm':	SMc01776	11.255	21	'rpkm':	SMc01776	19.8806	32	'rpkm':	SMc01776	N/A	7	'rpkm':	SMc01776	N/A	1	'rpkm':	SMc01776	11.255	16	'rpkm':	SMc01776	N/A	6	'rpkm':	SMc01776	N/A	3	'rpkm':	SMc01776	N/A	1
'rpkm':	SMc01777	87.7853	161	'rpkm':	SMc01777	55.5576	70	'rpkm':	SMc01777	41.5279	73	'rpkm':	SMc01777	N/A	19	'rpkm':	SMc01777	72.6221	120	'rpkm':	SMc01777	62.6111	68	'rpkm':	SMc01777	39.3621	36	'rpkm':	SMc01777	N/A	9
'rpkm':	SMc01778	56.7333	100	'rpkm':	SMc01778	67.4423	135	'rpkm':	SMc01778	44.5746	81	'rpkm':	SMc01778	N/A	22	'rpkm':	SMc01778	55.3236	99	'rpkm':	SMc01778	46.1911	52	'rpkm':	SMc01778	47.9401	49	'rpkm':	SMc01778	N/A	23
'rpkm':	SMc01779	31.2503	141	'rpkm':	SMc01779	40.4123	203	'rpkm':	SMc01779	29.6413	123	'rpkm':	SMc01779	12.8138	59	'rpkm':	SMc01779	30.2747	138	'rpkm':	SMc01779	30.5394	94	'rpkm':	SMc01779	30.5666	70	'rpkm':	SMc01779	16.4944	48
'rpkm':	SMc01780	31.7161	213	'rpkm':	SMc01780	37.497	248	'rpkm':	SMc01780	32.5656	211	'rpkm':	SMc01780	13.8717	75	'rpkm':	SMc01780	25.9992	139	'rpkm':	SMc01780	28.2411	91	'rpkm':	SMc01780	28.2406	83	'rpkm':	SMc01780	16.4022	60
'rpkm':	SMc01781	383.593	674	'rpkm':	SMc01781	374.803	676	'rpkm':	SMc01781	231.82	420	'rpkm':	SMc01781	102.807	142	'rpkm':	SMc01781	323.287	494	'rpkm':	SMc01781	286.473	292	'rpkm':	SMc01781	211.457	192	'rpkm':	SMc01781	109.025	92
'rpkm':	SMc01782	61.1547	108	'rpkm':	SMc01782	47.8214	91	'rpkm':	SMc01782	21.4051	45	'rpkm':	SMc01782	N/A	4	'rpkm':	SMc01782	52.2676	80	'rpkm':	SMc01782	40.7589	50	'rpkm':	SMc01782	24.0864	29	'rpkm':	SMc01782	N/A	15
'rpkm':	SMc01783	37.1617	78	'rpkm':	SMc01783	40.3669	86	'rpkm':	SMc01783	28.2881	48	'rpkm':	SMc01783	N/A	16	'rpkm':	SMc01783	41.03	95	'rpkm':	SMc01783	29.2341	35	'rpkm':	SMc01783	28.4537	26	'rpkm':	SMc01783	N/A	12
'rpkm':	SMc01784	199.408	723	'rpkm':	SMc01784	178.959	613	'rpkm':	SMc01784	161.018	588	'rpkm':	SMc01784	97.5338	280	'rpkm':	SMc01784	201.907	766	'rpkm':	SMc01784	195.76	543	'rpkm':	SMc01784	171.238	352	'rpkm':	SMc01784	124.732	249
'rpkm':	SMc01785	87.9086	291	'rpkm':	SMc01785	116.876	439	'rpkm':	SMc01785	109.615	365	'rpkm':	SMc01785	39.2575	107	'rpkm':	SMc01785	89.0957	309	'rpkm':	SMc01785	85.5601	183	'rpkm':	SMc01785	89.57	132	'rpkm':	SMc01785	52.7338	102
'rpkm':	SMc01786	144.531	163	'rpkm':	SMc01786	106.748	121	'rpkm':	SMc01786	95.1474	122	'rpkm':	SMc01786	N/A	19	'rpkm':	SMc01786	125.147	125	'rpkm':	SMc01786	90.9404	65	'rpkm':	SMc01786	73.0869	18	'rpkm':	SMc01786	N/A	11
'rpkm':	SMc01787	77.6206	143	'rpkm':	SMc01787	81.5619	141	'rpkm':	SMc01787	70.2256	122	'rpkm':	SMc01787	23.783	30	'rpkm':	SMc01787	71.1073	125	'rpkm':	SMc01787	70.309	77	'rpkm':	SMc01787	70.9658	67	'rpkm':	SMc01787	35.2848	36
'rpkm':	SMc01788	59.0251	44	'rpkm':	SMc01788	46.5126	32	'rpkm':	SMc01788	44.8674	31	'rpkm':	SMc01788	N/A	10	'rpkm':	SMc01788	47.4974	29	'rpkm':	SMc01788	46.5138	10	'rpkm':	SMc01788	42.9142	8	'rpkm':	SMc01788	N/A	6
'rpkm':	SMc01789	N/A	3	'rpkm':	SMc01789	N/A	0	'rpkm':	SMc01789	N/A	2	'rpkm':	SMc01789	N/A	0	'rpkm':	SMc01789	N/A	1	'rpkm':	SMc01789	N/A	1	'rpkm':	SMc01789	N/A	0	'rpkm':	SMc01789	N/A	0
'rpkm':	SMc01902	22.0026	44	'rpkm':	SMc01902	14.6115	19	'rpkm':	SMc01902	20.5019	31	'rpkm':	SMc01902	N/A	12	'rpkm':	SMc01902	20.9181	42	'rpkm':	SMc01902	14.6115	18	'rpkm':	SMc01902	N/A	4	'rpkm':	SMc01902	N/A	5
'rpkm':	SMc01790	10.5163	33	'rpkm':	SMc01790	7.63466	26	'rpkm':	SMc01790	13.0076	63	'rpkm':	SMc01790	8.26021	27	'rpkm':	SMc01790	11.2181	40	'rpkm':	SMc01790	8.73014	26	'rpkm':	SMc01790	9.57013	19	'rpkm':	SMc01790	N/A	8
'rpkm':	SMc01791	12.1983	58	'rpkm':	SMc01791	10.1468	30	'rpkm':	SMc01791	12.17	52	'rpkm':	SMc01791	N/A	11	'rpkm':	SMc01791	8.70244	31	'rpkm':	SMc01791	12.7575	14	'rpkm':	SMc01791	10.7664	16	'rpkm':	SMc01791	N/A	5
'rpkm':	SMc01792	31.097	170	'rpkm':	SMc01792	31.9542	197	'rpkm':	SMc01792	26.7561	163	'rpkm':	SMc01792	8.74761	41	'rpkm':	SMc01792	35.6953	224	'rpkm':	SMc01792	29.3472	128	'rpkm':	SMc01792	27.571	92	'rpkm':	SMc01792	14.2492	50
'rpkm':	SMc01793	91.1	332	'rpkm':	SMc01793	99.6898	414	'rpkm':	SMc01793	59.8591	277	'rpkm':	SMc01793	25.2592	99	'rpkm':	SMc01793	71.9246	194	'rpkm':	SMc01793	72.3785	157	'rpkm':	SMc01793	38.9247	68	'rpkm':	SMc01793	18.2878	25
'rpkm':	SMc01794	49.9832	109	'rpkm':	SMc01794	45.9958	83	'rpkm':	SMc01794	N/A	21	'rpkm':	SMc01794	N/A	10	'rpkm':	SMc01794	38.8261	70	'rpkm':	SMc01794	35.0541	32	'rpkm':	SMc01794	N/A	14	'rpkm':	SMc01794	N/A	2
'rpkm':	SMc01795	18.6171	131	'rpkm':	SMc01795	13.8955	83	'rpkm':	SMc01795	13.2003	84	'rpkm':	SMc01795	N/A	18	'rpkm':	SMc01795	16.3321	103	'rpkm':	SMc01795	15.6375	80	'rpkm':	SMc01795	14.8594	57	'rpkm':	SMc01795	N/A	17
'rpkm':	SMc01796	10.9611	46	'rpkm':	SMc01796	12.5244	74	'rpkm':	SMc01796	N/A	14	'rpkm':	SMc01796	N/A	6	'rpkm':	SMc01796	8.73568	29	'rpkm':	SMc01796	6.59319	23	'rpkm':	SMc01796	N/A	14	'rpkm':	SMc01796	N/A	7
'rpkm':	SMc01797	N/A	21	'rpkm':	SMc01797	N/A	0	'rpkm':	SMc01797	N/A	8	'rpkm':	SMc01797	N/A	2	'rpkm':	SMc01797	N/A	14	'rpkm':	SMc01797	N/A	8	'rpkm':	SMc01797	N/A	5	'rpkm':	SMc01797	N/A	6
'rpkm':	SMc01798	17.7836	45	'rpkm':	SMc01798	15.1478	46	'rpkm':	SMc01798	11.848	27	'rpkm':	SMc01798	N/A	7	'rpkm':	SMc01798	16.2478	39	'rpkm':	SMc01798	16.4322	39	'rpkm':	SMc01798	N/A	7	'rpkm':	SMc01798	N/A	6
'rpkm':	SMc01799	N/A	8	'rpkm':	SMc01799	N/A	0	'rpkm':	SMc01799	N/A	1	'rpkm':	SMc01799	N/A	0	'rpkm':	SMc01799	N/A	0	'rpkm':	SMc01799	N/A	2	'rpkm':	SMc01799	N/A	0	'rpkm':	SMc01799	N/A	0
'rpkm':	SMc01800	193.268	722	'rpkm':	SMc01800	179.763	622	'rpkm':	SMc01800	141.366	503	'rpkm':	SMc01800	54.6504	170	'rpkm':	SMc01800	215.992	915	'rpkm':	SMc01800	206.861	609	'rpkm':	SMc01800	173.382	388	'rpkm':	SMc01800	74.0768	164
'rpkm':	SMc01801	43.9742	142	'rpkm':	SMc01801	38.1668	108	'rpkm':	SMc01801	31.7621	87	'rpkm':	SMc01801	13.8839	34	'rpkm':	SMc01801	49.4308	181	'rpkm':	SMc01801	44.9122	111	'rpkm':	SMc01801	43.4563	83	'rpkm':	SMc01801	28.8502	41
'rpkm':	SMc01802	23.8788	81	'rpkm':	SMc01802	21.4966	55	'rpkm':	SMc01802	14.322	44	'rpkm':	SMc01802	N/A	20	'rpkm':	SMc01802	24.8391	90	'rpkm':	SMc01802	24.2938	54	'rpkm':	SMc01802	15.9952	29	'rpkm':	SMc01802	N/A	10
'rpkm':	SMc01803	730.406	1174	'rpkm':	SMc01803	752.157	1144	'rpkm':	SMc01803	758.636	1183	'rpkm':	SMc01803	726.635	976	'rpkm':	SMc01803	697.535	1113	'rpkm':	SMc01803	705.85	753	'rpkm':	SMc01803	727.606	589	'rpkm':	SMc01803	714.424	549
'rpkm':	SMc01804	336.226	550	'rpkm':	SMc01804	294.673	450	'rpkm':	SMc01804	278.578	402	'rpkm':	SMc01804	228.351	285	'rpkm':	SMc01804	351.238	616	'rpkm':	SMc01804	283.447	312	'rpkm':	SMc01804	256.821	183	'rpkm':	SMc01804	233.729	173
'rpkm':	SMc01805	N/A	6	'rpkm':	SMc01805	N/A	19	'rpkm':	SMc01805	N/A	4	'rpkm':	SMc01805	N/A	3	'rpkm':	SMc01805	N/A	4	'rpkm':	SMc01805	N/A	4	'rpkm':	SMc01805	N/A	0	'rpkm':	SMc01805	N/A	5
'rpkm':	SMc01806	31.6196	87	'rpkm':	SMc01806	29.0778	70	'rpkm':	SMc01806	21.2583	58	'rpkm':	SMc01806	11.9497	28	'rpkm':	SMc01806	28.3233	72	'rpkm':	SMc01806	26.4303	42	'rpkm':	SMc01806	19.5762	25	'rpkm':	SMc01806	10.9198	5
'rpkm':	SMc01807	25.3379	67	'rpkm':	SMc01807	16.8053	44	'rpkm':	SMc01807	17.8676	46	'rpkm':	SMc01807	N/A	9	'rpkm':	SMc01807	19.3626	36	'rpkm':	SMc01807	17.1633	24	'rpkm':	SMc01807	19.4748	27	'rpkm':	SMc01807	N/A	11
'rpkm':	SMc01808	68.1191	88	'rpkm':	SMc01808	53.2857	59	'rpkm':	SMc01808	35.5942	59	'rpkm':	SMc01808	N/A	15	'rpkm':	SMc01808	63.1826	77	'rpkm':	SMc01808	48.8103	35	'rpkm':	SMc01808	26.4252	20	'rpkm':	SMc01808	N/A	8
'rpkm':	SMc01809	36.0712	143	'rpkm':	SMc01809	45.3259	228	'rpkm':	SMc01809	25.9596	102	'rpkm':	SMc01809	8.62255	29	'rpkm':	SMc01809	30.4507	100	'rpkm':	SMc01809	28.9053	70	'rpkm':	SMc01809	24.5631	49	'rpkm':	SMc01809	N/A	15
'rpkm':	SMc01810	62.5733	68	'rpkm':	SMc01810	46.7985	43	'rpkm':	SMc01810	61.9338	65	'rpkm':	SMc01810	N/A	23	'rpkm':	SMc01810	58.444	61	'rpkm':	SMc01810	50.3483	38	'rpkm':	SMc01810	56.6258	29	'rpkm':	SMc01810	N/A	16
'rpkm':	SMc04433	N/A	0	'rpkm':	SMc04433	N/A	0	'rpkm':	SMc04433	N/A	4	'rpkm':	SMc04433	N/A	2	'rpkm':	SMc04433	N/A	4	'rpkm':	SMc04433	N/A	0	'rpkm':	SMc04433	N/A	2	'rpkm':	SMc04433	N/A	0
'rpkm':	SMc01811	23.1892	60	'rpkm':	SMc01811	32.5091	105	'rpkm':	SMc01811	31.1191	111	'rpkm':	SMc01811	26.8216	70	'rpkm':	SMc01811	27.4769	92	'rpkm':	SMc01811	27.1825	52	'rpkm':	SMc01811	27.68	23	'rpkm':	SMc01811	23.7965	31
'rpkm':	SMc01812	22.5139	102	'rpkm':	SMc01812	17.9894	42	'rpkm':	SMc01812	19.8439	80	'rpkm':	SMc01812	N/A	20	'rpkm':	SMc01812	18.5994	73	'rpkm':	SMc01812	22.5994	59	'rpkm':	SMc01812	18.8555	22	'rpkm':	SMc01812	N/A	16
'rpkm':	SMc01813	22.1002	62	'rpkm':	SMc01813	18.2648	16	'rpkm':	SMc01813	12.5507	36	'rpkm':	SMc01813	N/A	11	'rpkm':	SMc01813	19.2715	48	'rpkm':	SMc01813	15.9499	28	'rpkm':	SMc01813	11.4607	16	'rpkm':	SMc01813	N/A	9
'rpkm':	SMc04448	8.32145	36	'rpkm':	SMc04448	12.6973	75	'rpkm':	SMc04448	10.91	52	'rpkm':	SMc04448	N/A	23	'rpkm':	SMc04448	8.10393	35	'rpkm':	SMc04448	9.60924	33	'rpkm':	SMc04448	11.0304	25	'rpkm':	SMc04448	N/A	14
'rpkm':	SMc01903	182.741	385	'rpkm':	SMc01903	149.774	319	'rpkm':	SMc01903	113.531	237	'rpkm':	SMc01903	42.4668	79	'rpkm':	SMc01903	155.092	283	'rpkm':	SMc01903	146.817	230	'rpkm':	SMc01903	97.3347	94	'rpkm':	SMc01903	38.3574	38
'rpkm':	SMc01904	177.518	795	'rpkm':	SMc01904	169.968	651	'rpkm':	SMc01904	174.453	758	'rpkm':	SMc01904	53.4345	210	'rpkm':	SMc01904	161.325	685	'rpkm':	SMc01904	165.479	460	'rpkm':	SMc01904	159.297	344	'rpkm':	SMc01904	69.389	184
'rpkm':	SMc01905	94.1219	756	'rpkm':	SMc01905	102.227	857	'rpkm':	SMc01905	95.5223	729	'rpkm':	SMc01905	52.4563	350	'rpkm':	SMc01905	84.9823	635	'rpkm':	SMc01905	82.6773	415	'rpkm':	SMc01905	80.1262	269	'rpkm':	SMc01905	55.4222	225
'rpkm':	SMc01906	1321.7	1242	'rpkm':	SMc01906	1183.81	1043	'rpkm':	SMc01906	1116.03	965	'rpkm':	SMc01906	995.812	685	'rpkm':	SMc01906	1077.37	842	'rpkm':	SMc01906	960.568	490	'rpkm':	SMc01906	937.938	359	'rpkm':	SMc01906	919.238	334
'rpkm':	SMc01907	104.822	986	'rpkm':	SMc01907	117.483	1097	'rpkm':	SMc01907	110.178	1018	'rpkm':	SMc01907	98.8973	662	'rpkm':	SMc01907	119.257	1232	'rpkm':	SMc01907	106.574	707	'rpkm':	SMc01907	106.706	523	'rpkm':	SMc01907	117.896	511
'rpkm':	SMc01908	78.2919	151	'rpkm':	SMc01908	63.0811	120	'rpkm':	SMc01908	27.8887	51	'rpkm':	SMc01908	N/A	9	'rpkm':	SMc01908	52.549	75	'rpkm':	SMc01908	38.4398	34	'rpkm':	SMc01908	20.765	20	'rpkm':	SMc01908	N/A	1
'rpkm':	SMc01909	38.7071	184	'rpkm':	SMc01909	31.6492	133	'rpkm':	SMc01909	20.483	108	'rpkm':	SMc01909	8.2479	28	'rpkm':	SMc01909	39.227	195	'rpkm':	SMc01909	28.3236	79	'rpkm':	SMc01909	19.7457	55	'rpkm':	SMc01909	16.2431	32
'rpkm':	SMc01910	30.9891	391	'rpkm':	SMc01910	26.8212	288	'rpkm':	SMc01910	29.7212	365	'rpkm':	SMc01910	14.8983	155	'rpkm':	SMc01910	31.0393	406	'rpkm':	SMc01910	28.2285	239	'rpkm':	SMc01910	29.5855	195	'rpkm':	SMc01910	19.8298	142
'rpkm':	SMc01911	26.8116	33	'rpkm':	SMc01911	25.9113	34	'rpkm':	SMc01911	39.1627	48	'rpkm':	SMc01911	37.2896	49	'rpkm':	SMc01911	31.2616	46	'rpkm':	SMc01911	26.1947	26	'rpkm':	SMc01911	N/A	19	'rpkm':	SMc01911	27.7237	21
'rpkm':	SMc01912	273.688	376	'rpkm':	SMc01912	232.601	327	'rpkm':	SMc01912	117.466	155	'rpkm':	SMc01912	36.4941	35	'rpkm':	SMc01912	241.163	310	'rpkm':	SMc01912	199.523	187	'rpkm':	SMc01912	85.6891	45	'rpkm':	SMc01912	N/A	25
'rpkm':	SMc01913	216.679	457	'rpkm':	SMc01913	199.565	389	'rpkm':	SMc01913	131.316	253	'rpkm':	SMc01913	30.1512	49	'rpkm':	SMc01913	208.864	443	'rpkm':	SMc01913	197.657	286	'rpkm':	SMc01913	138.491	150	'rpkm':	SMc01913	64.5102	89
'rpkm':	SMc01914	166.119	363	'rpkm':	SMc01914	165.101	345	'rpkm':	SMc01914	155.869	337	'rpkm':	SMc01914	33.0908	59	'rpkm':	SMc01914	169.868	391	'rpkm':	SMc01914	155.327	230	'rpkm':	SMc01914	148.155	166	'rpkm':	SMc01914	55.1832	75
'rpkm':	SMc01915	201.961	835	'rpkm':	SMc01915	219.644	934	'rpkm':	SMc01915	264.383	1144	'rpkm':	SMc01915	102.121	394	'rpkm':	SMc01915	197.74	831	'rpkm':	SMc01915	208.004	633	'rpkm':	SMc01915	234.978	500	'rpkm':	SMc01915	142.45	375
'rpkm':	SMc01916	117.619	94	'rpkm':	SMc01916	131.459	117	'rpkm':	SMc01916	179.454	179	'rpkm':	SMc01916	43.0496	33	'rpkm':	SMc01916	122.73	106	'rpkm':	SMc01916	110.419	62	'rpkm':	SMc01916	152.872	74	'rpkm':	SMc01916	85.4574	52
'rpkm':	SMc01917	153.071	463	'rpkm':	SMc01917	157.009	447	'rpkm':	SMc01917	200.161	553	'rpkm':	SMc01917	114.008	288	'rpkm':	SMc01917	127.66	339	'rpkm':	SMc01917	135.381	249	'rpkm':	SMc01917	175.079	229	'rpkm':	SMc01917	123.076	190
'rpkm':	SMc01918	121.149	537	'rpkm':	SMc01918	140.139	597	'rpkm':	SMc01918	185.834	872	'rpkm':	SMc01918	196.72	828	'rpkm':	SMc01918	126.773	605	'rpkm':	SMc01918	128.132	372	'rpkm':	SMc01918	160.034	358	'rpkm':	SMc01918	203.382	507
'rpkm':	SMc01919	145.491	313	'rpkm':	SMc01919	162.456	360	'rpkm':	SMc01919	234.245	513	'rpkm':	SMc01919	290.828	601	'rpkm':	SMc01919	142.219	310	'rpkm':	SMc01919	139.266	198	'rpkm':	SMc01919	195.735	194	'rpkm':	SMc01919	278.724	325
'rpkm':	SMc01920	152.986	1099	'rpkm':	SMc01920	166.044	1170	'rpkm':	SMc01920	202.858	1469	'rpkm':	SMc01920	416.186	2675	'rpkm':	SMc01920	155.151	1168	'rpkm':	SMc01920	148.887	705	'rpkm':	SMc01920	171.118	572	'rpkm':	SMc01920	356.568	1174
'rpkm':	SMc01921	233.039	881	'rpkm':	SMc01921	237.196	880	'rpkm':	SMc01921	215.188	793	'rpkm':	SMc01921	422.515	1331	'rpkm':	SMc01921	221.818	834	'rpkm':	SMc01921	216.2	554	'rpkm':	SMc01921	207.371	400	'rpkm':	SMc01921	364.226	587
'rpkm':	SMc01922	211.925	342	'rpkm':	SMc01922	259.683	453	'rpkm':	SMc01922	299.212	563	'rpkm':	SMc01922	560.521	849	'rpkm':	SMc01922	230.074	414	'rpkm':	SMc01922	230.872	271	'rpkm':	SMc01922	256.377	233	'rpkm':	SMc01922	458.504	339
'rpkm':	SMc01923	267.702	585	'rpkm':	SMc01923	274.101	579	'rpkm':	SMc01923	347.866	717	'rpkm':	SMc01923	597.162	1125	'rpkm':	SMc01923	271.187	620	'rpkm':	SMc01923	246.723	353	'rpkm':	SMc01923	335.534	361	'rpkm':	SMc01923	508.585	487
'rpkm':	SMc01924	172.092	181	'rpkm':	SMc01924	162.142	161	'rpkm':	SMc01924	209.972	237	'rpkm':	SMc01924	346.697	312	'rpkm':	SMc01924	139.332	120	'rpkm':	SMc01924	148.892	101	'rpkm':	SMc01924	165.307	82	'rpkm':	SMc01924	298.725	136
'rpkm':	SMc01925	169.07	1193	'rpkm':	SMc01925	209.705	1561	'rpkm':	SMc01925	232.709	1660	'rpkm':	SMc01925	450.058	2711	'rpkm':	SMc01925	169.728	1244	'rpkm':	SMc01925	172.463	813	'rpkm':	SMc01925	210.039	744	'rpkm':	SMc01925	396.243	1246
'rpkm':	SMc01926	151.674	807	'rpkm':	SMc01926	161.244	801	'rpkm':	SMc01926	204.214	1060	'rpkm':	SMc01926	435.841	2003	'rpkm':	SMc01926	150.627	825	'rpkm':	SMc01926	157.958	576	'rpkm':	SMc01926	177.311	436	'rpkm':	SMc01926	379.769	904
'rpkm':	SMc01927	164.233	834	'rpkm':	SMc01927	176.346	913	'rpkm':	SMc01927	236.692	1214	'rpkm':	SMc01927	542.55	2399	'rpkm':	SMc01927	168.124	901	'rpkm':	SMc01927	171.186	648	'rpkm':	SMc01927	219.18	570	'rpkm':	SMc01927	477.245	1105
'rpkm':	SMc01928	160.385	421	'rpkm':	SMc01928	156.652	394	'rpkm':	SMc01928	216.561	595	'rpkm':	SMc01928	570.292	1341	'rpkm':	SMc01928	195.339	615	'rpkm':	SMc01928	184.665	398	'rpkm':	SMc01928	221.114	332	'rpkm':	SMc01928	522.749	667
'rpkm':	SMc01929	48.9769	311	'rpkm':	SMc01929	42.3959	229	'rpkm':	SMc01929	57.7376	316	'rpkm':	SMc01929	158.25	782	'rpkm':	SMc01929	49.6048	329	'rpkm':	SMc01929	47.0928	209	'rpkm':	SMc01929	54.9938	155	'rpkm':	SMc01929	147.075	397
'rpkm':	SMc01930	27.3952	43	'rpkm':	SMc01930	24.7537	18	'rpkm':	SMc01930	32.2835	51	'rpkm':	SMc01930	106.158	123	'rpkm':	SMc01930	21.7981	24	'rpkm':	SMc01930	24.7537	21	'rpkm':	SMc01930	23.5747	19	'rpkm':	SMc01930	98.5452	62
'rpkm':	SMc01931	245.265	345	'rpkm':	SMc01931	170.35	233	'rpkm':	SMc01931	120.539	161	'rpkm':	SMc01931	143.334	163	'rpkm':	SMc01931	223.078	300	'rpkm':	SMc01931	159.824	155	'rpkm':	SMc01931	109.056	72	'rpkm':	SMc01931	138.583	89
'rpkm':	SMc01932	47.9434	50	'rpkm':	SMc01932	44.6716	18	'rpkm':	SMc01932	23.7969	26	'rpkm':	SMc01932	N/A	3	'rpkm':	SMc01932	42.2963	38	'rpkm':	SMc01932	44.6716	22	'rpkm':	SMc01932	24.4628	8	'rpkm':	SMc01932	N/A	2
'rpkm':	SMc01933	107.47	74	'rpkm':	SMc01933	49.9571	27	'rpkm':	SMc01933	N/A	23	'rpkm':	SMc01933	N/A	5	'rpkm':	SMc01933	92.4185	55	'rpkm':	SMc01933	55.5688	26	'rpkm':	SMc01933	N/A	7	'rpkm':	SMc01933	N/A	0
'rpkm':	SMc01934	103.362	517	'rpkm':	SMc01934	106.349	531	'rpkm':	SMc01934	77.1527	346	'rpkm':	SMc01934	16.8082	72	'rpkm':	SMc01934	92.2824	437	'rpkm':	SMc01934	87.0829	275	'rpkm':	SMc01934	74.3543	174	'rpkm':	SMc01934	24.7632	74
'rpkm':	SMc01935	81.0906	333	'rpkm':	SMc01935	60.406	179	'rpkm':	SMc01935	82.8432	335	'rpkm':	SMc01935	13.6138	56	'rpkm':	SMc01935	75.0119	295	'rpkm':	SMc01935	75.5474	223	'rpkm':	SMc01935	67.9889	120	'rpkm':	SMc01935	17.4926	47
'rpkm':	SMc01376	78.2623	180	'rpkm':	SMc01376	81.8801	164	'rpkm':	SMc01376	118.729	300	'rpkm':	SMc01376	46.1024	91	'rpkm':	SMc01376	69.8896	148	'rpkm':	SMc01376	74.031	97	'rpkm':	SMc01376	86.8409	89	'rpkm':	SMc01376	50.9737	63
'rpkm':	SMc01375	29.7051	358	'rpkm':	SMc01375	30.28	296	'rpkm':	SMc01375	31.5238	366	'rpkm':	SMc01375	11.0074	116	'rpkm':	SMc01375	27.3303	315	'rpkm':	SMc01375	27.744	179	'rpkm':	SMc01375	28.5942	163	'rpkm':	SMc01375	11.8188	76
'rpkm':	SMc01374	28.6364	121	'rpkm':	SMc01374	25.9997	108	'rpkm':	SMc01374	19.2901	87	'rpkm':	SMc01374	N/A	9	'rpkm':	SMc01374	29.7008	134	'rpkm':	SMc01374	26.5322	84	'rpkm':	SMc01374	14.4084	27	'rpkm':	SMc01374	N/A	13
'rpkm':	SMc01373	13.5198	64	'rpkm':	SMc01373	14.9758	8	'rpkm':	SMc01373	9.19421	42	'rpkm':	SMc01373	N/A	10	'rpkm':	SMc01373	10.5926	41	'rpkm':	SMc01373	12.8175	33	'rpkm':	SMc01373	7.83239	20	'rpkm':	SMc01373	N/A	5
'rpkm':	SMc01372	24.943	20	'rpkm':	SMc01372	N/A	3	'rpkm':	SMc01372	N/A	8	'rpkm':	SMc01372	N/A	0	'rpkm':	SMc01372	24.943	7	'rpkm':	SMc01372	N/A	14	'rpkm':	SMc01372	N/A	9	'rpkm':	SMc01372	N/A	3
'rpkm':	SMc01371	38.3712	56	'rpkm':	SMc01371	37.5033	18	'rpkm':	SMc01371	N/A	12	'rpkm':	SMc01371	N/A	0	'rpkm':	SMc01371	40.7993	64	'rpkm':	SMc01371	37.5033	20	'rpkm':	SMc01371	N/A	10	'rpkm':	SMc01371	N/A	3
'rpkm':	SMc01370	32.3853	172	'rpkm':	SMc01370	29.7587	140	'rpkm':	SMc01370	22.0314	114	'rpkm':	SMc01370	N/A	12	'rpkm':	SMc01370	25.915	119	'rpkm':	SMc01370	24.1363	68	'rpkm':	SMc01370	17.3135	40	'rpkm':	SMc01370	N/A	11
'rpkm':	SMc01369	1407.77	971	'rpkm':	SMc01369	916.404	537	'rpkm':	SMc01369	559.735	342	'rpkm':	SMc01369	135.58	61	'rpkm':	SMc01369	1013.94	566	'rpkm':	SMc01369	757.582	275	'rpkm':	SMc01369	368.053	78	'rpkm':	SMc01369	132.144	21
'rpkm':	SMc01368	52.521	224	'rpkm':	SMc01368	49.3055	167	'rpkm':	SMc01368	65.1225	287	'rpkm':	SMc01368	25.3102	85	'rpkm':	SMc01368	48.1051	197	'rpkm':	SMc01368	50.8826	134	'rpkm':	SMc01368	57.5968	125	'rpkm':	SMc01368	31.5894	72
'rpkm':	SMc01367	70.4504	178	'rpkm':	SMc01367	84.2269	251	'rpkm':	SMc01367	57.9541	152	'rpkm':	SMc01367	37.1288	79	'rpkm':	SMc01367	69.3424	179	'rpkm':	SMc01367	61.2183	109	'rpkm':	SMc01367	63.0686	94	'rpkm':	SMc01367	49.565	73
'rpkm':	SMc01366	93.7213	150	'rpkm':	SMc01366	95.7077	150	'rpkm':	SMc01366	76.6268	102	'rpkm':	SMc01366	43.764	53	'rpkm':	SMc01366	90.6587	146	'rpkm':	SMc01366	101.981	126	'rpkm':	SMc01366	85.9511	69	'rpkm':	SMc01366	69.8835	67
'rpkm':	SMc01365	110.949	920	'rpkm':	SMc01365	95.75	763	'rpkm':	SMc01365	91.8509	738	'rpkm':	SMc01365	52.4568	374	'rpkm':	SMc01365	106.49	882	'rpkm':	SMc01365	90.5232	512	'rpkm':	SMc01365	84.6699	341	'rpkm':	SMc01365	58.1264	258
'rpkm':	SMc01364	63.1435	605	'rpkm':	SMc01364	66.812	683	'rpkm':	SMc01364	51.354	466	'rpkm':	SMc01364	22.9893	186	'rpkm':	SMc01364	66.3892	685	'rpkm':	SMc01364	55.8122	369	'rpkm':	SMc01364	58.7243	317	'rpkm':	SMc01364	29.6713	163
'rpkm':	SMc01363	22.9895	74	'rpkm':	SMc01363	30.6036	135	'rpkm':	SMc01363	33.6532	124	'rpkm':	SMc01363	12.0676	44	'rpkm':	SMc01363	22.1287	70	'rpkm':	SMc01363	20.7978	47	'rpkm':	SMc01363	27.9491	45	'rpkm':	SMc01363	13.055	29
'rpkm':	SMc01362	53.6854	121	'rpkm':	SMc01362	49.7569	93	'rpkm':	SMc01362	50.0436	104	'rpkm':	SMc01362	N/A	15	'rpkm':	SMc01362	44.0616	86	'rpkm':	SMc01362	43.7329	52	'rpkm':	SMc01362	47.5736	51	'rpkm':	SMc01362	N/A	18
'rpkm':	SMc01361	55.1974	243	'rpkm':	SMc01361	60.459	246	'rpkm':	SMc01361	52.9139	246	'rpkm':	SMc01361	9.49429	40	'rpkm':	SMc01361	49.5666	203	'rpkm':	SMc01361	53.4809	141	'rpkm':	SMc01361	44.869	98	'rpkm':	SMc01361	12.2321	34
'rpkm':	SMc01360	90.5564	309	'rpkm':	SMc01360	91.2118	310	'rpkm':	SMc01360	48.2519	155	'rpkm':	SMc01360	11.7844	32	'rpkm':	SMc01360	83.4081	275	'rpkm':	SMc01360	74.5518	157	'rpkm':	SMc01360	47.1401	80	'rpkm':	SMc01360	19.252	40
'rpkm':	SMc01359	68.7777	380	'rpkm':	SMc01359	57.4128	271	'rpkm':	SMc01359	53.0447	262	'rpkm':	SMc01359	23.2654	115	'rpkm':	SMc01359	65.3844	356	'rpkm':	SMc01359	59.6956	221	'rpkm':	SMc01359	52.6631	139	'rpkm':	SMc01359	25.6996	79
'rpkm':	SMc01358	19.7641	57	'rpkm':	SMc01358	19.3636	63	'rpkm':	SMc01358	10.4189	30	'rpkm':	SMc01358	N/A	20	'rpkm':	SMc01358	20.5618	64	'rpkm':	SMc01358	17.7624	40	'rpkm':	SMc01358	18.0577	28	'rpkm':	SMc01358	N/A	11
'rpkm':	SMc01357	85.5789	45	'rpkm':	SMc01357	42.0777	25	'rpkm':	SMc01357	N/A	6	'rpkm':	SMc01357	N/A	0	'rpkm':	SMc01357	72.4519	33	'rpkm':	SMc01357	42.0777	21	'rpkm':	SMc01357	N/A	4	'rpkm':	SMc01357	N/A	1
'rpkm':	SMc01356	67.6675	82	'rpkm':	SMc01356	69.5582	90	'rpkm':	SMc01356	N/A	15	'rpkm':	SMc01356	N/A	3	'rpkm':	SMc01356	51.1783	48	'rpkm':	SMc01356	46.89	31	'rpkm':	SMc01356	N/A	13	'rpkm':	SMc01356	N/A	5
'rpkm':	SMc01355	39.4931	59	'rpkm':	SMc01355	35.8954	62	'rpkm':	SMc01355	N/A	23	'rpkm':	SMc01355	N/A	4	'rpkm':	SMc01355	38.8642	59	'rpkm':	SMc01355	32.8071	25	'rpkm':	SMc01355	N/A	21	'rpkm':	SMc01355	N/A	6
'rpkm':	SMc01354	20.0204	49	'rpkm':	SMc01354	30.0789	91	'rpkm':	SMc01354	13.4525	29	'rpkm':	SMc01354	N/A	14	'rpkm':	SMc01354	18.5885	44	'rpkm':	SMc01354	19.7638	20	'rpkm':	SMc01354	13.5287	7	'rpkm':	SMc01354	N/A	9
'rpkm':	SMc01353	105.461	106	'rpkm':	SMc01353	65.6638	58	'rpkm':	SMc01353	44.1262	39	'rpkm':	SMc01353	N/A	6	'rpkm':	SMc01353	102.461	104	'rpkm':	SMc01353	66.8046	45	'rpkm':	SMc01353	N/A	14	'rpkm':	SMc01353	N/A	1
'rpkm':	SMc01352	122.284	649	'rpkm':	SMc01352	129.551	638	'rpkm':	SMc01352	113.782	608	'rpkm':	SMc01352	30.9058	130	'rpkm':	SMc01352	112.887	579	'rpkm':	SMc01352	118.457	399	'rpkm':	SMc01352	96.1889	241	'rpkm':	SMc01352	41.8785	125
'rpkm':	SMc01351	43.2322	35	'rpkm':	SMc01351	36.8042	24	'rpkm':	SMc01351	54.9729	43	'rpkm':	SMc01351	46.1562	21	'rpkm':	SMc01351	58.414	62	'rpkm':	SMc01351	47.1549	35	'rpkm':	SMc01351	N/A	24	'rpkm':	SMc01351	46.1562	20
'rpkm':	SMc01350	72.5716	395	'rpkm':	SMc01350	70.2633	393	'rpkm':	SMc01350	45.9832	274	'rpkm':	SMc01350	8.6118	33	'rpkm':	SMc01350	62.2401	302	'rpkm':	SMc01350	60.398	221	'rpkm':	SMc01350	37.9005	106	'rpkm':	SMc01350	11.7532	34
'rpkm':	SMc01349	63.4588	100	'rpkm':	SMc01349	70.0958	120	'rpkm':	SMc01349	88.7996	160	'rpkm':	SMc01349	22.9727	30	'rpkm':	SMc01349	65.4046	110	'rpkm':	SMc01349	70.9955	92	'rpkm':	SMc01349	74.7484	63	'rpkm':	SMc01349	N/A	12
'rpkm':	SMc01348	173.535	242	'rpkm':	SMc01348	179.564	273	'rpkm':	SMc01348	92.0076	131	'rpkm':	SMc01348	N/A	7	'rpkm':	SMc01348	153.166	196	'rpkm':	SMc01348	138.235	125	'rpkm':	SMc01348	97.6124	78	'rpkm':	SMc01348	47.428	29
'rpkm':	SMc01347	74.6478	123	'rpkm':	SMc01347	51.0426	60	'rpkm':	SMc01347	49.1489	69	'rpkm':	SMc01347	N/A	9	'rpkm':	SMc01347	65.5891	100	'rpkm':	SMc01347	55.692	55	'rpkm':	SMc01347	43.7076	29	'rpkm':	SMc01347	N/A	10
'rpkm':	SMc01346	82.5919	175	'rpkm':	SMc01346	68.3899	131	'rpkm':	SMc01346	85.4301	192	'rpkm':	SMc01346	48.2847	96	'rpkm':	SMc01346	76.6935	157	'rpkm':	SMc01346	77.5337	125	'rpkm':	SMc01346	66.0856	64	'rpkm':	SMc01346	42.0306	44
'rpkm':	SMc01345	123.406	581	'rpkm':	SMc01345	171.798	942	'rpkm':	SMc01345	137.913	672	'rpkm':	SMc01345	59.4105	230	'rpkm':	SMc01345	105.146	437	'rpkm':	SMc01345	110.022	306	'rpkm':	SMc01345	109.108	233	'rpkm':	SMc01345	60.997	140
'rpkm':	SMc01344	179.393	277	'rpkm':	SMc01344	187.266	327	'rpkm':	SMc01344	175.798	289	'rpkm':	SMc01344	73.0635	113	'rpkm':	SMc01344	154.926	209	'rpkm':	SMc01344	157.957	178	'rpkm':	SMc01344	146.262	109	'rpkm':	SMc01344	76.111	70
'rpkm':	SMc01343	194.956	306	'rpkm':	SMc01343	155.202	251	'rpkm':	SMc01343	91.0668	153	'rpkm':	SMc01343	38.6225	57	'rpkm':	SMc01343	163.128	222	'rpkm':	SMc01343	124.814	123	'rpkm':	SMc01343	63.761	42	'rpkm':	SMc01343	42.9763	39
'rpkm':	SMc01342	58.2364	182	'rpkm':	SMc01342	42.976	108	'rpkm':	SMc01342	33.2859	94	'rpkm':	SMc01342	26.8459	62	'rpkm':	SMc01342	49.7582	145	'rpkm':	SMc01342	41.1067	74	'rpkm':	SMc01342	26.7526	34	'rpkm':	SMc01342	28.5646	40
'rpkm':	SMc01341	49.253	18	'rpkm':	SMc01341	N/A	10	'rpkm':	SMc01341	N/A	19	'rpkm':	SMc01341	N/A	16	'rpkm':	SMc01341	49.253	13	'rpkm':	SMc01341	N/A	12	'rpkm':	SMc01341	N/A	17	'rpkm':	SMc01341	N/A	3
'rpkm':	SMc01340	28.528	123	'rpkm':	SMc01340	26.6225	106	'rpkm':	SMc01340	10.6062	49	'rpkm':	SMc01340	N/A	10	'rpkm':	SMc01340	27.3179	118	'rpkm':	SMc01340	23.1284	60	'rpkm':	SMc01340	11.8082	31	'rpkm':	SMc01340	N/A	8
'rpkm':	SMc01339	N/A	0	'rpkm':	SMc01339	N/A	0	'rpkm':	SMc01339	N/A	0	'rpkm':	SMc01339	N/A	0	'rpkm':	SMc01339	N/A	0	'rpkm':	SMc01339	N/A	0	'rpkm':	SMc01339	N/A	0	'rpkm':	SMc01339	N/A	0
'rpkm':	SMc01338	N/A	0	'rpkm':	SMc01338	N/A	0	'rpkm':	SMc01338	N/A	0	'rpkm':	SMc01338	N/A	0	'rpkm':	SMc01338	N/A	0	'rpkm':	SMc01338	N/A	0	'rpkm':	SMc01338	N/A	0	'rpkm':	SMc01338	N/A	0
'rpkm':	SMc01337	N/A	3	'rpkm':	SMc01337	N/A	0	'rpkm':	SMc01337	N/A	10	'rpkm':	SMc01337	N/A	6	'rpkm':	SMc01337	N/A	2	'rpkm':	SMc01337	N/A	0	'rpkm':	SMc01337	N/A	2	'rpkm':	SMc01337	N/A	5
'rpkm':	SMc01336	126.2	1167	'rpkm':	SMc01336	142.416	1384	'rpkm':	SMc01336	130.515	1251	'rpkm':	SMc01336	41.0916	310	'rpkm':	SMc01336	106.973	852	'rpkm':	SMc01336	106.283	556	'rpkm':	SMc01336	96.7481	363	'rpkm':	SMc01336	37.3209	148
'rpkm':	SMc01335	33.7708	147	'rpkm':	SMc01335	33.156	145	'rpkm':	SMc01335	22.2918	85	'rpkm':	SMc01335	9.06745	32	'rpkm':	SMc01335	45.2076	250	'rpkm':	SMc01335	37.9524	138	'rpkm':	SMc01335	29.1759	75	'rpkm':	SMc01335	21.4741	67
'rpkm':	SMc01334	66.5371	562	'rpkm':	SMc01334	76.5602	676	'rpkm':	SMc01334	71.2877	594	'rpkm':	SMc01334	26.6729	188	'rpkm':	SMc01334	69.4728	630	'rpkm':	SMc01334	68.2924	409	'rpkm':	SMc01334	65.8947	276	'rpkm':	SMc01334	36.2842	181
'rpkm':	SMc01333	84.1607	312	'rpkm':	SMc01333	66.6282	158	'rpkm':	SMc01333	77.9527	280	'rpkm':	SMc01333	41.4016	124	'rpkm':	SMc01333	88.9596	356	'rpkm':	SMc01333	81.9914	194	'rpkm':	SMc01333	67.4576	115	'rpkm':	SMc01333	38.2247	62
'rpkm':	SMc01332	13.4193	21	'rpkm':	SMc01332	18.1249	29	'rpkm':	SMc01332	N/A	19	'rpkm':	SMc01332	N/A	6	'rpkm':	SMc01332	13.4193	18	'rpkm':	SMc01332	N/A	6	'rpkm':	SMc01332	N/A	9	'rpkm':	SMc01332	N/A	7
'rpkm':	SMc01331	13.7339	34	'rpkm':	SMc01331	18.2809	16	'rpkm':	SMc01331	N/A	25	'rpkm':	SMc01331	N/A	12	'rpkm':	SMc01331	16.9865	52	'rpkm':	SMc01331	16.6987	28	'rpkm':	SMc01331	N/A	12	'rpkm':	SMc01331	N/A	7
'rpkm':	SMc04435	N/A	24	'rpkm':	SMc04435	28.6763	39	'rpkm':	SMc04435	N/A	16	'rpkm':	SMc04435	N/A	1	'rpkm':	SMc04435	25.3591	36	'rpkm':	SMc04435	N/A	4	'rpkm':	SMc04435	N/A	4	'rpkm':	SMc04435	N/A	2
'rpkm':	SMc01330	10.9817	43	'rpkm':	SMc01330	8.77924	24	'rpkm':	SMc01330	9.61874	31	'rpkm':	SMc01330	N/A	4	'rpkm':	SMc01330	8.98979	32	'rpkm':	SMc01330	10.8203	29	'rpkm':	SMc01330	8.53989	15	'rpkm':	SMc01330	N/A	12
'rpkm':	SMc01329	N/A	1	'rpkm':	SMc01329	N/A	17	'rpkm':	SMc01329	N/A	5	'rpkm':	SMc01329	N/A	2	'rpkm':	SMc01329	N/A	4	'rpkm':	SMc01329	N/A	2	'rpkm':	SMc01329	N/A	2	'rpkm':	SMc01329	N/A	1
'rpkm':	SMc01328	N/A	10	'rpkm':	SMc01328	N/A	0	'rpkm':	SMc01328	N/A	7	'rpkm':	SMc01328	N/A	4	'rpkm':	SMc01328	N/A	11	'rpkm':	SMc01328	N/A	3	'rpkm':	SMc01328	N/A	3	'rpkm':	SMc01328	N/A	1
'rpkm':	SMc01327	34.4974	96	'rpkm':	SMc01327	19.7831	44	'rpkm':	SMc01327	12.4781	37	'rpkm':	SMc01327	N/A	11	'rpkm':	SMc01327	28.7839	66	'rpkm':	SMc01327	20.0341	34	'rpkm':	SMc01327	11.2249	25	'rpkm':	SMc01327	N/A	4
'rpkm':	SMc01326	36.4047	161	'rpkm':	SMc01326	35.564	113	'rpkm':	SMc01326	34.7043	121	'rpkm':	SMc01326	22.0824	53	'rpkm':	SMc01326	29.4364	112	'rpkm':	SMc01326	35.6323	85	'rpkm':	SMc01326	25.4258	29	'rpkm':	SMc01326	26.9982	21
'rpkm':	SMc01325	N/A	14	'rpkm':	SMc01325	N/A	11	'rpkm':	SMc01325	N/A	17	'rpkm':	SMc01325	N/A	14	'rpkm':	SMc01325	N/A	13	'rpkm':	SMc01325	N/A	15	'rpkm':	SMc01325	N/A	10	'rpkm':	SMc01325	N/A	3
'rpkm':	SMc01324	14.433	45	'rpkm':	SMc01324	16.9687	57	'rpkm':	SMc01324	12.0403	33	'rpkm':	SMc01324	N/A	10	'rpkm':	SMc01324	12.4832	35	'rpkm':	SMc01324	13.0575	26	'rpkm':	SMc01324	N/A	11	'rpkm':	SMc01324	N/A	4
'rpkm':	SMc01323	542.944	403	'rpkm':	SMc01323	363.9	239	'rpkm':	SMc01323	179.943	130	'rpkm':	SMc01323	N/A	19	'rpkm':	SMc01323	500.085	360	'rpkm':	SMc01323	363.936	179	'rpkm':	SMc01323	207.067	88	'rpkm':	SMc01323	N/A	25
'rpkm':	SMc01322	307.275	628	'rpkm':	SMc01322	276.256	544	'rpkm':	SMc01322	197.148	353	'rpkm':	SMc01322	37.6843	66	'rpkm':	SMc01322	265.694	503	'rpkm':	SMc01322	257.613	360	'rpkm':	SMc01322	172.632	147	'rpkm':	SMc01322	41.8289	45
'rpkm':	SMc01321	350.459	543	'rpkm':	SMc01321	410.361	651	'rpkm':	SMc01321	396.055	605	'rpkm':	SMc01321	130.366	170	'rpkm':	SMc01321	349.683	560	'rpkm':	SMc01321	346.263	356	'rpkm':	SMc01321	314.48	210	'rpkm':	SMc01321	144.422	117
'rpkm':	SMc01320	404.347	1035	'rpkm':	SMc01320	398.292	966	'rpkm':	SMc01320	462.543	1126	'rpkm':	SMc01320	232.022	524	'rpkm':	SMc01320	361.749	873	'rpkm':	SMc01320	370.984	632	'rpkm':	SMc01320	407.095	478	'rpkm':	SMc01320	229.632	299
'rpkm':	SMc01319	975.106	1850	'rpkm':	SMc01319	1033.01	1931	'rpkm':	SMc01319	1183.55	2271	'rpkm':	SMc01319	1150.37	1796	'rpkm':	SMc01319	871.225	1556	'rpkm':	SMc01319	819.127	915	'rpkm':	SMc01319	865.773	677	'rpkm':	SMc01319	974.226	764
'rpkm':	SMc01318	1026.15	1458	'rpkm':	SMc01318	1037.13	1540	'rpkm':	SMc01318	1084.93	1564	'rpkm':	SMc01318	1043.15	1207	'rpkm':	SMc01318	949.102	1314	'rpkm':	SMc01318	849.79	812	'rpkm':	SMc01318	873.693	576	'rpkm':	SMc01318	882.268	514
'rpkm':	SMc01317	196.628	2865	'rpkm':	SMc01317	207.425	3047	'rpkm':	SMc01317	267.596	4032	'rpkm':	SMc01317	427.334	5365	'rpkm':	SMc01317	199.251	3039	'rpkm':	SMc01317	196.713	2069	'rpkm':	SMc01317	240.715	1802	'rpkm':	SMc01317	399.039	2756
'rpkm':	SMc01316	168.179	2537	'rpkm':	SMc01316	170.567	2417	'rpkm':	SMc01316	222.859	3254	'rpkm':	SMc01316	451.997	5651	'rpkm':	SMc01316	181.714	3007	'rpkm':	SMc01316	173.303	1865	'rpkm':	SMc01316	210.575	1581	'rpkm':	SMc01316	427.559	2966
'rpkm':	SMc01315	59.8744	67	'rpkm':	SMc01315	63.3224	81	'rpkm':	SMc01315	31.8141	29	'rpkm':	SMc01315	N/A	21	'rpkm':	SMc01315	48.5611	47	'rpkm':	SMc01315	45.943	36	'rpkm':	SMc01315	N/A	21	'rpkm':	SMc01315	N/A	12
'rpkm':	SMc01314	419.994	565	'rpkm':	SMc01314	435.558	630	'rpkm':	SMc01314	268.109	323	'rpkm':	SMc01314	285.4	281	'rpkm':	SMc01314	375.209	474	'rpkm':	SMc01314	332.211	288	'rpkm':	SMc01314	234.026	132	'rpkm':	SMc01314	306.551	187
'rpkm':	SMc01313	339.606	578	'rpkm':	SMc01313	348.28	601	'rpkm':	SMc01313	270.244	412	'rpkm':	SMc01313	185.36	244	'rpkm':	SMc01313	292.961	452	'rpkm':	SMc01313	281.67	300	'rpkm':	SMc01313	245.952	184	'rpkm':	SMc01313	205.175	170
'rpkm':	SMc01312	349.743	2687	'rpkm':	SMc01312	341.752	2458	'rpkm':	SMc01312	375.403	2691	'rpkm':	SMc01312	305.32	1949	'rpkm':	SMc01312	316.218	2312	'rpkm':	SMc01312	303.024	1451	'rpkm':	SMc01312	315.485	1032	'rpkm':	SMc01312	293.909	1058
'rpkm':	SMc01311	13.5431	56	'rpkm':	SMc01311	11.6561	48	'rpkm':	SMc01311	13.4259	55	'rpkm':	SMc01311	14.2699	41	'rpkm':	SMc01311	10.4879	34	'rpkm':	SMc01311	10.5463	11	'rpkm':	SMc01311	11.6519	15	'rpkm':	SMc01311	15.2599	15
'rpkm':	SMc01310	350.755	394	'rpkm':	SMc01310	386.705	436	'rpkm':	SMc01310	411.991	436	'rpkm':	SMc01310	786.154	708	'rpkm':	SMc01310	346.408	399	'rpkm':	SMc01310	340.989	259	'rpkm':	SMc01310	344.65	166	'rpkm':	SMc01310	647.895	281
'rpkm':	SMc01309	280.185	699	'rpkm':	SMc01309	311.713	764	'rpkm':	SMc01309	388.332	902	'rpkm':	SMc01309	648.755	1305	'rpkm':	SMc01309	253.402	601	'rpkm':	SMc01309	253.284	380	'rpkm':	SMc01309	302.303	290	'rpkm':	SMc01309	569.256	591
'rpkm':	SMc01308	318.297	745	'rpkm':	SMc01308	321.557	686	'rpkm':	SMc01308	406.889	859	'rpkm':	SMc01308	799.415	1531	'rpkm':	SMc01308	278.854	608	'rpkm':	SMc01308	307.528	472	'rpkm':	SMc01308	352.14	350	'rpkm':	SMc01308	678.583	660
'rpkm':	SMc01307	262.75	285	'rpkm':	SMc01307	252.8	273	'rpkm':	SMc01307	341.84	363	'rpkm':	SMc01307	599.215	495	'rpkm':	SMc01307	213.661	199	'rpkm':	SMc01307	218.314	156	'rpkm':	SMc01307	248.735	105	'rpkm':	SMc01307	523.944	220
'rpkm':	SMc01306	372.502	1113	'rpkm':	SMc01306	409.664	1188	'rpkm':	SMc01306	498.569	1470	'rpkm':	SMc01306	980.449	2383	'rpkm':	SMc01306	355.6	1058	'rpkm':	SMc01306	365.839	714	'rpkm':	SMc01306	422.251	580	'rpkm':	SMc01306	833.793	1009
'rpkm':	SMc01305	306.573	326	'rpkm':	SMc01305	317.099	336	'rpkm':	SMc01305	386.857	381	'rpkm':	SMc01305	788.851	588	'rpkm':	SMc01305	275.592	280	'rpkm':	SMc01305	292.63	219	'rpkm':	SMc01305	317.258	141	'rpkm':	SMc01305	676.528	246
'rpkm':	SMc01304	417.013	632	'rpkm':	SMc01304	353.548	428	'rpkm':	SMc01304	487.655	678	'rpkm':	SMc01304	1023.96	1112	'rpkm':	SMc01304	409.944	636	'rpkm':	SMc01304	397.807	403	'rpkm':	SMc01304	422.462	281	'rpkm':	SMc01304	892.194	489
'rpkm':	SMc01303	385.451	1019	'rpkm':	SMc01303	477.504	1333	'rpkm':	SMc01303	515.849	1291	'rpkm':	SMc01303	1016.71	2079	'rpkm':	SMc01303	366.962	967	'rpkm':	SMc01303	383.221	676	'rpkm':	SMc01303	419.342	467	'rpkm':	SMc01303	889.553	930
'rpkm':	SMc01302	369.358	552	'rpkm':	SMc01302	416.333	658	'rpkm':	SMc01302	517.365	745	'rpkm':	SMc01302	981.114	1140	'rpkm':	SMc01302	339.442	489	'rpkm':	SMc01302	350.796	363	'rpkm':	SMc01302	449.331	308	'rpkm':	SMc01302	898.888	558
'rpkm':	SMc01301	391.971	288	'rpkm':	SMc01301	378.131	292	'rpkm':	SMc01301	440.997	337	'rpkm':	SMc01301	1059.53	618	'rpkm':	SMc01301	371.619	271	'rpkm':	SMc01301	300.245	144	'rpkm':	SMc01301	381.482	142	'rpkm':	SMc01301	969.952	304
'rpkm':	SMc01300	517.16	477	'rpkm':	SMc01300	557.217	523	'rpkm':	SMc01300	561.818	450	'rpkm':	SMc01300	1056.58	697	'rpkm':	SMc01300	429.704	356	'rpkm':	SMc01300	408.123	223	'rpkm':	SMc01300	457.914	161	'rpkm':	SMc01300	846.102	253
'rpkm':	SMc01299	548.351	771	'rpkm':	SMc01299	512.823	725	'rpkm':	SMc01299	478.461	639	'rpkm':	SMc01299	728.051	781	'rpkm':	SMc01299	422.544	489	'rpkm':	SMc01299	374.535	299	'rpkm':	SMc01299	379.236	223	'rpkm':	SMc01299	615.574	327
'rpkm':	SMc01298	466.153	539	'rpkm':	SMc01298	462.969	550	'rpkm':	SMc01298	496.416	543	'rpkm':	SMc01298	714.308	622	'rpkm':	SMc01298	378.516	376	'rpkm':	SMc01298	350.354	244	'rpkm':	SMc01298	369.987	162	'rpkm':	SMc01298	613.133	265
'rpkm':	SMc01297	567.6	1241	'rpkm':	SMc01297	557.917	1113	'rpkm':	SMc01297	668.121	1337	'rpkm':	SMc01297	1030.12	1697	'rpkm':	SMc01297	477.055	948	'rpkm':	SMc01297	466.35	589	'rpkm':	SMc01297	520.352	447	'rpkm':	SMc01297	901.309	766
'rpkm':	SMc01296	516.586	560	'rpkm':	SMc01296	531.281	612	'rpkm':	SMc01296	538.386	565	'rpkm':	SMc01296	775.182	630	'rpkm':	SMc01296	443.057	430	'rpkm':	SMc01296	386.741	247	'rpkm':	SMc01296	395.781	160	'rpkm':	SMc01296	748.733	341
'rpkm':	SMc01295	550.356	793	'rpkm':	SMc01295	614.393	918	'rpkm':	SMc01295	649.384	931	'rpkm':	SMc01295	1126.48	1335	'rpkm':	SMc01295	481.504	638	'rpkm':	SMc01295	489.401	449	'rpkm':	SMc01295	530.938	345	'rpkm':	SMc01295	939.688	548
'rpkm':	SMc01294	460.982	894	'rpkm':	SMc01294	521.512	1100	'rpkm':	SMc01294	572.327	1086	'rpkm':	SMc01294	1001.89	1575	'rpkm':	SMc01294	410.25	745	'rpkm':	SMc01294	376	452	'rpkm':	SMc01294	424.221	323	'rpkm':	SMc01294	865.93	693
'rpkm':	SMc01293	888.649	1157	'rpkm':	SMc01293	926.445	1178	'rpkm':	SMc01293	1019.46	1328	'rpkm':	SMc01293	1871.79	2055	'rpkm':	SMc01293	815.065	1020	'rpkm':	SMc01293	794.389	653	'rpkm':	SMc01293	842.771	503	'rpkm':	SMc01293	1533.42	819
'rpkm':	SMc01292	427.177	833	'rpkm':	SMc01292	513.006	1041	'rpkm':	SMc01292	560.535	1090	'rpkm':	SMc01292	904.541	1497	'rpkm':	SMc01292	437.836	903	'rpkm':	SMc01292	449.377	606	'rpkm':	SMc01292	538.82	546	'rpkm':	SMc01292	943.304	936
'rpkm':	SMc01291	351.935	256	'rpkm':	SMc01291	409.959	294	'rpkm':	SMc01291	494.463	379	'rpkm':	SMc01291	904.783	572	'rpkm':	SMc01291	360.739	277	'rpkm':	SMc01291	361.493	173	'rpkm':	SMc01291	434.91	164	'rpkm':	SMc01291	848.341	297
'rpkm':	SMc01290	468.335	804	'rpkm':	SMc01290	543.559	979	'rpkm':	SMc01290	588.36	925	'rpkm':	SMc01290	1142.24	1522	'rpkm':	SMc01290	486.662	890	'rpkm':	SMc01290	493.798	621	'rpkm':	SMc01290	535.677	416	'rpkm':	SMc01290	1019.28	707
'rpkm':	SMc01289	174.84	867	'rpkm':	SMc01289	186.647	873	'rpkm':	SMc01289	229.477	1069	'rpkm':	SMc01289	644.056	2601	'rpkm':	SMc01289	185.263	991	'rpkm':	SMc01289	202.887	758	'rpkm':	SMc01289	234.95	600	'rpkm':	SMc01289	580.822	1251
'rpkm':	SMc01288	441.89	889	'rpkm':	SMc01288	431.735	836	'rpkm':	SMc01288	469.344	988	'rpkm':	SMc01288	836.218	1460	'rpkm':	SMc01288	418.202	829	'rpkm':	SMc01288	394.911	524	'rpkm':	SMc01288	352.995	309	'rpkm':	SMc01288	695.373	599
'rpkm':	SMc01287	764.847	1028	'rpkm':	SMc01287	644.95	776	'rpkm':	SMc01287	625.336	817	'rpkm':	SMc01287	711.858	737	'rpkm':	SMc01287	612.967	691	'rpkm':	SMc01287	577.432	462	'rpkm':	SMc01287	472.976	254	'rpkm':	SMc01287	670.25	381
'rpkm':	SMc01286	324.791	479	'rpkm':	SMc01286	342.631	485	'rpkm':	SMc01286	386.095	519	'rpkm':	SMc01286	522.277	592	'rpkm':	SMc01286	276.708	371	'rpkm':	SMc01286	265.296	219	'rpkm':	SMc01286	312.085	184	'rpkm':	SMc01286	503.27	321
'rpkm':	SMc01285	350.5	1331	'rpkm':	SMc01285	356.684	1340	'rpkm':	SMc01285	433.066	1573	'rpkm':	SMc01285	659.819	1922	'rpkm':	SMc01285	290.016	970	'rpkm':	SMc01285	291.729	689	'rpkm':	SMc01285	335.725	521	'rpkm':	SMc01285	610.674	964
'rpkm':	SMc01283	542.817	808	'rpkm':	SMc01283	567.225	891	'rpkm':	SMc01283	633.439	1022	'rpkm':	SMc01283	809.496	988	'rpkm':	SMc01283	499.636	714	'rpkm':	SMc01283	470.411	470	'rpkm':	SMc01283	529.609	404	'rpkm':	SMc01283	786.847	544
'rpkm':	SMc01282	17.7419	14	'rpkm':	SMc01282	16.0543	0	'rpkm':	SMc01282	N/A	23	'rpkm':	SMc01282	N/A	3	'rpkm':	SMc01282	19.0037	44	'rpkm':	SMc01282	16.0543	19	'rpkm':	SMc01282	N/A	15	'rpkm':	SMc01282	N/A	10
'rpkm':	SMc01281	8.02165	23	'rpkm':	SMc01281	8.77924	19	'rpkm':	SMc01281	N/A	21	'rpkm':	SMc01281	N/A	4	'rpkm':	SMc01281	8.02165	24	'rpkm':	SMc01281	8.77924	13	'rpkm':	SMc01281	N/A	9	'rpkm':	SMc01281	N/A	2
'rpkm':	SMc01280	29.3045	139	'rpkm':	SMc01280	19.6661	68	'rpkm':	SMc01280	20.5606	99	'rpkm':	SMc01280	9.13251	25	'rpkm':	SMc01280	29.956	150	'rpkm':	SMc01280	22.9643	73	'rpkm':	SMc01280	18.9823	46	'rpkm':	SMc01280	13.9552	40
'rpkm':	SMc01279	20.1018	84	'rpkm':	SMc01279	29.1086	155	'rpkm':	SMc01279	26.9453	112	'rpkm':	SMc01279	8.17445	30	'rpkm':	SMc01279	17.7053	66	'rpkm':	SMc01279	20.019	59	'rpkm':	SMc01279	24.8017	51	'rpkm':	SMc01279	7.63329	22
'rpkm':	SMc01278	36.4232	42	'rpkm':	SMc01278	27.0021	25	'rpkm':	SMc01278	28.9563	28	'rpkm':	SMc01278	N/A	8	'rpkm':	SMc01278	50.9694	74	'rpkm':	SMc01278	33.4371	30	'rpkm':	SMc01278	N/A	25	'rpkm':	SMc01278	N/A	13
'rpkm':	SMc01277	49.648	127	'rpkm':	SMc01277	59.0395	154	'rpkm':	SMc01277	64.3901	172	'rpkm':	SMc01277	38.4629	88	'rpkm':	SMc01277	46.1212	113	'rpkm':	SMc01277	49.3861	79	'rpkm':	SMc01277	48.7872	52	'rpkm':	SMc01277	36.3458	46
'rpkm':	SMc01276	49.8331	111	'rpkm':	SMc01276	64.3807	162	'rpkm':	SMc01276	54.8707	123	'rpkm':	SMc01276	27.3146	42	'rpkm':	SMc01276	50.2993	117	'rpkm':	SMc01276	47.0265	66	'rpkm':	SMc01276	42.9752	40	'rpkm':	SMc01276	29.596	29
'rpkm':	SMc01275	52.5128	190	'rpkm':	SMc01275	35.5502	97	'rpkm':	SMc01275	36.8247	148	'rpkm':	SMc01275	17.1482	45	'rpkm':	SMc01275	47.2729	162	'rpkm':	SMc01275	41.0961	99	'rpkm':	SMc01275	29.3175	55	'rpkm':	SMc01275	18.7632	31
'rpkm':	SMc01274	N/A	22	'rpkm':	SMc01274	22.9757	29	'rpkm':	SMc01274	N/A	23	'rpkm':	SMc01274	N/A	21	'rpkm':	SMc01274	N/A	18	'rpkm':	SMc01274	21.9132	16	'rpkm':	SMc01274	N/A	11	'rpkm':	SMc01274	N/A	21
'rpkm':	SMc01273	16.7996	47	'rpkm':	SMc01273	9.13452	18	'rpkm':	SMc01273	13.8706	40	'rpkm':	SMc01273	12.4629	31	'rpkm':	SMc01273	13.8052	32	'rpkm':	SMc01273	9.13452	20	'rpkm':	SMc01273	12.1482	22	'rpkm':	SMc01273	10.7625	18
'rpkm':	SMc01272	26.8381	60	'rpkm':	SMc01272	18.0098	37	'rpkm':	SMc01272	21.7624	59	'rpkm':	SMc01272	N/A	18	'rpkm':	SMc01272	22.9485	45	'rpkm':	SMc01272	17.7863	27	'rpkm':	SMc01272	20.0365	28	'rpkm':	SMc01272	N/A	22
'rpkm':	SMc01271	25.7546	42	'rpkm':	SMc01271	36.8704	76	'rpkm':	SMc01271	21.3398	34	'rpkm':	SMc01271	N/A	15	'rpkm':	SMc01271	26.9499	47	'rpkm':	SMc01271	23.6347	29	'rpkm':	SMc01271	17.5873	14	'rpkm':	SMc01271	N/A	19
'rpkm':	SMc01270	21.4771	75	'rpkm':	SMc01270	23.4975	70	'rpkm':	SMc01270	24.4779	92	'rpkm':	SMc01270	20.2274	60	'rpkm':	SMc01270	20.0619	67	'rpkm':	SMc01270	26.753	70	'rpkm':	SMc01270	28.6129	65	'rpkm':	SMc01270	20.2801	35
'rpkm':	SMc01269	20.6613	26	'rpkm':	SMc01269	23.5044	39	'rpkm':	SMc01269	N/A	21	'rpkm':	SMc01269	N/A	12	'rpkm':	SMc01269	21.0731	24	'rpkm':	SMc01269	16.3871	20	'rpkm':	SMc01269	N/A	15	'rpkm':	SMc01269	N/A	5
'rpkm':	SMc01268	12.0092	31	'rpkm':	SMc01268	18.6689	53	'rpkm':	SMc01268	11.1383	26	'rpkm':	SMc01268	N/A	3	'rpkm':	SMc01268	13.7673	41	'rpkm':	SMc01268	15.4877	24	'rpkm':	SMc01268	N/A	15	'rpkm':	SMc01268	N/A	4
'rpkm':	SMc01267	9.50954	56	'rpkm':	SMc01267	7.68598	43	'rpkm':	SMc01267	6.95554	34	'rpkm':	SMc01267	5.31745	30	'rpkm':	SMc01267	10.8934	76	'rpkm':	SMc01267	8.47744	25	'rpkm':	SMc01267	8.24632	20	'rpkm':	SMc01267	4.7768	19
'rpkm':	SMc01266	11.5204	41	'rpkm':	SMc01266	11.8888	57	'rpkm':	SMc01266	7.58721	34	'rpkm':	SMc01266	N/A	17	'rpkm':	SMc01266	11.1279	39	'rpkm':	SMc01266	11.305	39	'rpkm':	SMc01266	6.7849	16	'rpkm':	SMc01266	N/A	10
'rpkm':	SMc01265	N/A	25	'rpkm':	SMc01265	7.4741	37	'rpkm':	SMc01265	N/A	24	'rpkm':	SMc01265	N/A	18	'rpkm':	SMc01265	N/A	10	'rpkm':	SMc01265	N/A	13	'rpkm':	SMc01265	N/A	3	'rpkm':	SMc01265	N/A	9
'rpkm':	SMc01264	33.1351	43	'rpkm':	SMc01264	45.1687	61	'rpkm':	SMc01264	33.7275	33	'rpkm':	SMc01264	N/A	5	'rpkm':	SMc01264	33.7619	46	'rpkm':	SMc01264	33.5371	26	'rpkm':	SMc01264	37.0985	13	'rpkm':	SMc01264	N/A	8
'rpkm':	SMc01263	68.2891	57	'rpkm':	SMc01263	35.9612	25	'rpkm':	SMc01263	35.1461	31	'rpkm':	SMc01263	N/A	16	'rpkm':	SMc01263	67.1538	57	'rpkm':	SMc01263	35.9612	24	'rpkm':	SMc01263	32.4485	17	'rpkm':	SMc01263	N/A	3
'rpkm':	SMc01262	20.0725	38	'rpkm':	SMc01262	16.748	27	'rpkm':	SMc01262	N/A	17	'rpkm':	SMc01262	N/A	0	'rpkm':	SMc01262	17.3721	30	'rpkm':	SMc01262	17.2075	15	'rpkm':	SMc01262	N/A	6	'rpkm':	SMc01262	N/A	2
'rpkm':	SMc01261	83.6763	408	'rpkm':	SMc01261	74.6869	314	'rpkm':	SMc01261	63.1154	304	'rpkm':	SMc01261	56.0192	219	'rpkm':	SMc01261	88.0541	464	'rpkm':	SMc01261	84.2132	300	'rpkm':	SMc01261	76.7564	228	'rpkm':	SMc01261	66.1518	171
'rpkm':	SMc01260	44.9336	49	'rpkm':	SMc01260	37.7355	22	'rpkm':	SMc01260	N/A	16	'rpkm':	SMc01260	N/A	0	'rpkm':	SMc01260	39.6074	37	'rpkm':	SMc01260	37.7355	25	'rpkm':	SMc01260	N/A	5	'rpkm':	SMc01260	N/A	3
'rpkm':	SMc01259	27.3981	41	'rpkm':	SMc01259	17.4657	11	'rpkm':	SMc01259	21.2821	31	'rpkm':	SMc01259	N/A	0	'rpkm':	SMc01259	26.9388	41	'rpkm':	SMc01259	17.4657	12	'rpkm':	SMc01259	N/A	12	'rpkm':	SMc01259	N/A	1
'rpkm':	SMc01258	24.9505	105	'rpkm':	SMc01258	19.3771	69	'rpkm':	SMc01258	9.49186	35	'rpkm':	SMc01258	N/A	7	'rpkm':	SMc01258	20.891	81	'rpkm':	SMc01258	15.3614	32	'rpkm':	SMc01258	13.0768	31	'rpkm':	SMc01258	N/A	3
'rpkm':	SMc01257	34.8456	69	'rpkm':	SMc01257	34.8949	85	'rpkm':	SMc01257	16.4954	35	'rpkm':	SMc01257	N/A	5	'rpkm':	SMc01257	34.0977	68	'rpkm':	SMc01257	27.43	39	'rpkm':	SMc01257	N/A	13	'rpkm':	SMc01257	N/A	5
'rpkm':	SMc01256	20.8478	97	'rpkm':	SMc01256	22.084	113	'rpkm':	SMc01256	13.6358	69	'rpkm':	SMc01256	8.97085	33	'rpkm':	SMc01256	21.5499	107	'rpkm':	SMc01256	19.4585	67	'rpkm':	SMc01256	15.7555	47	'rpkm':	SMc01256	N/A	18
'rpkm':	SMc00995	59.3213	89	'rpkm':	SMc00995	40.5113	52	'rpkm':	SMc00995	28.5551	36	'rpkm':	SMc00995	N/A	8	'rpkm':	SMc00995	52.7163	73	'rpkm':	SMc00995	42.9451	44	'rpkm':	SMc00995	30.1746	22	'rpkm':	SMc00995	N/A	8
'rpkm':	SMc01068	56.8858	48	'rpkm':	SMc01068	75.1842	71	'rpkm':	SMc01068	54.7721	55	'rpkm':	SMc01068	N/A	17	'rpkm':	SMc01068	54.271	45	'rpkm':	SMc01068	59.5419	33	'rpkm':	SMc01068	43.151	19	'rpkm':	SMc01068	N/A	9
'rpkm':	SMc00996	128.741	672	'rpkm':	SMc00996	122.407	641	'rpkm':	SMc00996	80.6817	421	'rpkm':	SMc00996	38.8777	161	'rpkm':	SMc00996	114.312	551	'rpkm':	SMc00996	106.572	366	'rpkm':	SMc00996	83.1477	239	'rpkm':	SMc00996	43.8048	116
'rpkm':	SMc00997	11.5023	29	'rpkm':	SMc00997	8.3616	17	'rpkm':	SMc00997	N/A	12	'rpkm':	SMc00997	N/A	4	'rpkm':	SMc00997	11.0856	28	'rpkm':	SMc00997	8.3616	10	'rpkm':	SMc00997	N/A	5	'rpkm':	SMc00997	N/A	3
'rpkm':	SMc00998	38.9407	77	'rpkm':	SMc00998	35.1636	77	'rpkm':	SMc00998	26.1689	54	'rpkm':	SMc00998	N/A	14	'rpkm':	SMc00998	40.2393	85	'rpkm':	SMc00998	31.5057	47	'rpkm':	SMc00998	26.6252	30	'rpkm':	SMc00998	N/A	13
'rpkm':	SMc00999	42.7118	83	'rpkm':	SMc00999	33.5098	81	'rpkm':	SMc00999	17.6248	33	'rpkm':	SMc00999	N/A	2	'rpkm':	SMc00999	32.1405	43	'rpkm':	SMc00999	21.6168	26	'rpkm':	SMc00999	N/A	7	'rpkm':	SMc00999	N/A	1
'rpkm':	SMc01000	N/A	2	'rpkm':	SMc01000	N/A	8	'rpkm':	SMc01000	N/A	2	'rpkm':	SMc01000	N/A	0	'rpkm':	SMc01000	N/A	5	'rpkm':	SMc01000	N/A	5	'rpkm':	SMc01000	N/A	1	'rpkm':	SMc01000	N/A	0
'rpkm':	SMc01001	41.2619	106	'rpkm':	SMc01001	36.3473	81	'rpkm':	SMc01001	21.4141	57	'rpkm':	SMc01001	N/A	13	'rpkm':	SMc01001	37.2173	90	'rpkm':	SMc01001	35.019	56	'rpkm':	SMc01001	25.6642	41	'rpkm':	SMc01001	N/A	9
'rpkm':	SMc01002	25.9647	25	'rpkm':	SMc01002	23.8735	14	'rpkm':	SMc01002	N/A	15	'rpkm':	SMc01002	N/A	1	'rpkm':	SMc01002	25.9647	13	'rpkm':	SMc01002	23.8735	11	'rpkm':	SMc01002	N/A	10	'rpkm':	SMc01002	N/A	0
'rpkm':	SMc01003	42.6545	133	'rpkm':	SMc01003	29.8781	60	'rpkm':	SMc01003	28.8956	92	'rpkm':	SMc01003	N/A	24	'rpkm':	SMc01003	42.3897	136	'rpkm':	SMc01003	38.9753	87	'rpkm':	SMc01003	24.3517	35	'rpkm':	SMc01003	21.0676	31
'rpkm':	SMc01004	35.1759	62	'rpkm':	SMc01004	39.2887	58	'rpkm':	SMc01004	30.1722	51	'rpkm':	SMc01004	N/A	16	'rpkm':	SMc01004	40.4102	80	'rpkm':	SMc01004	36.7816	38	'rpkm':	SMc01004	31.8636	30	'rpkm':	SMc01004	N/A	10
'rpkm':	SMc01005	91.3742	178	'rpkm':	SMc01005	82.9284	177	'rpkm':	SMc01005	48.587	93	'rpkm':	SMc01005	N/A	17	'rpkm':	SMc01005	90.3259	180	'rpkm':	SMc01005	72.2101	101	'rpkm':	SMc01005	43.6363	40	'rpkm':	SMc01005	N/A	12
'rpkm':	SMc01006	31.1519	45	'rpkm':	SMc01006	28.0883	44	'rpkm':	SMc01006	N/A	16	'rpkm':	SMc01006	N/A	7	'rpkm':	SMc01006	27.2611	35	'rpkm':	SMc01006	26.2414	29	'rpkm':	SMc01006	N/A	12	'rpkm':	SMc01006	N/A	2
'rpkm':	SMc01007	14.5765	20	'rpkm':	SMc01007	18.0199	7	'rpkm':	SMc01007	N/A	16	'rpkm':	SMc01007	N/A	5	'rpkm':	SMc01007	14.5765	15	'rpkm':	SMc01007	18.0199	24	'rpkm':	SMc01007	N/A	5	'rpkm':	SMc01007	N/A	0
'rpkm':	SMc01008	N/A	14	'rpkm':	SMc01008	25.7436	36	'rpkm':	SMc01008	N/A	11	'rpkm':	SMc01008	N/A	3	'rpkm':	SMc01008	N/A	14	'rpkm':	SMc01008	N/A	11	'rpkm':	SMc01008	N/A	5	'rpkm':	SMc01008	N/A	1
'rpkm':	SMc01009	N/A	15	'rpkm':	SMc01009	12.1003	24	'rpkm':	SMc01009	N/A	9	'rpkm':	SMc01009	N/A	1	'rpkm':	SMc01009	N/A	18	'rpkm':	SMc01009	12.1003	9	'rpkm':	SMc01009	N/A	3	'rpkm':	SMc01009	N/A	0
'rpkm':	SMc01010	77.0669	569	'rpkm':	SMc01010	74.5107	493	'rpkm':	SMc01010	67.2046	466	'rpkm':	SMc01010	16.8134	102	'rpkm':	SMc01010	78.7909	612	'rpkm':	SMc01010	75.1243	375	'rpkm':	SMc01010	61.8964	216	'rpkm':	SMc01010	25.702	113
'rpkm':	SMc01011	63.2257	228	'rpkm':	SMc01011	66.0856	249	'rpkm':	SMc01011	38.7529	133	'rpkm':	SMc01011	12.5195	41	'rpkm':	SMc01011	61.2595	223	'rpkm':	SMc01011	56.134	139	'rpkm':	SMc01011	42.5034	84	'rpkm':	SMc01011	25.1108	62
'rpkm':	SMc01012	19.4275	36	'rpkm':	SMc01012	22.708	14	'rpkm':	SMc01012	18.3491	33	'rpkm':	SMc01012	N/A	17	'rpkm':	SMc01012	20.8951	43	'rpkm':	SMc01012	21.7157	29	'rpkm':	SMc01012	N/A	8	'rpkm':	SMc01012	N/A	9
'rpkm':	SMc01013	17.3626	37	'rpkm':	SMc01013	15.8898	15	'rpkm':	SMc01013	19.9581	37	'rpkm':	SMc01013	N/A	12	'rpkm':	SMc01013	16.7883	36	'rpkm':	SMc01013	15.8898	22	'rpkm':	SMc01013	N/A	6	'rpkm':	SMc01013	N/A	9
'rpkm':	SMc01014	14.5096	34	'rpkm':	SMc01014	10.1046	19	'rpkm':	SMc01014	N/A	13	'rpkm':	SMc01014	N/A	6	'rpkm':	SMc01014	14.1753	23	'rpkm':	SMc01014	10.1046	21	'rpkm':	SMc01014	N/A	14	'rpkm':	SMc01014	N/A	10
'rpkm':	SMc01015	27.3298	99	'rpkm':	SMc01015	24.0685	82	'rpkm':	SMc01015	22.6047	78	'rpkm':	SMc01015	10.989	31	'rpkm':	SMc01015	32.1516	139	'rpkm':	SMc01015	26.3886	74	'rpkm':	SMc01015	25.2647	52	'rpkm':	SMc01015	13.3072	26
'rpkm':	SMc01016	14.5947	18	'rpkm':	SMc01016	N/A	9	'rpkm':	SMc01016	N/A	12	'rpkm':	SMc01016	N/A	9	'rpkm':	SMc01016	14.5947	14	'rpkm':	SMc01016	N/A	7	'rpkm':	SMc01016	N/A	8	'rpkm':	SMc01016	N/A	6
'rpkm':	SMc01017	12.9375	18	'rpkm':	SMc01017	N/A	0	'rpkm':	SMc01017	N/A	8	'rpkm':	SMc01017	N/A	1	'rpkm':	SMc01017	12.9375	14	'rpkm':	SMc01017	N/A	4	'rpkm':	SMc01017	N/A	6	'rpkm':	SMc01017	N/A	4
'rpkm':	SMc01018	67.9479	479	'rpkm':	SMc01018	71.587	461	'rpkm':	SMc01018	64.8496	447	'rpkm':	SMc01018	11.0259	65	'rpkm':	SMc01018	66.2073	472	'rpkm':	SMc01018	69.1356	321	'rpkm':	SMc01018	59.6222	205	'rpkm':	SMc01018	20.4619	97
'rpkm':	SMc01019	23.9364	77	'rpkm':	SMc01019	19.3434	51	'rpkm':	SMc01019	12.2744	32	'rpkm':	SMc01019	N/A	9	'rpkm':	SMc01019	23.6443	78	'rpkm':	SMc01019	20.951	45	'rpkm':	SMc01019	12.7941	24	'rpkm':	SMc01019	N/A	15
'rpkm':	SMc01020	12.8219	67	'rpkm':	SMc01020	16.5711	96	'rpkm':	SMc01020	14.6016	66	'rpkm':	SMc01020	N/A	18	'rpkm':	SMc01020	11.9891	62	'rpkm':	SMc01020	11.3922	39	'rpkm':	SMc01020	13.0284	25	'rpkm':	SMc01020	N/A	13
'rpkm':	SMc01021	14.2095	19	'rpkm':	SMc01021	13.6209	27	'rpkm':	SMc01021	N/A	16	'rpkm':	SMc01021	N/A	1	'rpkm':	SMc01021	14.2095	25	'rpkm':	SMc01021	13.2956	20	'rpkm':	SMc01021	N/A	7	'rpkm':	SMc01021	N/A	2
'rpkm':	SMc01022	77.7973	160	'rpkm':	SMc01022	37.8425	73	'rpkm':	SMc01022	19.5593	36	'rpkm':	SMc01022	N/A	13	'rpkm':	SMc01022	78.117	167	'rpkm':	SMc01022	47.288	83	'rpkm':	SMc01022	24.1894	29	'rpkm':	SMc01022	28.2859	27
'rpkm':	SMc01023	82.488	215	'rpkm':	SMc01023	85.0349	218	'rpkm':	SMc01023	40.483	104	'rpkm':	SMc01023	N/A	24	'rpkm':	SMc01023	67.7893	147	'rpkm':	SMc01023	64.3744	87	'rpkm':	SMc01023	38.1315	50	'rpkm':	SMc01023	N/A	24
'rpkm':	SMc01024	319.534	544	'rpkm':	SMc01024	285.655	415	'rpkm':	SMc01024	203.668	349	'rpkm':	SMc01024	43.7429	68	'rpkm':	SMc01024	303.098	510	'rpkm':	SMc01024	303.399	352	'rpkm':	SMc01024	197.488	178	'rpkm':	SMc01024	63.7137	69
'rpkm':	SMc01025	124.674	692	'rpkm':	SMc01025	121.959	726	'rpkm':	SMc01025	82.6229	449	'rpkm':	SMc01025	25.6315	116	'rpkm':	SMc01025	114.974	611	'rpkm':	SMc01025	98.935	364	'rpkm':	SMc01025	80.2537	229	'rpkm':	SMc01025	32.013	99
'rpkm':	SMc01026	70.2546	212	'rpkm':	SMc01026	54.8608	117	'rpkm':	SMc01026	40.8926	127	'rpkm':	SMc01026	12.6534	32	'rpkm':	SMc01026	68.6562	210	'rpkm':	SMc01026	59.6411	108	'rpkm':	SMc01026	44.8252	80	'rpkm':	SMc01026	11.6229	22
'rpkm':	SMc01027	65.9659	194	'rpkm':	SMc01027	85.8879	291	'rpkm':	SMc01027	63.6622	167	'rpkm':	SMc01027	32.7877	88	'rpkm':	SMc01027	58.5229	159	'rpkm':	SMc01027	67.821	145	'rpkm':	SMc01027	68.6996	104	'rpkm':	SMc01027	29.6457	43
'rpkm':	SMc01028	91.0592	390	'rpkm':	SMc01028	103.408	480	'rpkm':	SMc01028	103.67	478	'rpkm':	SMc01028	85.1331	319	'rpkm':	SMc01028	88.8498	385	'rpkm':	SMc01028	83.0281	235	'rpkm':	SMc01028	88.4269	193	'rpkm':	SMc01028	67.0848	115
'rpkm':	SMc01029	63.2329	70	'rpkm':	SMc01029	49.3443	47	'rpkm':	SMc01029	N/A	18	'rpkm':	SMc01029	N/A	3	'rpkm':	SMc01029	57.6515	62	'rpkm':	SMc01029	53.6557	41	'rpkm':	SMc01029	N/A	11	'rpkm':	SMc01029	N/A	6
'rpkm':	SMc01030	167.956	566	'rpkm':	SMc01030	158.286	517	'rpkm':	SMc01030	107.214	347	'rpkm':	SMc01030	42.5364	126	'rpkm':	SMc01030	142.335	407	'rpkm':	SMc01030	128.935	240	'rpkm':	SMc01030	93.417	139	'rpkm':	SMc01030	43.4392	76
'rpkm':	SMc01031	158.403	688	'rpkm':	SMc01031	177.239	801	'rpkm':	SMc01031	183.872	863	'rpkm':	SMc01031	84.3046	316	'rpkm':	SMc01031	136.486	510	'rpkm':	SMc01031	149.186	414	'rpkm':	SMc01031	145.096	287	'rpkm':	SMc01031	85.6379	189
'rpkm':	SMc01032	148.768	658	'rpkm':	SMc01032	155.702	676	'rpkm':	SMc01032	201.381	938	'rpkm':	SMc01032	116.258	459	'rpkm':	SMc01032	138.259	587	'rpkm':	SMc01032	141.844	417	'rpkm':	SMc01032	172.168	375	'rpkm':	SMc01032	121.051	286
'rpkm':	SMc01033	110.367	240	'rpkm':	SMc01033	117.526	263	'rpkm':	SMc01033	144.265	301	'rpkm':	SMc01033	112.575	227	'rpkm':	SMc01033	91.8031	169	'rpkm':	SMc01033	93.1321	122	'rpkm':	SMc01033	125.877	123	'rpkm':	SMc01033	116.293	139
'rpkm':	SMc01034	132.3	265	'rpkm':	SMc01034	108.826	173	'rpkm':	SMc01034	172.726	355	'rpkm':	SMc01034	194.888	333	'rpkm':	SMc01034	137.559	295	'rpkm':	SMc01034	127.472	182	'rpkm':	SMc01034	166.987	180	'rpkm':	SMc01034	204.806	211
'rpkm':	SMc01035	56.6022	293	'rpkm':	SMc01035	53.0609	218	'rpkm':	SMc01035	76.7294	363	'rpkm':	SMc01035	162.504	723	'rpkm':	SMc01035	43.4078	176	'rpkm':	SMc01035	43.2067	95	'rpkm':	SMc01035	62.4409	127	'rpkm':	SMc01035	140.816	324
'rpkm':	SMc01036	68.2114	55	'rpkm':	SMc01036	66.0146	49	'rpkm':	SMc01036	76.2716	62	'rpkm':	SMc01036	161.012	110	'rpkm':	SMc01036	67.0504	55	'rpkm':	SMc01036	71.0236	24	'rpkm':	SMc01036	69.7997	28	'rpkm':	SMc01036	145.55	52
'rpkm':	SMc01037	96.2851	299	'rpkm':	SMc01037	106.592	396	'rpkm':	SMc01037	112.778	369	'rpkm':	SMc01037	215.514	598	'rpkm':	SMc01037	86.2982	245	'rpkm':	SMc01037	72.8504	140	'rpkm':	SMc01037	90.754	128	'rpkm':	SMc01037	182.984	251
'rpkm':	SMc04865	36.2724	89	'rpkm':	SMc04865	22.5425	48	'rpkm':	SMc04865	17.3922	36	'rpkm':	SMc04865	N/A	20	'rpkm':	SMc04865	40.2804	111	'rpkm':	SMc04865	29.3766	59	'rpkm':	SMc04865	18.1792	17	'rpkm':	SMc04865	N/A	9
'rpkm':	SMc01038	29.0961	41	'rpkm':	SMc01038	25.7671	49	'rpkm':	SMc01038	17.8976	23	'rpkm':	SMc01038	88.6068	123	'rpkm':	SMc01038	27.2787	37	'rpkm':	SMc01038	17.4309	12	'rpkm':	SMc01038	17.8976	12	'rpkm':	SMc01038	76.6449	55
'rpkm':	SMc01039	15.1879	24	'rpkm':	SMc01039	19.6699	41	'rpkm':	SMc01039	18.2943	28	'rpkm':	SMc01039	N/A	4	'rpkm':	SMc01039	18.1354	35	'rpkm':	SMc01039	13.5603	18	'rpkm':	SMc01039	N/A	19	'rpkm':	SMc01039	N/A	4
'rpkm':	SMc01040	34.1352	181	'rpkm':	SMc01040	16.4111	50	'rpkm':	SMc01040	18.3333	84	'rpkm':	SMc01040	9.63128	33	'rpkm':	SMc01040	26.6271	122	'rpkm':	SMc01040	24.9816	91	'rpkm':	SMc01040	18.0477	44	'rpkm':	SMc01040	N/A	16
'rpkm':	SMc01041	22.601	87	'rpkm':	SMc01041	21.1209	84	'rpkm':	SMc01041	14.4903	56	'rpkm':	SMc01041	N/A	11	'rpkm':	SMc01041	19.9685	72	'rpkm':	SMc01041	19.5174	55	'rpkm':	SMc01041	11.2914	23	'rpkm':	SMc01041	N/A	9
'rpkm':	SMc01042	17.6576	76	'rpkm':	SMc01042	21.5937	119	'rpkm':	SMc01042	17.7132	62	'rpkm':	SMc01042	N/A	13	'rpkm':	SMc01042	13.5255	47	'rpkm':	SMc01042	11.3953	33	'rpkm':	SMc01042	15.7729	26	'rpkm':	SMc01042	N/A	9
'rpkm':	SMc01043	13.791	80	'rpkm':	SMc01043	15.1197	76	'rpkm':	SMc01043	17.7169	100	'rpkm':	SMc01043	7.32895	28	'rpkm':	SMc01043	9.8963	45	'rpkm':	SMc01043	11.832	34	'rpkm':	SMc01043	13.6005	34	'rpkm':	SMc01043	N/A	20
'rpkm':	SMc01044	39.3799	333	'rpkm':	SMc01044	33.5776	209	'rpkm':	SMc01044	43.6883	360	'rpkm':	SMc01044	20.2863	145	'rpkm':	SMc01044	35.9514	293	'rpkm':	SMc01044	37.3152	197	'rpkm':	SMc01044	35.5721	133	'rpkm':	SMc01044	25.4861	120
'rpkm':	SMc01045	31.3636	159	'rpkm':	SMc01045	30.5563	145	'rpkm':	SMc01045	42.6617	209	'rpkm':	SMc01045	37.9471	166	'rpkm':	SMc01045	26.9051	124	'rpkm':	SMc01045	25.4197	75	'rpkm':	SMc01045	30.1619	56	'rpkm':	SMc01045	35.2227	85
'rpkm':	SMc01046	23.9876	123	'rpkm':	SMc01046	28.3939	145	'rpkm':	SMc01046	33.0274	158	'rpkm':	SMc01046	38.6102	175	'rpkm':	SMc01046	22.0998	110	'rpkm':	SMc01046	19.6625	51	'rpkm':	SMc01046	27.3117	59	'rpkm':	SMc01046	35.8564	90
'rpkm':	SMc01047	26.8112	83	'rpkm':	SMc01047	24.0887	60	'rpkm':	SMc01047	35.2582	104	'rpkm':	SMc01047	44.7979	118	'rpkm':	SMc01047	20.0574	47	'rpkm':	SMc01047	21.2045	33	'rpkm':	SMc01047	27.221	33	'rpkm':	SMc01047	43.8565	66
'rpkm':	SMc01048	301.133	272	'rpkm':	SMc01048	184.803	145	'rpkm':	SMc01048	110.641	109	'rpkm':	SMc01048	53.4702	34	'rpkm':	SMc01048	245.694	192	'rpkm':	SMc01048	186.892	111	'rpkm':	SMc01048	69.9038	26	'rpkm':	SMc01048	N/A	18
'rpkm':	SMc01049	106.15	555	'rpkm':	SMc01049	106.645	566	'rpkm':	SMc01049	92.9151	464	'rpkm':	SMc01049	56.978	238	'rpkm':	SMc01049	90.7588	431	'rpkm':	SMc01049	84.4158	275	'rpkm':	SMc01049	77.8356	180	'rpkm':	SMc01049	57.4202	140
'rpkm':	SMc01050	12.193	32	'rpkm':	SMc01050	11.9121	33	'rpkm':	SMc01050	13.3793	48	'rpkm':	SMc01050	8.23788	22	'rpkm':	SMc01050	12.1761	33	'rpkm':	SMc01050	13.566	34	'rpkm':	SMc01050	13.4594	23	'rpkm':	SMc01050	8.23788	23
'rpkm':	SMc01051	24.8108	63	'rpkm':	SMc01051	32.6141	105	'rpkm':	SMc01051	23.3232	61	'rpkm':	SMc01051	N/A	15	'rpkm':	SMc01051	22.074	50	'rpkm':	SMc01051	21.9367	36	'rpkm':	SMc01051	21.2061	27	'rpkm':	SMc01051	N/A	8
'rpkm':	SMc01052	32.6536	54	'rpkm':	SMc01052	32.4173	55	'rpkm':	SMc01052	28.5111	60	'rpkm':	SMc01052	N/A	12	'rpkm':	SMc01052	35.9913	69	'rpkm':	SMc01052	27.3751	27	'rpkm':	SMc01052	23.8308	7	'rpkm':	SMc01052	N/A	6
'rpkm':	SMc01053	21.459	128	'rpkm':	SMc01053	29.8833	175	'rpkm':	SMc01053	16.9653	89	'rpkm':	SMc01053	6.86315	19	'rpkm':	SMc01053	26.2332	179	'rpkm':	SMc01053	27.7292	116	'rpkm':	SMc01053	28.5684	104	'rpkm':	SMc01053	14.4593	49
'rpkm':	SMc01054	19.1818	19	'rpkm':	SMc01054	N/A	14	'rpkm':	SMc01054	N/A	25	'rpkm':	SMc01054	N/A	2	'rpkm':	SMc01054	22.8126	28	'rpkm':	SMc01054	38.1782	29	'rpkm':	SMc01054	N/A	12	'rpkm':	SMc01054	N/A	5
'rpkm':	SMc02124	15.4352	101	'rpkm':	SMc02124	9.60772	50	'rpkm':	SMc02124	24.9726	151	'rpkm':	SMc02124	10.2146	59	'rpkm':	SMc02124	12.4311	71	'rpkm':	SMc02124	11.7978	55	'rpkm':	SMc02124	21.3115	61	'rpkm':	SMc02124	12.5198	46
'rpkm':	SMc02123	16.1187	26	'rpkm':	SMc02123	N/A	15	'rpkm':	SMc02123	21.5932	39	'rpkm':	SMc02123	N/A	15	'rpkm':	SMc02123	N/A	13	'rpkm':	SMc02123	N/A	19	'rpkm':	SMc02123	17.8579	24	'rpkm':	SMc02123	N/A	25
'rpkm':	SMc02122	153.995	428	'rpkm':	SMc02122	120.729	322	'rpkm':	SMc02122	73.562	180	'rpkm':	SMc02122	25.6506	56	'rpkm':	SMc02122	154.889	448	'rpkm':	SMc02122	126.866	265	'rpkm':	SMc02122	89.1818	139	'rpkm':	SMc02122	31.507	47
'rpkm':	SMc04436	N/A	5	'rpkm':	SMc04436	N/A	0	'rpkm':	SMc04436	N/A	6	'rpkm':	SMc04436	N/A	10	'rpkm':	SMc04436	N/A	2	'rpkm':	SMc04436	N/A	0	'rpkm':	SMc04436	N/A	1	'rpkm':	SMc04436	N/A	0
'rpkm':	SMc02121	105.03	281	'rpkm':	SMc02121	88.431	211	'rpkm':	SMc02121	79.0497	200	'rpkm':	SMc02121	42.3402	73	'rpkm':	SMc02121	91.3442	220	'rpkm':	SMc02121	80.9022	130	'rpkm':	SMc02121	66.3436	75	'rpkm':	SMc02121	45.5672	50
'rpkm':	SMc02120	67.3831	221	'rpkm':	SMc02120	85.1085	335	'rpkm':	SMc02120	97.2505	375	'rpkm':	SMc02120	41.2503	136	'rpkm':	SMc02120	65.8496	217	'rpkm':	SMc02120	60.7251	116	'rpkm':	SMc02120	77.148	125	'rpkm':	SMc02120	36.7257	63
'rpkm':	SMc02119	50.4777	189	'rpkm':	SMc02119	58.688	254	'rpkm':	SMc02119	45.8392	181	'rpkm':	SMc02119	10.8848	32	'rpkm':	SMc02119	44.9959	152	'rpkm':	SMc02119	41.5126	92	'rpkm':	SMc02119	38.6438	69	'rpkm':	SMc02119	17.5996	43
'rpkm':	SMc02118	121.78	340	'rpkm':	SMc02118	120.894	352	'rpkm':	SMc02118	98.6924	327	'rpkm':	SMc02118	77.4935	219	'rpkm':	SMc02118	110.822	277	'rpkm':	SMc02118	106.118	191	'rpkm':	SMc02118	76.3096	100	'rpkm':	SMc02118	69.467	102
'rpkm':	SMc02117	39.5502	148	'rpkm':	SMc02117	46.1758	204	'rpkm':	SMc02117	29.8742	113	'rpkm':	SMc02117	13.2843	43	'rpkm':	SMc02117	37.6286	138	'rpkm':	SMc02117	36.9016	100	'rpkm':	SMc02117	27.8797	53	'rpkm':	SMc02117	18.5458	44
'rpkm':	SMc02116	40.629	152	'rpkm':	SMc02116	43.3436	164	'rpkm':	SMc02116	37.2151	163	'rpkm':	SMc02116	8.25671	26	'rpkm':	SMc02116	43.5404	180	'rpkm':	SMc02116	43.0198	121	'rpkm':	SMc02116	29.7546	59	'rpkm':	SMc02116	13.025	32
'rpkm':	SMc02115	123.633	96	'rpkm':	SMc02115	127.747	137	'rpkm':	SMc02115	45.0637	34	'rpkm':	SMc02115	N/A	5	'rpkm':	SMc02115	111.781	80	'rpkm':	SMc02115	76.1455	42	'rpkm':	SMc02115	N/A	11	'rpkm':	SMc02115	N/A	4
'rpkm':	SMc02114	21.8378	57	'rpkm':	SMc02114	15.8896	34	'rpkm':	SMc02114	14.3979	37	'rpkm':	SMc02114	N/A	12	'rpkm':	SMc02114	18.9521	44	'rpkm':	SMc02114	17.6416	32	'rpkm':	SMc02114	13.3724	15	'rpkm':	SMc02114	N/A	5
'rpkm':	SMc02113	49.2652	133	'rpkm':	SMc02113	38.2318	82	'rpkm':	SMc02113	32.9976	92	'rpkm':	SMc02113	N/A	22	'rpkm':	SMc02113	46.9651	125	'rpkm':	SMc02113	33.8409	44	'rpkm':	SMc02113	28.4246	37	'rpkm':	SMc02113	N/A	9
'rpkm':	SMc02112	442.457	416	'rpkm':	SMc02112	315.805	283	'rpkm':	SMc02112	301.957	265	'rpkm':	SMc02112	127.992	76	'rpkm':	SMc02112	310.655	215	'rpkm':	SMc02112	252.003	137	'rpkm':	SMc02112	208.792	67	'rpkm':	SMc02112	137.926	23
'rpkm':	SMc02111	124.522	195	'rpkm':	SMc02111	96.7265	142	'rpkm':	SMc02111	85.0877	130	'rpkm':	SMc02111	42.8174	45	'rpkm':	SMc02111	80.8868	99	'rpkm':	SMc02111	74.6597	69	'rpkm':	SMc02111	55.1881	35	'rpkm':	SMc02111	37.1188	11
'rpkm':	SMc02110	74.1604	106	'rpkm':	SMc02110	49.2489	57	'rpkm':	SMc02110	38.2119	40	'rpkm':	SMc02110	N/A	10	'rpkm':	SMc02110	60.6961	78	'rpkm':	SMc02110	49.4368	43	'rpkm':	SMc02110	39.6279	14	'rpkm':	SMc02110	N/A	9
'rpkm':	SMc02109	57.7345	482	'rpkm':	SMc02109	59.4442	457	'rpkm':	SMc02109	63.1787	518	'rpkm':	SMc02109	23.5285	177	'rpkm':	SMc02109	51.6625	397	'rpkm':	SMc02109	51.9631	252	'rpkm':	SMc02109	57.4327	231	'rpkm':	SMc02109	25.6507	119
'rpkm':	SMc02108	24.6676	68	'rpkm':	SMc02108	29.1324	73	'rpkm':	SMc02108	34.7306	89	'rpkm':	SMc02108	19.9664	52	'rpkm':	SMc02108	18.5663	40	'rpkm':	SMc02108	23.6324	35	'rpkm':	SMc02108	30.314	37	'rpkm':	SMc02108	18.1306	26
'rpkm':	SMc02107	N/A	16	'rpkm':	SMc02107	N/A	0	'rpkm':	SMc02107	N/A	16	'rpkm':	SMc02107	N/A	7	'rpkm':	SMc02107	N/A	9	'rpkm':	SMc02107	N/A	10	'rpkm':	SMc02107	N/A	3	'rpkm':	SMc02107	N/A	5
'rpkm':	SMc02106	23.3681	28	'rpkm':	SMc02106	24.3863	13	'rpkm':	SMc02106	31.6118	44	'rpkm':	SMc02106	28.1576	31	'rpkm':	SMc02106	26.022	18	'rpkm':	SMc02106	24.3863	15	'rpkm':	SMc02106	29.1238	13	'rpkm':	SMc02106	N/A	7
'rpkm':	SMc02105	27.4344	110	'rpkm':	SMc02105	31.238	126	'rpkm':	SMc02105	27.8567	101	'rpkm':	SMc02105	16.0096	60	'rpkm':	SMc02105	23.5386	83	'rpkm':	SMc02105	23.2659	49	'rpkm':	SMc02105	20.6456	26	'rpkm':	SMc02105	16.3358	36
'rpkm':	SMc02104	29.6385	71	'rpkm':	SMc02104	31.7847	80	'rpkm':	SMc02104	19.8184	50	'rpkm':	SMc02104	14.9835	29	'rpkm':	SMc02104	25.6097	54	'rpkm':	SMc02104	22.89	29	'rpkm':	SMc02104	17.2421	22	'rpkm':	SMc02104	14.7438	10
'rpkm':	SMc02103	51.5857	78	'rpkm':	SMc02103	35.0515	54	'rpkm':	SMc02103	35.7483	60	'rpkm':	SMc02103	24.7192	34	'rpkm':	SMc02103	41.3395	49	'rpkm':	SMc02103	29.0094	27	'rpkm':	SMc02103	31.6476	26	'rpkm':	SMc02103	21.5509	23
'rpkm':	SMc02102	46.4638	137	'rpkm':	SMc02102	31.2691	67	'rpkm':	SMc02102	19.0703	53	'rpkm':	SMc02102	N/A	9	'rpkm':	SMc02102	39.5377	104	'rpkm':	SMc02102	32.246	54	'rpkm':	SMc02102	17.101	23	'rpkm':	SMc02102	N/A	5
'rpkm':	SMc02101	363.751	983	'rpkm':	SMc02101	321.603	803	'rpkm':	SMc02101	295.727	804	'rpkm':	SMc02101	184.999	434	'rpkm':	SMc02101	358.327	990	'rpkm':	SMc02101	306.832	547	'rpkm':	SMc02101	263.507	351	'rpkm':	SMc02101	209.428	309
'rpkm':	SMc02100	255.568	853	'rpkm':	SMc02100	291.587	1040	'rpkm':	SMc02100	251.389	837	'rpkm':	SMc02100	186.243	502	'rpkm':	SMc02100	251.807	860	'rpkm':	SMc02100	254.791	616	'rpkm':	SMc02100	233.182	395	'rpkm':	SMc02100	196.077	319
'rpkm':	SMc02099	94.7274	237	'rpkm':	SMc02099	91.7609	216	'rpkm':	SMc02099	87.6986	236	'rpkm':	SMc02099	41.5396	96	'rpkm':	SMc02099	115.587	346	'rpkm':	SMc02099	110.621	227	'rpkm':	SMc02099	101.442	160	'rpkm':	SMc02099	76.1876	132
'rpkm':	SMc02098	90.1979	171	'rpkm':	SMc02098	71.8548	117	'rpkm':	SMc02098	79.1956	143	'rpkm':	SMc02098	45.921	69	'rpkm':	SMc02098	87.2436	166	'rpkm':	SMc02098	85.0414	123	'rpkm':	SMc02098	63.5782	48	'rpkm':	SMc02098	66.9762	76
'rpkm':	SMc02097	88.3014	217	'rpkm':	SMc02097	86.4154	189	'rpkm':	SMc02097	85.7835	201	'rpkm':	SMc02097	32.0669	79	'rpkm':	SMc02097	92.3951	245	'rpkm':	SMc02097	98.0632	183	'rpkm':	SMc02097	84.874	106	'rpkm':	SMc02097	44.0511	73
'rpkm':	SMc02096	72.7856	216	'rpkm':	SMc02096	86.6124	244	'rpkm':	SMc02096	105.313	313	'rpkm':	SMc02096	31.9139	79	'rpkm':	SMc02096	78.9591	258	'rpkm':	SMc02096	92.1961	205	'rpkm':	SMc02096	102.216	160	'rpkm':	SMc02096	59.9237	117
'rpkm':	SMc02095	100.596	392	'rpkm':	SMc02095	109.906	488	'rpkm':	SMc02095	78.3248	336	'rpkm':	SMc02095	29.8086	90	'rpkm':	SMc02095	108.07	462	'rpkm':	SMc02095	89.5932	256	'rpkm':	SMc02095	74.5853	167	'rpkm':	SMc02095	64.1663	170
'rpkm':	SMc02094	387.379	3030	'rpkm':	SMc02094	397.321	3195	'rpkm':	SMc02094	319.081	2547	'rpkm':	SMc02094	100.826	700	'rpkm':	SMc02094	379.847	3020	'rpkm':	SMc02094	373.459	2126	'rpkm':	SMc02094	308.523	1290	'rpkm':	SMc02094	140.481	688
'rpkm':	SMc02093	273.401	1028	'rpkm':	SMc02093	279.783	973	'rpkm':	SMc02093	352.962	1281	'rpkm':	SMc02093	129.012	426	'rpkm':	SMc02093	260.123	970	'rpkm':	SMc02093	252.016	587	'rpkm':	SMc02093	299.736	502	'rpkm':	SMc02093	142.197	290
'rpkm':	SMc02092	122.505	199	'rpkm':	SMc02092	95.0235	102	'rpkm':	SMc02092	175.212	267	'rpkm':	SMc02092	82.9733	109	'rpkm':	SMc02092	108.296	162	'rpkm':	SMc02092	109.694	109	'rpkm':	SMc02092	139.615	89	'rpkm':	SMc02092	94.8071	80
'rpkm':	SMc02091	116.602	318	'rpkm':	SMc02091	113.316	280	'rpkm':	SMc02091	176.684	528	'rpkm':	SMc02091	116.283	286	'rpkm':	SMc02091	113.421	312	'rpkm':	SMc02091	113.659	211	'rpkm':	SMc02091	141.285	189	'rpkm':	SMc02091	133.255	208
'rpkm':	SMc02090	70.4975	233	'rpkm':	SMc02090	70.1192	181	'rpkm':	SMc02090	105.918	322	'rpkm':	SMc02090	169.014	468	'rpkm':	SMc02090	79.0626	292	'rpkm':	SMc02090	83.873	194	'rpkm':	SMc02090	103.742	167	'rpkm':	SMc02090	171.754	279
'rpkm':	SMc02089	50.8084	206	'rpkm':	SMc02089	57.8006	262	'rpkm':	SMc02089	77.2303	304	'rpkm':	SMc02089	187.225	689	'rpkm':	SMc02089	51.5394	219	'rpkm':	SMc02089	47.9497	141	'rpkm':	SMc02089	77.8214	166	'rpkm':	SMc02089	175.488	358
'rpkm':	SMc02088	N/A	14	'rpkm':	SMc02088	N/A	17	'rpkm':	SMc02088	N/A	9	'rpkm':	SMc02088	N/A	3	'rpkm':	SMc02088	N/A	20	'rpkm':	SMc02088	N/A	6	'rpkm':	SMc02088	N/A	7	'rpkm':	SMc02088	N/A	5
'rpkm':	SMc02087	281.803	1233	'rpkm':	SMc02087	290.133	1295	'rpkm':	SMc02087	204.306	864	'rpkm':	SMc02087	97.6386	347	'rpkm':	SMc02087	272.322	1195	'rpkm':	SMc02087	255.862	758	'rpkm':	SMc02087	195.821	429	'rpkm':	SMc02087	100.088	211
'rpkm':	SMc02086	4.95634	37	'rpkm':	SMc02086	3.88702	18	'rpkm':	SMc02086	5.26579	39	'rpkm':	SMc02086	N/A	17	'rpkm':	SMc02086	5.14384	23	'rpkm':	SMc02086	4.28609	27	'rpkm':	SMc02086	N/A	17	'rpkm':	SMc02086	N/A	3
'rpkm':	SMc02085	16.4118	53	'rpkm':	SMc02085	19.6848	79	'rpkm':	SMc02085	11.5267	35	'rpkm':	SMc02085	N/A	9	'rpkm':	SMc02085	22.655	96	'rpkm':	SMc02085	22.6146	73	'rpkm':	SMc02085	19.5699	32	'rpkm':	SMc02085	N/A	10
'rpkm':	SMc02084	12.8273	19	'rpkm':	SMc02084	N/A	8	'rpkm':	SMc02084	N/A	17	'rpkm':	SMc02084	N/A	2	'rpkm':	SMc02084	12.8273	22	'rpkm':	SMc02084	N/A	22	'rpkm':	SMc02084	N/A	5	'rpkm':	SMc02084	N/A	8
'rpkm':	SMc02083	154.99	358	'rpkm':	SMc02083	135.037	285	'rpkm':	SMc02083	88.1577	213	'rpkm':	SMc02083	20.7612	42	'rpkm':	SMc02083	135.076	283	'rpkm':	SMc02083	127.308	189	'rpkm':	SMc02083	88.2933	115	'rpkm':	SMc02083	35.0053	53
'rpkm':	SMc02082	282.176	1182	'rpkm':	SMc02082	294.833	1328	'rpkm':	SMc02082	222.219	975	'rpkm':	SMc02082	44.3035	174	'rpkm':	SMc02082	273.562	1145	'rpkm':	SMc02082	254.407	729	'rpkm':	SMc02082	216.265	498	'rpkm':	SMc02082	58.1915	159
'rpkm':	SMc02081	181.463	424	'rpkm':	SMc02081	172.162	427	'rpkm':	SMc02081	123.199	297	'rpkm':	SMc02081	51.803	95	'rpkm':	SMc02081	180.272	433	'rpkm':	SMc02081	163.942	290	'rpkm':	SMc02081	119.629	151	'rpkm':	SMc02081	70.422	98
'rpkm':	SMc02080	110.641	1092	'rpkm':	SMc02080	115.484	1192	'rpkm':	SMc02080	105.128	982	'rpkm':	SMc02080	42.0416	340	'rpkm':	SMc02080	111.291	1143	'rpkm':	SMc02080	99.7347	678	'rpkm':	SMc02080	100.057	481	'rpkm':	SMc02080	49.157	259
'rpkm':	SMc02079	277.481	1101	'rpkm':	SMc02079	242.732	833	'rpkm':	SMc02079	190.524	739	'rpkm':	SMc02079	89.3754	272	'rpkm':	SMc02079	253.214	931	'rpkm':	SMc02079	228.526	536	'rpkm':	SMc02079	165.272	290	'rpkm':	SMc02079	101.116	204
'rpkm':	SMc02078	95.459	259	'rpkm':	SMc02078	88.5447	223	'rpkm':	SMc02078	49.334	134	'rpkm':	SMc02078	N/A	11	'rpkm':	SMc02078	82.9849	201	'rpkm':	SMc02078	77.9343	126	'rpkm':	SMc02078	38.0517	42	'rpkm':	SMc02078	N/A	17
'rpkm':	SMc02077	36.2074	107	'rpkm':	SMc02077	26.2469	64	'rpkm':	SMc02077	13.7004	31	'rpkm':	SMc02077	N/A	9	'rpkm':	SMc02077	31.5167	86	'rpkm':	SMc02077	22.8377	35	'rpkm':	SMc02077	14.6746	18	'rpkm':	SMc02077	N/A	7
'rpkm':	SMc02076	22.7605	110	'rpkm':	SMc02076	24.6993	145	'rpkm':	SMc02076	16.3594	86	'rpkm':	SMc02076	6.76358	26	'rpkm':	SMc02076	24.4084	130	'rpkm':	SMc02076	18.0561	62	'rpkm':	SMc02076	13.2038	31	'rpkm':	SMc02076	N/A	13
'rpkm':	SMc02075	53.3005	57	'rpkm':	SMc02075	35.0222	23	'rpkm':	SMc02075	N/A	18	'rpkm':	SMc02075	N/A	2	'rpkm':	SMc02075	51.0176	54	'rpkm':	SMc02075	39.0751	34	'rpkm':	SMc02075	N/A	8	'rpkm':	SMc02075	N/A	4
'rpkm':	SMc02074	15.765	69	'rpkm':	SMc02074	15.4629	62	'rpkm':	SMc02074	9.07151	35	'rpkm':	SMc02074	N/A	14	'rpkm':	SMc02074	17.3096	84	'rpkm':	SMc02074	12.8179	31	'rpkm':	SMc02074	8.8042	17	'rpkm':	SMc02074	N/A	4
'rpkm':	SMc02073	109.94	693	'rpkm':	SMc02073	127.276	883	'rpkm':	SMc02073	75.7793	480	'rpkm':	SMc02073	15.0999	76	'rpkm':	SMc02073	109.724	715	'rpkm':	SMc02073	96.1371	399	'rpkm':	SMc02073	71.749	235	'rpkm':	SMc02073	22.1724	82
'rpkm':	SMc02072	134.648	1239	'rpkm':	SMc02072	159.881	1618	'rpkm':	SMc02072	150.403	1497	'rpkm':	SMc02072	71.1421	633	'rpkm':	SMc02072	139.193	1369	'rpkm':	SMc02072	134.022	860	'rpkm':	SMc02072	135.508	666	'rpkm':	SMc02072	85.666	493
'rpkm':	SMc02071	297.706	983	'rpkm':	SMc02071	326.901	1213	'rpkm':	SMc02071	247.233	844	'rpkm':	SMc02071	238.682	612	'rpkm':	SMc02071	293.103	986	'rpkm':	SMc02071	267.913	616	'rpkm':	SMc02071	225.508	380	'rpkm':	SMc02071	268.76	450
'rpkm':	SMc02070	76.8915	224	'rpkm':	SMc02070	61.1427	158	'rpkm':	SMc02070	59.4606	154	'rpkm':	SMc02070	N/A	25	'rpkm':	SMc02070	79.1509	245	'rpkm':	SMc02070	66.1275	139	'rpkm':	SMc02070	63.3142	94	'rpkm':	SMc02070	30.2917	40
'rpkm':	SMc02069	97.7094	249	'rpkm':	SMc02069	99.7123	223	'rpkm':	SMc02069	116.327	286	'rpkm':	SMc02069	71.8873	133	'rpkm':	SMc02069	74.0145	144	'rpkm':	SMc02069	83.4648	111	'rpkm':	SMc02069	87.3871	85	'rpkm':	SMc02069	73.1723	80
'rpkm':	SMc02068	44.3421	182	'rpkm':	SMc02068	29.2822	52	'rpkm':	SMc02068	37.1602	131	'rpkm':	SMc02068	11.4145	33	'rpkm':	SMc02068	47.117	209	'rpkm':	SMc02068	42.0883	107	'rpkm':	SMc02068	37.2838	71	'rpkm':	SMc02068	13.7354	27
'rpkm':	SMc02067	526.64	332	'rpkm':	SMc02067	438.516	343	'rpkm':	SMc02067	215.748	139	'rpkm':	SMc02067	56.9179	29	'rpkm':	SMc02067	494.122	299	'rpkm':	SMc02067	366.759	186	'rpkm':	SMc02067	214.499	74	'rpkm':	SMc02067	60.2588	24
'rpkm':	SMc02066	236.659	507	'rpkm':	SMc02066	259.816	552	'rpkm':	SMc02066	160.116	353	'rpkm':	SMc02066	37.2927	67	'rpkm':	SMc02066	256.106	609	'rpkm':	SMc02066	245.838	370	'rpkm':	SMc02066	151.684	172	'rpkm':	SMc02066	47.9958	60
'rpkm':	SMc02065	209.553	623	'rpkm':	SMc02065	249.402	793	'rpkm':	SMc02065	184.866	527	'rpkm':	SMc02065	52.6875	138	'rpkm':	SMc02065	207.055	631	'rpkm':	SMc02065	191.956	362	'rpkm':	SMc02065	162.379	221	'rpkm':	SMc02065	59.2752	97
'rpkm':	SMc02064	95.6964	410	'rpkm':	SMc02064	127.5	633	'rpkm':	SMc02064	127.27	563	'rpkm':	SMc02064	51.5431	179	'rpkm':	SMc02064	99.1368	454	'rpkm':	SMc02064	96.2744	282	'rpkm':	SMc02064	105.842	212	'rpkm':	SMc02064	59.4974	135
'rpkm':	SMc02063	214.158	535	'rpkm':	SMc02063	199.804	426	'rpkm':	SMc02063	257.868	651	'rpkm':	SMc02063	243.95	516	'rpkm':	SMc02063	235.166	662	'rpkm':	SMc02063	230.699	433	'rpkm':	SMc02063	266.65	373	'rpkm':	SMc02063	275.7	374
'rpkm':	SMc02062	59.6813	114	'rpkm':	SMc02062	64.7052	136	'rpkm':	SMc02062	76.8583	166	'rpkm':	SMc02062	56.6211	93	'rpkm':	SMc02062	62.5983	130	'rpkm':	SMc02062	52.8658	67	'rpkm':	SMc02062	70.7726	77	'rpkm':	SMc02062	58.7735	58
'rpkm':	SMc02061	64.2912	141	'rpkm':	SMc02061	49.969	101	'rpkm':	SMc02061	32.5905	55	'rpkm':	SMc02061	36.1853	68	'rpkm':	SMc02061	58.7918	122	'rpkm':	SMc02061	48.8092	72	'rpkm':	SMc02061	38.769	43	'rpkm':	SMc02061	29.4255	26
'rpkm':	SMc02060	89.6727	461	'rpkm':	SMc02060	90.1677	475	'rpkm':	SMc02060	53.7752	305	'rpkm':	SMc02060	16.1333	86	'rpkm':	SMc02060	85.1649	431	'rpkm':	SMc02060	82.3415	298	'rpkm':	SMc02060	48.2378	136	'rpkm':	SMc02060	23.1887	83
'rpkm':	SMc02059	41.9313	117	'rpkm':	SMc02059	47.8424	158	'rpkm':	SMc02059	29.6565	81	'rpkm':	SMc02059	14.4262	31	'rpkm':	SMc02059	41.565	119	'rpkm':	SMc02059	33.2212	57	'rpkm':	SMc02059	31.1658	48	'rpkm':	SMc02059	19.6765	32
'rpkm':	SMc02058	168.672	201	'rpkm':	SMc02058	131.064	115	'rpkm':	SMc02058	89.6124	98	'rpkm':	SMc02058	29.4426	26	'rpkm':	SMc02058	141.117	147	'rpkm':	SMc02058	134.136	91	'rpkm':	SMc02058	92.5416	56	'rpkm':	SMc02058	40.2198	26
'rpkm':	SMc02057	65.3754	538	'rpkm':	SMc02057	78.0814	753	'rpkm':	SMc02057	69.0395	638	'rpkm':	SMc02057	16.6098	127	'rpkm':	SMc02057	77.7502	770	'rpkm':	SMc02057	71.9371	488	'rpkm':	SMc02057	67.3339	329	'rpkm':	SMc02057	26.7041	153
'rpkm':	SMc02056	60.642	81	'rpkm':	SMc02056	68.8373	92	'rpkm':	SMc02056	72.1344	99	'rpkm':	SMc02056	24.9817	27	'rpkm':	SMc02056	61.0747	85	'rpkm':	SMc02056	62.5079	57	'rpkm':	SMc02056	61.895	40	'rpkm':	SMc02056	33.6239	26
'rpkm':	SMc02055	37.5818	100	'rpkm':	SMc02055	41.617	106	'rpkm':	SMc02055	63.4214	174	'rpkm':	SMc02055	36.3824	103	'rpkm':	SMc02055	38.5525	109	'rpkm':	SMc02055	39.5419	71	'rpkm':	SMc02055	59.9475	84	'rpkm':	SMc02055	34.9131	56
'rpkm':	SMc02054	40.0031	64	'rpkm':	SMc02054	22.4569	19	'rpkm':	SMc02054	42.5808	68	'rpkm':	SMc02054	30.3447	49	'rpkm':	SMc02054	29.3883	34	'rpkm':	SMc02054	22.4569	21	'rpkm':	SMc02054	39.5201	32	'rpkm':	SMc02054	35.7961	36
'rpkm':	SMc02053	53.6038	276	'rpkm':	SMc02053	46.4868	241	'rpkm':	SMc02053	31.6771	163	'rpkm':	SMc02053	8.32019	31	'rpkm':	SMc02053	44.5498	200	'rpkm':	SMc02053	38.6195	127	'rpkm':	SMc02053	29.1728	76	'rpkm':	SMc02053	N/A	23
'rpkm':	SMc02052	1409.13	782	'rpkm':	SMc02052	1109.21	572	'rpkm':	SMc02052	573.163	316	'rpkm':	SMc02052	90.4879	34	'rpkm':	SMc02052	882.943	307	'rpkm':	SMc02052	723.519	164	'rpkm':	SMc02052	349.314	64	'rpkm':	SMc02052	N/A	11
'rpkm':	SMc02051	1865.2	1171	'rpkm':	SMc02051	1384.75	820	'rpkm':	SMc02051	868.076	518	'rpkm':	SMc02051	306.158	144	'rpkm':	SMc02051	1051.39	435	'rpkm':	SMc02051	808.335	219	'rpkm':	SMc02051	497.104	103	'rpkm':	SMc02051	206.258	40
'rpkm':	SMc02050	297.651	1536	'rpkm':	SMc02050	333.617	2030	'rpkm':	SMc02050	235.36	1294	'rpkm':	SMc02050	111.811	478	'rpkm':	SMc02050	279.246	1409	'rpkm':	SMc02050	253.96	957	'rpkm':	SMc02050	190.628	478	'rpkm':	SMc02050	110.612	272
'rpkm':	SMc02049	137.875	1178	'rpkm':	SMc02049	169.475	1738	'rpkm':	SMc02049	155.324	1354	'rpkm':	SMc02049	115.192	844	'rpkm':	SMc02049	115.834	798	'rpkm':	SMc02049	115.31	558	'rpkm':	SMc02049	126.885	459	'rpkm':	SMc02049	101.133	367
'rpkm':	SMc02048	164.968	156	'rpkm':	SMc02048	186.243	204	'rpkm':	SMc02048	183.993	215	'rpkm':	SMc02048	95.5922	84	'rpkm':	SMc02048	139.115	99	'rpkm':	SMc02048	141.999	76	'rpkm':	SMc02048	132.538	54	'rpkm':	SMc02048	79.5168	31
'rpkm':	SMc02047	130.55	423	'rpkm':	SMc02047	133.338	469	'rpkm':	SMc02047	105.266	359	'rpkm':	SMc02047	46.3559	147	'rpkm':	SMc02047	124.903	395	'rpkm':	SMc02047	121.211	285	'rpkm':	SMc02047	103.856	188	'rpkm':	SMc02047	53.4648	110
'rpkm':	SMc01242	415.816	1250	'rpkm':	SMc01242	565.843	2111	'rpkm':	SMc01242	432.322	1417	'rpkm':	SMc01242	355.478	970	'rpkm':	SMc01242	394.547	1155	'rpkm':	SMc01242	388.11	746	'rpkm':	SMc01242	354.463	510	'rpkm':	SMc01242	307.996	421
'rpkm':	SMc01241	23.9589	33	'rpkm':	SMc01241	33.5832	54	'rpkm':	SMc01241	N/A	17	'rpkm':	SMc01241	N/A	16	'rpkm':	SMc01241	24.6981	36	'rpkm':	SMc01241	21.6816	17	'rpkm':	SMc01241	N/A	14	'rpkm':	SMc01241	N/A	7
'rpkm':	SMc01240	N/A	0	'rpkm':	SMc01240	N/A	0	'rpkm':	SMc01240	N/A	3	'rpkm':	SMc01240	N/A	1	'rpkm':	SMc01240	N/A	3	'rpkm':	SMc01240	N/A	0	'rpkm':	SMc01240	N/A	0	'rpkm':	SMc01240	N/A	0
'rpkm':	SMc01239	134.413	66	'rpkm':	SMc01239	163.175	101	'rpkm':	SMc01239	119.109	49	'rpkm':	SMc01239	124.146	46	'rpkm':	SMc01239	109.462	42	'rpkm':	SMc01239	110.838	36	'rpkm':	SMc01239	137.513	13	'rpkm':	SMc01239	137.489	11
'rpkm':	SMc01238	N/A	18	'rpkm':	SMc01238	N/A	0	'rpkm':	SMc01238	N/A	10	'rpkm':	SMc01238	N/A	5	'rpkm':	SMc01238	N/A	9	'rpkm':	SMc01238	N/A	2	'rpkm':	SMc01238	N/A	2	'rpkm':	SMc01238	N/A	2
'rpkm':	SMc01237	137.243	1674	'rpkm':	SMc01237	140.469	1767	'rpkm':	SMc01237	130.741	1588	'rpkm':	SMc01237	90.8775	851	'rpkm':	SMc01237	128.743	1518	'rpkm':	SMc01237	122.407	995	'rpkm':	SMc01237	119.594	715	'rpkm':	SMc01237	88.1225	462
'rpkm':	SMc01236	27.611	70	'rpkm':	SMc01236	32.0815	80	'rpkm':	SMc01236	34.9948	97	'rpkm':	SMc01236	15.4827	30	'rpkm':	SMc01236	28.2676	76	'rpkm':	SMc01236	29.5077	50	'rpkm':	SMc01236	31.1515	42	'rpkm':	SMc01236	16.7469	17
'rpkm':	SMc01235	39.5581	408	'rpkm':	SMc01235	45.5876	471	'rpkm':	SMc01235	35.4474	382	'rpkm':	SMc01235	9.54093	93	'rpkm':	SMc01235	37.5369	383	'rpkm':	SMc01235	39.1092	262	'rpkm':	SMc01235	31.658	169	'rpkm':	SMc01235	11.9018	75
'rpkm':	SMc01233	97.0906	172	'rpkm':	SMc01233	126.744	272	'rpkm':	SMc01233	52.1037	82	'rpkm':	SMc01233	22.3734	24	'rpkm':	SMc01233	103.636	201	'rpkm':	SMc01233	76.6983	78	'rpkm':	SMc01233	50.8619	42	'rpkm':	SMc01233	22.3734	19
'rpkm':	SMc01232	N/A	8	'rpkm':	SMc01232	N/A	19	'rpkm':	SMc01232	N/A	7	'rpkm':	SMc01232	N/A	2	'rpkm':	SMc01232	N/A	6	'rpkm':	SMc01232	N/A	7	'rpkm':	SMc01232	N/A	2	'rpkm':	SMc01232	N/A	1
'rpkm':	SMc01231	101.899	940	'rpkm':	SMc01231	110.491	1102	'rpkm':	SMc01231	90.2535	913	'rpkm':	SMc01231	24.5538	203	'rpkm':	SMc01231	96.6899	876	'rpkm':	SMc01231	90.7682	561	'rpkm':	SMc01231	77.2373	371	'rpkm':	SMc01231	29.3868	159
'rpkm':	SMc01230	9.55121	31	'rpkm':	SMc01230	9.70149	10	'rpkm':	SMc01230	N/A	14	'rpkm':	SMc01230	N/A	4	'rpkm':	SMc01230	10.5992	39	'rpkm':	SMc01230	9.70149	17	'rpkm':	SMc01230	N/A	12	'rpkm':	SMc01230	N/A	2
'rpkm':	SMc01229	N/A	23	'rpkm':	SMc01229	17.1905	28	'rpkm':	SMc01229	N/A	8	'rpkm':	SMc01229	N/A	1	'rpkm':	SMc01229	N/A	12	'rpkm':	SMc01229	N/A	9	'rpkm':	SMc01229	N/A	5	'rpkm':	SMc01229	N/A	0
'rpkm':	SMc01228	10.8102	29	'rpkm':	SMc01228	12.8689	12	'rpkm':	SMc01228	N/A	15	'rpkm':	SMc01228	N/A	10	'rpkm':	SMc01228	10.299	25	'rpkm':	SMc01228	12.8689	20	'rpkm':	SMc01228	N/A	9	'rpkm':	SMc01228	N/A	6
'rpkm':	SMc01227	30.6883	109	'rpkm':	SMc01227	33.5379	114	'rpkm':	SMc01227	28.3383	104	'rpkm':	SMc01227	18.9936	53	'rpkm':	SMc01227	28.8379	99	'rpkm':	SMc01227	26.0244	45	'rpkm':	SMc01227	24.5714	42	'rpkm':	SMc01227	20.8198	37
'rpkm':	SMc01226	34.1088	30	'rpkm':	SMc01226	N/A	14	'rpkm':	SMc01226	N/A	5	'rpkm':	SMc01226	N/A	2	'rpkm':	SMc01226	36.1512	22	'rpkm':	SMc01226	N/A	17	'rpkm':	SMc01226	N/A	3	'rpkm':	SMc01226	N/A	3
'rpkm':	SMc01225	100.594	312	'rpkm':	SMc01225	114.78	363	'rpkm':	SMc01225	91.0109	267	'rpkm':	SMc01225	30.8882	74	'rpkm':	SMc01225	92.8392	276	'rpkm':	SMc01225	92.3014	174	'rpkm':	SMc01225	85.106	126	'rpkm':	SMc01225	31.992	46
'rpkm':	SMc01224	140.746	434	'rpkm':	SMc01224	135.091	456	'rpkm':	SMc01224	86.3167	296	'rpkm':	SMc01224	17.2147	41	'rpkm':	SMc01224	142.381	460	'rpkm':	SMc01224	116.355	254	'rpkm':	SMc01224	71.644	112	'rpkm':	SMc01224	24.0175	44
'rpkm':	SMc01223	90.5265	146	'rpkm':	SMc01223	66.505	111	'rpkm':	SMc01223	20.438	28	'rpkm':	SMc01223	N/A	6	'rpkm':	SMc01223	74.5487	101	'rpkm':	SMc01223	46.9183	39	'rpkm':	SMc01223	21.5308	10	'rpkm':	SMc01223	N/A	5
'rpkm':	SMc01222	34.1652	110	'rpkm':	SMc01222	30.0272	99	'rpkm':	SMc01222	20.1276	53	'rpkm':	SMc01222	N/A	10	'rpkm':	SMc01222	31.9727	102	'rpkm':	SMc01222	24.5968	53	'rpkm':	SMc01222	19.0601	23	'rpkm':	SMc01222	N/A	13
'rpkm':	SMc01221	31.3027	123	'rpkm':	SMc01221	33.2696	111	'rpkm':	SMc01221	33.8041	123	'rpkm':	SMc01221	13.1377	44	'rpkm':	SMc01221	31.1062	126	'rpkm':	SMc01221	36.0792	97	'rpkm':	SMc01221	33.7347	66	'rpkm':	SMc01221	14.2401	29
'rpkm':	SMc01220	20.5884	83	'rpkm':	SMc01220	11.3605	27	'rpkm':	SMc01220	22.6905	86	'rpkm':	SMc01220	10.7993	29	'rpkm':	SMc01220	17.5217	65	'rpkm':	SMc01220	15.1952	39	'rpkm':	SMc01220	19.6483	36	'rpkm':	SMc01220	N/A	14
'rpkm':	SMc01219	37.9487	144	'rpkm':	SMc01219	51.6249	199	'rpkm':	SMc01219	43.5124	159	'rpkm':	SMc01219	10.5449	34	'rpkm':	SMc01219	36.9417	142	'rpkm':	SMc01219	38.5685	83	'rpkm':	SMc01219	40.7621	76	'rpkm':	SMc01219	15.2908	35
'rpkm':	SMc01218	107.983	172	'rpkm':	SMc01218	80.0109	106	'rpkm':	SMc01218	64.2936	106	'rpkm':	SMc01218	32.5769	38	'rpkm':	SMc01218	115.188	201	'rpkm':	SMc01218	92.5597	108	'rpkm':	SMc01218	62.3411	54	'rpkm':	SMc01218	38.052	30
'rpkm':	SMc01217	7.7203	38	'rpkm':	SMc01217	5.91972	13	'rpkm':	SMc01217	N/A	19	'rpkm':	SMc01217	N/A	13	'rpkm':	SMc01217	7.88894	41	'rpkm':	SMc01217	5.91972	21	'rpkm':	SMc01217	N/A	10	'rpkm':	SMc01217	N/A	20
'rpkm':	SMc01216	N/A	9	'rpkm':	SMc01216	43.46	42	'rpkm':	SMc01216	30.1068	28	'rpkm':	SMc01216	N/A	4	'rpkm':	SMc01216	N/A	10	'rpkm':	SMc01216	N/A	16	'rpkm':	SMc01216	N/A	13	'rpkm':	SMc01216	N/A	7
'rpkm':	SMc01215	68.7588	827	'rpkm':	SMc01215	64.2795	753	'rpkm':	SMc01215	55.1876	655	'rpkm':	SMc01215	13.0381	135	'rpkm':	SMc01215	62.6584	714	'rpkm':	SMc01215	56.5777	435	'rpkm':	SMc01215	47.7838	267	'rpkm':	SMc01215	16.1056	111
'rpkm':	SMc01214	26.5938	89	'rpkm':	SMc01214	32.2679	134	'rpkm':	SMc01214	14.0224	47	'rpkm':	SMc01214	N/A	14	'rpkm':	SMc01214	25.5677	85	'rpkm':	SMc01214	20.7963	43	'rpkm':	SMc01214	14.7999	28	'rpkm':	SMc01214	N/A	22
'rpkm':	SMc01213	30.7675	97	'rpkm':	SMc01213	36.3585	116	'rpkm':	SMc01213	28.3613	90	'rpkm':	SMc01213	14.3527	37	'rpkm':	SMc01213	29.8976	95	'rpkm':	SMc01213	28.8016	53	'rpkm':	SMc01213	29.8232	53	'rpkm':	SMc01213	13.645	19
'rpkm':	SMc01212	27.986	121	'rpkm':	SMc01212	36.4358	176	'rpkm':	SMc01212	24.4548	87	'rpkm':	SMc01212	13.3937	47	'rpkm':	SMc01212	29.0324	134	'rpkm':	SMc01212	26.933	75	'rpkm':	SMc01212	24.4909	47	'rpkm':	SMc01212	16.2139	38
'rpkm':	SMc01211	31.2455	155	'rpkm':	SMc01211	27.7217	123	'rpkm':	SMc01211	19.412	99	'rpkm':	SMc01211	7.05283	26	'rpkm':	SMc01211	30.4468	153	'rpkm':	SMc01211	30.3833	110	'rpkm':	SMc01211	18.2702	48	'rpkm':	SMc01211	N/A	23
'rpkm':	SMc01210	N/A	1	'rpkm':	SMc01210	N/A	0	'rpkm':	SMc01210	N/A	1	'rpkm':	SMc01210	N/A	0	'rpkm':	SMc01210	N/A	0	'rpkm':	SMc01210	N/A	0	'rpkm':	SMc01210	N/A	0	'rpkm':	SMc01210	N/A	0
'rpkm':	SMc01209	126.965	202	'rpkm':	SMc01209	107.895	202	'rpkm':	SMc01209	54.5587	88	'rpkm':	SMc01209	28.9183	42	'rpkm':	SMc01209	114.115	167	'rpkm':	SMc01209	83.136	93	'rpkm':	SMc01209	48.7932	38	'rpkm':	SMc01209	25.2817	22
'rpkm':	SMc01700	140.065	268	'rpkm':	SMc01700	130.492	253	'rpkm':	SMc01700	108.307	212	'rpkm':	SMc01700	75.4139	108	'rpkm':	SMc01700	109.32	160	'rpkm':	SMc01700	104.793	119	'rpkm':	SMc01700	95.0425	89	'rpkm':	SMc01700	59.5491	35
'rpkm':	SMc01208	175.814	319	'rpkm':	SMc01208	176.179	352	'rpkm':	SMc01208	151.377	283	'rpkm':	SMc01208	100.916	144	'rpkm':	SMc01208	141.614	214	'rpkm':	SMc01208	118.958	124	'rpkm':	SMc01208	114.415	90	'rpkm':	SMc01208	82.5137	55
'rpkm':	SMc01207	53.3349	187	'rpkm':	SMc01207	55.5983	209	'rpkm':	SMc01207	50.7921	201	'rpkm':	SMc01207	20.7169	58	'rpkm':	SMc01207	58.0914	228	'rpkm':	SMc01207	47.5948	115	'rpkm':	SMc01207	42.3653	78	'rpkm':	SMc01207	30.8213	67
'rpkm':	SMc01206	49.0848	205	'rpkm':	SMc01206	42.439	165	'rpkm':	SMc01206	56.1537	235	'rpkm':	SMc01206	26.2361	96	'rpkm':	SMc01206	41.8977	158	'rpkm':	SMc01206	39.7516	109	'rpkm':	SMc01206	42.9328	77	'rpkm':	SMc01206	30.0925	69
'rpkm':	SMc01205	10.6019	30	'rpkm':	SMc01205	16.9701	41	'rpkm':	SMc01205	12.9029	30	'rpkm':	SMc01205	18.7117	38	'rpkm':	SMc01205	8.88697	17	'rpkm':	SMc01205	N/A	16	'rpkm':	SMc01205	N/A	8	'rpkm':	SMc01205	18.2683	21
'rpkm':	SMc01204	43.4897	129	'rpkm':	SMc01204	49.592	131	'rpkm':	SMc01204	71.5501	209	'rpkm':	SMc01204	19.1826	42	'rpkm':	SMc01204	37.1286	96	'rpkm':	SMc01204	43.4326	72	'rpkm':	SMc01204	49.8757	49	'rpkm':	SMc01204	20.2832	25
'rpkm':	SMc01203	167.462	340	'rpkm':	SMc01203	170.489	301	'rpkm':	SMc01203	147.649	290	'rpkm':	SMc01203	31.9886	57	'rpkm':	SMc01203	138.893	240	'rpkm':	SMc01203	152.931	176	'rpkm':	SMc01203	133.18	128	'rpkm':	SMc01203	29.1518	28
'rpkm':	SMc01202	249.99	482	'rpkm':	SMc01202	284.842	602	'rpkm':	SMc01202	149.519	294	'rpkm':	SMc01202	23.4605	36	'rpkm':	SMc01202	211.527	349	'rpkm':	SMc01202	203.813	224	'rpkm':	SMc01202	117.344	96	'rpkm':	SMc01202	N/A	21
'rpkm':	SMc01200	123.161	229	'rpkm':	SMc01200	172.178	403	'rpkm':	SMc01200	91.9818	177	'rpkm':	SMc01200	32.9124	57	'rpkm':	SMc01200	117.208	214	'rpkm':	SMc01200	98.2765	96	'rpkm':	SMc01200	90.2604	92	'rpkm':	SMc01200	40.2053	46
'rpkm':	SMc01698	33.3089	75	'rpkm':	SMc01698	28.8843	54	'rpkm':	SMc01698	16.092	40	'rpkm':	SMc01698	N/A	7	'rpkm':	SMc01698	33.7739	80	'rpkm':	SMc01698	29.8694	44	'rpkm':	SMc01698	14.9801	20	'rpkm':	SMc01698	N/A	7
'rpkm':	SMc02814	7.42419	6	'rpkm':	SMc02814	N/A	10	'rpkm':	SMc02814	N/A	15	'rpkm':	SMc02814	N/A	4	'rpkm':	SMc02814	8.20919	28	'rpkm':	SMc02814	N/A	12	'rpkm':	SMc02814	N/A	2	'rpkm':	SMc02814	N/A	2
'rpkm':	SMc01199	N/A	5	'rpkm':	SMc01199	N/A	0	'rpkm':	SMc01199	N/A	1	'rpkm':	SMc01199	N/A	0	'rpkm':	SMc01199	N/A	0	'rpkm':	SMc01199	N/A	1	'rpkm':	SMc01199	N/A	0	'rpkm':	SMc01199	N/A	0
'rpkm':	SMc01198	22.4621	111	'rpkm':	SMc01198	18.5204	73	'rpkm':	SMc01198	12.6323	66	'rpkm':	SMc01198	7.31888	29	'rpkm':	SMc01198	23.0648	121	'rpkm':	SMc01198	18.9821	58	'rpkm':	SMc01198	12.7239	36	'rpkm':	SMc01198	N/A	23
'rpkm':	SMc01197	N/A	3	'rpkm':	SMc01197	N/A	18	'rpkm':	SMc01197	N/A	0	'rpkm':	SMc01197	N/A	0	'rpkm':	SMc01197	N/A	1	'rpkm':	SMc01197	N/A	4	'rpkm':	SMc01197	N/A	0	'rpkm':	SMc01197	N/A	0
'rpkm':	SMc01196	9.87399	15	'rpkm':	SMc01196	26.4022	61	'rpkm':	SMc01196	N/A	4	'rpkm':	SMc01196	N/A	1	'rpkm':	SMc01196	9.87399	17	'rpkm':	SMc01196	N/A	3	'rpkm':	SMc01196	N/A	4	'rpkm':	SMc01196	N/A	0
'rpkm':	SMc01195	N/A	0	'rpkm':	SMc01195	N/A	0	'rpkm':	SMc01195	N/A	0	'rpkm':	SMc01195	N/A	0	'rpkm':	SMc01195	N/A	2	'rpkm':	SMc01195	N/A	1	'rpkm':	SMc01195	N/A	0	'rpkm':	SMc01195	N/A	0
'rpkm':	SMc01194	41.821	116	'rpkm':	SMc01194	36.2597	98	'rpkm':	SMc01194	51.1726	148	'rpkm':	SMc01194	11.9613	23	'rpkm':	SMc01194	39.1162	105	'rpkm':	SMc01194	34.9161	68	'rpkm':	SMc01194	39.0188	46	'rpkm':	SMc01194	11.9613	23
'rpkm':	SMc01193	56.4145	153	'rpkm':	SMc01193	62.7299	143	'rpkm':	SMc01193	65.0425	181	'rpkm':	SMc01193	14.7925	37	'rpkm':	SMc01193	50.3778	127	'rpkm':	SMc01193	59.2264	94	'rpkm':	SMc01193	50.5399	60	'rpkm':	SMc01193	11.5086	14
'rpkm':	SMc01192	75.1712	398	'rpkm':	SMc01192	64.6225	344	'rpkm':	SMc01192	39.5847	212	'rpkm':	SMc01192	9.57593	39	'rpkm':	SMc01192	63.9603	296	'rpkm':	SMc01192	55.1196	187	'rpkm':	SMc01192	33.5226	83	'rpkm':	SMc01192	17.3474	41
'rpkm':	SMc01191	N/A	14	'rpkm':	SMc01191	N/A	4	'rpkm':	SMc01191	N/A	5	'rpkm':	SMc01191	N/A	2	'rpkm':	SMc01191	N/A	7	'rpkm':	SMc01191	N/A	2	'rpkm':	SMc01191	N/A	0	'rpkm':	SMc01191	N/A	0
'rpkm':	SMc01190	24.3612	89	'rpkm':	SMc01190	29.7838	104	'rpkm':	SMc01190	24.6707	87	'rpkm':	SMc01190	N/A	23	'rpkm':	SMc01190	22.0164	76	'rpkm':	SMc01190	26.773	63	'rpkm':	SMc01190	21.2051	35	'rpkm':	SMc01190	N/A	22
'rpkm':	SMc01189	56.1958	145	'rpkm':	SMc01189	65.3302	190	'rpkm':	SMc01189	44.2013	100	'rpkm':	SMc01189	16.9507	31	'rpkm':	SMc01189	45.5363	100	'rpkm':	SMc01189	47.1688	81	'rpkm':	SMc01189	45.978	58	'rpkm':	SMc01189	23.4763	32
'rpkm':	SMc01188	26.639	105	'rpkm':	SMc01188	31.0245	122	'rpkm':	SMc01188	24.5619	104	'rpkm':	SMc01188	N/A	25	'rpkm':	SMc01188	29.0106	127	'rpkm':	SMc01188	29.8755	85	'rpkm':	SMc01188	22.4703	48	'rpkm':	SMc01188	N/A	22
'rpkm':	SMc01187	91.7365	345	'rpkm':	SMc01187	85.7823	308	'rpkm':	SMc01187	28.0998	103	'rpkm':	SMc01187	N/A	21	'rpkm':	SMc01187	89.1154	339	'rpkm':	SMc01187	75.2221	178	'rpkm':	SMc01187	28.8341	58	'rpkm':	SMc01187	N/A	18
'rpkm':	SMc01186	N/A	8	'rpkm':	SMc01186	N/A	0	'rpkm':	SMc01186	N/A	4	'rpkm':	SMc01186	N/A	0	'rpkm':	SMc01186	N/A	5	'rpkm':	SMc01186	N/A	2	'rpkm':	SMc01186	N/A	0	'rpkm':	SMc01186	N/A	0
'rpkm':	SMc01185	N/A	9	'rpkm':	SMc01185	N/A	0	'rpkm':	SMc01185	N/A	1	'rpkm':	SMc01185	N/A	4	'rpkm':	SMc01185	N/A	10	'rpkm':	SMc01185	N/A	8	'rpkm':	SMc01185	N/A	3	'rpkm':	SMc01185	N/A	3
'rpkm':	SMc01184	5.31691	20	'rpkm':	SMc01184	4.52331	0	'rpkm':	SMc01184	5.55956	27	'rpkm':	SMc01184	N/A	7	'rpkm':	SMc01184	6.35688	38	'rpkm':	SMc01184	4.52331	12	'rpkm':	SMc01184	5.41851	17	'rpkm':	SMc01184	N/A	14
'rpkm':	SMc01183	70.8194	154	'rpkm':	SMc01183	54.6527	112	'rpkm':	SMc01183	34.0127	84	'rpkm':	SMc01183	N/A	19	'rpkm':	SMc01183	66.1258	137	'rpkm':	SMc01183	53.8173	81	'rpkm':	SMc01183	29.9294	22	'rpkm':	SMc01183	N/A	10
'rpkm':	SMc01182	N/A	25	'rpkm':	SMc01182	N/A	0	'rpkm':	SMc01182	9.32941	31	'rpkm':	SMc01182	N/A	2	'rpkm':	SMc01182	N/A	15	'rpkm':	SMc01182	N/A	9	'rpkm':	SMc01182	N/A	10	'rpkm':	SMc01182	N/A	9
'rpkm':	SMc01181	19.9405	23	'rpkm':	SMc01181	29.602	40	'rpkm':	SMc01181	N/A	16	'rpkm':	SMc01181	N/A	8	'rpkm':	SMc01181	31.1079	49	'rpkm':	SMc01181	23.1812	25	'rpkm':	SMc01181	N/A	12	'rpkm':	SMc01181	N/A	9
'rpkm':	SMc01180	N/A	16	'rpkm':	SMc01180	29.8633	28	'rpkm':	SMc01180	N/A	8	'rpkm':	SMc01180	N/A	3	'rpkm':	SMc01180	N/A	15	'rpkm':	SMc01180	N/A	17	'rpkm':	SMc01180	N/A	4	'rpkm':	SMc01180	N/A	1
'rpkm':	SMc01179	75.9681	103	'rpkm':	SMc01179	58.7528	73	'rpkm':	SMc01179	50.8931	62	'rpkm':	SMc01179	34.8977	35	'rpkm':	SMc01179	80.9088	118	'rpkm':	SMc01179	61.3835	59	'rpkm':	SMc01179	43.2603	24	'rpkm':	SMc01179	49.8526	36
'rpkm':	SMc01178	23.9103	30	'rpkm':	SMc01178	26.675	22	'rpkm':	SMc01178	32.8708	33	'rpkm':	SMc01178	N/A	11	'rpkm':	SMc01178	39.0345	64	'rpkm':	SMc01178	36.3801	36	'rpkm':	SMc01178	57.3404	31	'rpkm':	SMc01178	N/A	17
'rpkm':	SMc01177	17.3853	24	'rpkm':	SMc01177	37.6716	73	'rpkm':	SMc01177	N/A	5	'rpkm':	SMc01177	N/A	0	'rpkm':	SMc01177	17.3853	18	'rpkm':	SMc01177	18.0258	8	'rpkm':	SMc01177	N/A	0	'rpkm':	SMc01177	N/A	0
'rpkm':	SMc01176	47.5862	47	'rpkm':	SMc01176	36.5261	35	'rpkm':	SMc01176	N/A	14	'rpkm':	SMc01176	N/A	2	'rpkm':	SMc01176	40.9075	38	'rpkm':	SMc01176	27.2889	9	'rpkm':	SMc01176	N/A	7	'rpkm':	SMc01176	N/A	1
'rpkm':	SMc01175	13.261	34	'rpkm':	SMc01175	14.6131	16	'rpkm':	SMc01175	14.1837	42	'rpkm':	SMc01175	13.7922	37	'rpkm':	SMc01175	16.0494	51	'rpkm':	SMc01175	14.6131	12	'rpkm':	SMc01175	12.2843	14	'rpkm':	SMc01175	10.9787	17
'rpkm':	SMc01174	39.7731	156	'rpkm':	SMc01174	34.5692	119	'rpkm':	SMc01174	24.8518	90	'rpkm':	SMc01174	13.0206	38	'rpkm':	SMc01174	38.5974	153	'rpkm':	SMc01174	35.51	94	'rpkm':	SMc01174	26.1117	53	'rpkm':	SMc01174	12.712	21
'rpkm':	SMc01173	32.5656	85	'rpkm':	SMc01173	32.3716	87	'rpkm':	SMc01173	24.4037	64	'rpkm':	SMc01173	N/A	15	'rpkm':	SMc01173	32.7637	89	'rpkm':	SMc01173	32.6094	66	'rpkm':	SMc01173	25.0216	36	'rpkm':	SMc01173	N/A	21
'rpkm':	SMc01172	30.7462	88	'rpkm':	SMc01172	38.4551	115	'rpkm':	SMc01172	47.4553	145	'rpkm':	SMc01172	23.6183	60	'rpkm':	SMc01172	30.8998	92	'rpkm':	SMc01172	36.2517	77	'rpkm':	SMc01172	38.6916	53	'rpkm':	SMc01172	22.9271	33
'rpkm':	SMc01171	22.1602	46	'rpkm':	SMc01171	19.7895	40	'rpkm':	SMc01171	22.8297	48	'rpkm':	SMc01171	N/A	11	'rpkm':	SMc01171	19.8661	39	'rpkm':	SMc01171	17.3767	15	'rpkm':	SMc01171	17.9742	15	'rpkm':	SMc01171	N/A	10
'rpkm':	SMc01170	49.6731	80	'rpkm':	SMc01170	62.0733	109	'rpkm':	SMc01170	59.13	94	'rpkm':	SMc01170	58.9109	73	'rpkm':	SMc01170	62.5484	123	'rpkm':	SMc01170	60.9026	79	'rpkm':	SMc01170	50.9822	38	'rpkm':	SMc01170	64.2731	50
'rpkm':	SMc01169	34.1303	117	'rpkm':	SMc01169	43.6297	180	'rpkm':	SMc01169	28.3658	100	'rpkm':	SMc01169	23.406	75	'rpkm':	SMc01169	30.6302	95	'rpkm':	SMc01169	28.3652	53	'rpkm':	SMc01169	23.282	35	'rpkm':	SMc01169	20.9059	35
'rpkm':	SMc01168	17.7384	15	'rpkm':	SMc01168	N/A	8	'rpkm':	SMc01168	N/A	9	'rpkm':	SMc01168	N/A	7	'rpkm':	SMc01168	17.7384	22	'rpkm':	SMc01168	N/A	8	'rpkm':	SMc01168	N/A	1	'rpkm':	SMc01168	N/A	1
'rpkm':	SMc04449	28.8331	156	'rpkm':	SMc04449	27.3536	152	'rpkm':	SMc04449	26.044	168	'rpkm':	SMc04449	9.27891	50	'rpkm':	SMc04449	28.3383	155	'rpkm':	SMc04449	27.3728	114	'rpkm':	SMc04449	23.5272	74	'rpkm':	SMc04449	8.91308	16
'rpkm':	SMc00935	203.858	243	'rpkm':	SMc00935	138.356	163	'rpkm':	SMc00935	31.9632	30	'rpkm':	SMc00935	N/A	3	'rpkm':	SMc00935	170.832	181	'rpkm':	SMc00935	104.412	70	'rpkm':	SMc00935	33.4835	15	'rpkm':	SMc00935	N/A	0
'rpkm':	SMc00936	32.0035	154	'rpkm':	SMc00936	28.2805	97	'rpkm':	SMc00936	18.0971	73	'rpkm':	SMc00936	9.59826	33	'rpkm':	SMc00936	30.5089	147	'rpkm':	SMc00936	34.1983	108	'rpkm':	SMc00936	25.517	70	'rpkm':	SMc00936	15.0808	40
'rpkm':	SMc00937	41.1567	217	'rpkm':	SMc00937	44.6535	259	'rpkm':	SMc00937	21.2805	98	'rpkm':	SMc00937	N/A	23	'rpkm':	SMc00937	38.307	197	'rpkm':	SMc00937	32.8941	112	'rpkm':	SMc00937	21.5346	54	'rpkm':	SMc00937	N/A	13
'rpkm':	SMc00938	20.6361	40	'rpkm':	SMc00938	22.7068	44	'rpkm':	SMc00938	N/A	23	'rpkm':	SMc00938	N/A	9	'rpkm':	SMc00938	20.2569	21	'rpkm':	SMc00938	22.1086	15	'rpkm':	SMc00938	N/A	9	'rpkm':	SMc00938	N/A	3
'rpkm':	SMc00939	32.0019	35	'rpkm':	SMc00939	52.3575	90	'rpkm':	SMc00939	N/A	12	'rpkm':	SMc00939	N/A	2	'rpkm':	SMc00939	29.6012	30	'rpkm':	SMc00939	32.4146	16	'rpkm':	SMc00939	N/A	2	'rpkm':	SMc00939	N/A	1
'rpkm':	SMc00940	N/A	1	'rpkm':	SMc00940	N/A	0	'rpkm':	SMc00940	N/A	2	'rpkm':	SMc00940	N/A	1	'rpkm':	SMc00940	N/A	0	'rpkm':	SMc00940	N/A	2	'rpkm':	SMc00940	N/A	0	'rpkm':	SMc00940	N/A	1
'rpkm':	SMc00941	N/A	12	'rpkm':	SMc00941	N/A	7	'rpkm':	SMc00941	N/A	5	'rpkm':	SMc00941	N/A	2	'rpkm':	SMc00941	N/A	7	'rpkm':	SMc00941	N/A	14	'rpkm':	SMc00941	N/A	4	'rpkm':	SMc00941	N/A	1
'rpkm':	SMc00942	N/A	14	'rpkm':	SMc00942	N/A	0	'rpkm':	SMc00942	N/A	8	'rpkm':	SMc00942	N/A	0	'rpkm':	SMc00942	N/A	7	'rpkm':	SMc00942	N/A	7	'rpkm':	SMc00942	N/A	3	'rpkm':	SMc00942	N/A	0
'rpkm':	SMc00943	50.7809	109	'rpkm':	SMc00943	43.5518	80	'rpkm':	SMc00943	36.1162	70	'rpkm':	SMc00943	32.806	48	'rpkm':	SMc00943	36.5722	56	'rpkm':	SMc00943	38.7081	46	'rpkm':	SMc00943	31.7392	29	'rpkm':	SMc00943	35.1146	22
'rpkm':	SMc00944	14.7052	35	'rpkm':	SMc00944	19.4166	57	'rpkm':	SMc00944	12.1243	23	'rpkm':	SMc00944	N/A	4	'rpkm':	SMc00944	15.0516	38	'rpkm':	SMc00944	15.4267	20	'rpkm':	SMc00944	12.1243	10	'rpkm':	SMc00944	N/A	3
'rpkm':	SMc00945	76.9321	129	'rpkm':	SMc00945	86.6899	170	'rpkm':	SMc00945	32.9662	56	'rpkm':	SMc00945	N/A	8	'rpkm':	SMc00945	72.5451	119	'rpkm':	SMc00945	59.275	62	'rpkm':	SMc00945	34.0844	32	'rpkm':	SMc00945	N/A	10
'rpkm':	SMc00946	16.5254	73	'rpkm':	SMc00946	16.192	87	'rpkm':	SMc00946	10.7215	54	'rpkm':	SMc00946	N/A	18	'rpkm':	SMc00946	16.3657	74	'rpkm':	SMc00946	13.2186	44	'rpkm':	SMc00946	13.7528	44	'rpkm':	SMc00946	N/A	13
'rpkm':	SMc00947	114.511	130	'rpkm':	SMc00947	123.751	171	'rpkm':	SMc00947	84.7398	104	'rpkm':	SMc00947	58.2633	60	'rpkm':	SMc00947	99.6302	101	'rpkm':	SMc00947	73.7177	47	'rpkm':	SMc00947	66.0027	35	'rpkm':	SMc00947	48.9677	20
'rpkm':	SMc00948	95.2234	449	'rpkm':	SMc00948	101.272	516	'rpkm':	SMc00948	89.4635	418	'rpkm':	SMc00948	72.195	299	'rpkm':	SMc00948	77.7056	300	'rpkm':	SMc00948	73.9661	202	'rpkm':	SMc00948	68.6862	128	'rpkm':	SMc00948	58.1117	113
'rpkm':	SMc00949	61.5304	65	'rpkm':	SMc00949	51.9539	44	'rpkm':	SMc00949	58.806	66	'rpkm':	SMc00949	43.8448	45	'rpkm':	SMc00949	66.8534	79	'rpkm':	SMc00949	69.1115	60	'rpkm':	SMc00949	53.7273	30	'rpkm':	SMc00949	35.6343	24
'rpkm':	SMc00950	236.403	561	'rpkm':	SMc00950	202.868	457	'rpkm':	SMc00950	130.412	277	'rpkm':	SMc00950	32.7824	54	'rpkm':	SMc00950	164.33	278	'rpkm':	SMc00950	150.054	183	'rpkm':	SMc00950	103.01	92	'rpkm':	SMc00950	30.5213	27
'rpkm':	SMc00951	34.5794	193	'rpkm':	SMc00951	32.0244	193	'rpkm':	SMc00951	19.9884	117	'rpkm':	SMc00951	10.0268	53	'rpkm':	SMc00951	28.4044	125	'rpkm':	SMc00951	25.4078	87	'rpkm':	SMc00951	17.9929	51	'rpkm':	SMc00951	11.5168	39
'rpkm':	SMc00952	26.0339	63	'rpkm':	SMc00952	21.3004	35	'rpkm':	SMc00952	20.4265	47	'rpkm':	SMc00952	N/A	14	'rpkm':	SMc00952	22.6057	50	'rpkm':	SMc00952	21.8626	28	'rpkm':	SMc00952	17.9026	10	'rpkm':	SMc00952	N/A	15
'rpkm':	SMc00953	6.09395	20	'rpkm':	SMc00953	6.08444	0	'rpkm':	SMc00953	N/A	7	'rpkm':	SMc00953	N/A	1	'rpkm':	SMc00953	6.09395	12	'rpkm':	SMc00953	6.08444	6	'rpkm':	SMc00953	N/A	5	'rpkm':	SMc00953	N/A	2
'rpkm':	SMc00954	14.4761	97	'rpkm':	SMc00954	13.725	101	'rpkm':	SMc00954	17.4742	116	'rpkm':	SMc00954	15.5111	64	'rpkm':	SMc00954	14.9191	107	'rpkm':	SMc00954	13.1016	69	'rpkm':	SMc00954	15.1008	45	'rpkm':	SMc00954	16.0814	41
'rpkm':	SMc00955	4.99656	17	'rpkm':	SMc00955	7.40091	22	'rpkm':	SMc00955	N/A	16	'rpkm':	SMc00955	N/A	10	'rpkm':	SMc00955	4.99656	23	'rpkm':	SMc00955	7.40091	16	'rpkm':	SMc00955	N/A	10	'rpkm':	SMc00955	N/A	5
'rpkm':	SMc00959	N/A	12	'rpkm':	SMc00959	N/A	0	'rpkm':	SMc00959	N/A	5	'rpkm':	SMc00959	N/A	3	'rpkm':	SMc00959	N/A	13	'rpkm':	SMc00959	N/A	1	'rpkm':	SMc00959	N/A	2	'rpkm':	SMc00959	N/A	1
'rpkm':	SMc00956	N/A	10	'rpkm':	SMc00956	N/A	18	'rpkm':	SMc00956	N/A	5	'rpkm':	SMc00956	N/A	3	'rpkm':	SMc00956	N/A	11	'rpkm':	SMc00956	N/A	7	'rpkm':	SMc00956	N/A	3	'rpkm':	SMc00956	N/A	1
'rpkm':	SMc00958	N/A	1	'rpkm':	SMc00958	N/A	0	'rpkm':	SMc00958	N/A	1	'rpkm':	SMc00958	N/A	2	'rpkm':	SMc00958	N/A	4	'rpkm':	SMc00958	N/A	0	'rpkm':	SMc00958	N/A	3	'rpkm':	SMc00958	N/A	0
'rpkm':	SMc04450	71.3096	861	'rpkm':	SMc04450	77.7177	933	'rpkm':	SMc04450	79.3375	1021	'rpkm':	SMc04450	24.2083	256	'rpkm':	SMc04450	73.2484	937	'rpkm':	SMc04450	71.3872	592	'rpkm':	SMc04450	72.2333	467	'rpkm':	SMc04450	33.2049	245
'rpkm':	SMc00227	81.363	106	'rpkm':	SMc00227	55.6853	60	'rpkm':	SMc00227	30.1197	30	'rpkm':	SMc00227	N/A	1	'rpkm':	SMc00227	78.5401	104	'rpkm':	SMc00227	57.1024	47	'rpkm':	SMc00227	28.2993	21	'rpkm':	SMc00227	N/A	12
'rpkm':	SMc00228	17.0293	119	'rpkm':	SMc00228	17.7311	138	'rpkm':	SMc00228	11.3635	85	'rpkm':	SMc00228	N/A	14	'rpkm':	SMc00228	14.5253	88	'rpkm':	SMc00228	13.3362	59	'rpkm':	SMc00228	10.9662	43	'rpkm':	SMc00228	N/A	11
'rpkm':	SMc00229	44.4436	99	'rpkm':	SMc00229	50.4806	138	'rpkm':	SMc00229	49.8167	117	'rpkm':	SMc00229	N/A	25	'rpkm':	SMc00229	41.5225	89	'rpkm':	SMc00229	37.7148	61	'rpkm':	SMc00229	35.8718	31	'rpkm':	SMc00229	N/A	17
'rpkm':	SMc00230	67.8611	106	'rpkm':	SMc00230	88.0162	145	'rpkm':	SMc00230	87.9005	138	'rpkm':	SMc00230	36.8356	50	'rpkm':	SMc00230	67.6347	109	'rpkm':	SMc00230	71.8197	70	'rpkm':	SMc00230	79.8231	61	'rpkm':	SMc00230	39.4642	33
'rpkm':	SMc00231	12.6639	66	'rpkm':	SMc00231	11.5487	15	'rpkm':	SMc00231	10.1581	51	'rpkm':	SMc00231	N/A	19	'rpkm':	SMc00231	11.2428	51	'rpkm':	SMc00231	9.54539	33	'rpkm':	SMc00231	11.2467	20	'rpkm':	SMc00231	N/A	12
'rpkm':	SMc00232	30.5907	150	'rpkm':	SMc00232	30.2835	157	'rpkm':	SMc00232	19.3758	92	'rpkm':	SMc00232	7.22272	26	'rpkm':	SMc00232	26.6235	119	'rpkm':	SMc00232	25.6285	87	'rpkm':	SMc00232	19.2563	49	'rpkm':	SMc00232	N/A	21
'rpkm':	SMc00233	7.23628	41	'rpkm':	SMc00233	13.0216	101	'rpkm':	SMc00233	6.90482	35	'rpkm':	SMc00233	N/A	7	'rpkm':	SMc00233	6.46772	34	'rpkm':	SMc00233	6.8681	14	'rpkm':	SMc00233	N/A	16	'rpkm':	SMc00233	N/A	4
'rpkm':	SMc00234	97.7124	605	'rpkm':	SMc00234	97.8287	635	'rpkm':	SMc00234	59.4311	380	'rpkm':	SMc00234	12.4984	69	'rpkm':	SMc00234	104.958	718	'rpkm':	SMc00234	94.245	443	'rpkm':	SMc00234	67.2975	254	'rpkm':	SMc00234	28.2625	131
'rpkm':	SMc00235	133.06	430	'rpkm':	SMc00235	158.131	557	'rpkm':	SMc00235	153.686	540	'rpkm':	SMc00235	66.8898	193	'rpkm':	SMc00235	145.588	530	'rpkm':	SMc00235	147.402	365	'rpkm':	SMc00235	151.961	285	'rpkm':	SMc00235	91.4905	188
'rpkm':	SMc00236	94.6009	281	'rpkm':	SMc00236	80.7735	182	'rpkm':	SMc00236	121.168	336	'rpkm':	SMc00236	33.5746	84	'rpkm':	SMc00236	91.3048	273	'rpkm':	SMc00236	101.951	219	'rpkm':	SMc00236	108.242	146	'rpkm':	SMc00236	53.7935	99
'rpkm':	SMc00237	63.7334	101	'rpkm':	SMc00237	51.2963	62	'rpkm':	SMc00237	83.9987	163	'rpkm':	SMc00237	27.9722	40	'rpkm':	SMc00237	58.105	86	'rpkm':	SMc00237	62.0986	72	'rpkm':	SMc00237	57.28	44	'rpkm':	SMc00237	41.1066	43
'rpkm':	SMc00238	46.9584	210	'rpkm':	SMc00238	56.2032	235	'rpkm':	SMc00238	75.9205	323	'rpkm':	SMc00238	35.7391	134	'rpkm':	SMc00238	45.5556	206	'rpkm':	SMc00238	47.8275	127	'rpkm':	SMc00238	68.0271	142	'rpkm':	SMc00238	36.6092	81
'rpkm':	SMc00239	11.1883	25	'rpkm':	SMc00239	16.9035	29	'rpkm':	SMc00239	16.8717	26	'rpkm':	SMc00239	20.3077	27	'rpkm':	SMc00239	17.4273	40	'rpkm':	SMc00239	15.897	17	'rpkm':	SMc00239	17.0579	19	'rpkm':	SMc00239	N/A	3
'rpkm':	SMc00240	87.9699	364	'rpkm':	SMc00240	87.4073	377	'rpkm':	SMc00240	52.8613	230	'rpkm':	SMc00240	31.0963	116	'rpkm':	SMc00240	103.856	514	'rpkm':	SMc00240	92.5268	314	'rpkm':	SMc00240	70.1629	198	'rpkm':	SMc00240	42.9444	114
'rpkm':	SMc00241	57.1644	120	'rpkm':	SMc00241	53.2787	126	'rpkm':	SMc00241	44.797	104	'rpkm':	SMc00241	40.344	99	'rpkm':	SMc00241	60.9122	143	'rpkm':	SMc00241	55.1313	101	'rpkm':	SMc00241	40.3669	45	'rpkm':	SMc00241	44.0864	66
'rpkm':	SMc00242	47.6631	157	'rpkm':	SMc00242	44.7374	131	'rpkm':	SMc00242	48.5531	172	'rpkm':	SMc00242	58.3714	160	'rpkm':	SMc00242	42.0406	120	'rpkm':	SMc00242	40.1159	73	'rpkm':	SMc00242	38.5409	55	'rpkm':	SMc00242	50.0215	64
'rpkm':	SMc00244	31.1105	92	'rpkm':	SMc00244	27.5808	65	'rpkm':	SMc00244	35.5295	106	'rpkm':	SMc00244	30.745	97	'rpkm':	SMc00244	26.8385	69	'rpkm':	SMc00244	26.2942	43	'rpkm':	SMc00244	32.8807	49	'rpkm':	SMc00244	27.0771	46
'rpkm':	SMc00243	30.5916	105	'rpkm':	SMc00243	22.4117	47	'rpkm':	SMc00243	37.8305	133	'rpkm':	SMc00243	13.9898	46	'rpkm':	SMc00243	30.7672	110	'rpkm':	SMc00243	30.1948	76	'rpkm':	SMc00243	32.6983	53	'rpkm':	SMc00243	20.6754	49
'rpkm':	SMc00245	51.1732	247	'rpkm':	SMc00245	58.5981	320	'rpkm':	SMc00245	56.0116	285	'rpkm':	SMc00245	23.6603	122	'rpkm':	SMc00245	55.4447	301	'rpkm':	SMc00245	48.3861	162	'rpkm':	SMc00245	57.822	163	'rpkm':	SMc00245	26.3897	84
'rpkm':	SMc00246	80.9859	244	'rpkm':	SMc00246	96.7442	367	'rpkm':	SMc00246	66.8302	206	'rpkm':	SMc00246	19.0729	49	'rpkm':	SMc00246	74.4535	210	'rpkm':	SMc00246	60.4763	105	'rpkm':	SMc00246	56.6668	78	'rpkm':	SMc00246	18.5911	27
'rpkm':	SMc00247	81.9239	183	'rpkm':	SMc00247	82.9569	211	'rpkm':	SMc00247	39.301	104	'rpkm':	SMc00247	N/A	24	'rpkm':	SMc00247	72.1214	142	'rpkm':	SMc00247	68.8545	109	'rpkm':	SMc00247	37.2194	51	'rpkm':	SMc00247	N/A	14
'rpkm':	SMc00316	117.942	503	'rpkm':	SMc00316	119.072	434	'rpkm':	SMc00316	79.9268	350	'rpkm':	SMc00316	16.5944	57	'rpkm':	SMc00316	117.965	521	'rpkm':	SMc00316	114.663	298	'rpkm':	SMc00316	72.0222	155	'rpkm':	SMc00316	24.0209	62
'rpkm':	SMc00317	34.8556	123	'rpkm':	SMc00317	22.7466	67	'rpkm':	SMc00317	23.3041	84	'rpkm':	SMc00317	N/A	16	'rpkm':	SMc00317	36.5123	138	'rpkm':	SMc00317	30.7352	87	'rpkm':	SMc00317	29.4985	65	'rpkm':	SMc00317	N/A	17
'rpkm':	SMc00248	94.1605	239	'rpkm':	SMc00248	95.1927	253	'rpkm':	SMc00248	31.1377	71	'rpkm':	SMc00248	N/A	17	'rpkm':	SMc00248	104.746	300	'rpkm':	SMc00248	86.9223	160	'rpkm':	SMc00248	38.7525	57	'rpkm':	SMc00248	N/A	15
'rpkm':	SMc00249	80.6451	87	'rpkm':	SMc00249	45.5286	36	'rpkm':	SMc00249	N/A	16	'rpkm':	SMc00249	N/A	1	'rpkm':	SMc00249	64.9011	58	'rpkm':	SMc00249	45.558	27	'rpkm':	SMc00249	N/A	3	'rpkm':	SMc00249	N/A	2
'rpkm':	SMc00250	N/A	23	'rpkm':	SMc00250	N/A	15	'rpkm':	SMc00250	N/A	7	'rpkm':	SMc00250	N/A	1	'rpkm':	SMc00250	N/A	10	'rpkm':	SMc00250	N/A	5	'rpkm':	SMc00250	N/A	2	'rpkm':	SMc00250	N/A	1
'rpkm':	SMc00251	27.2634	28	'rpkm':	SMc00251	N/A	22	'rpkm':	SMc00251	N/A	5	'rpkm':	SMc00251	N/A	2	'rpkm':	SMc00251	21.5258	20	'rpkm':	SMc00251	N/A	4	'rpkm':	SMc00251	N/A	3	'rpkm':	SMc00251	N/A	0
'rpkm':	SMc00252	19.6353	6	'rpkm':	SMc00252	33.059	41	'rpkm':	SMc00252	N/A	6	'rpkm':	SMc00252	N/A	3	'rpkm':	SMc00252	19.6353	18	'rpkm':	SMc00252	23.2671	3	'rpkm':	SMc00252	N/A	3	'rpkm':	SMc00252	N/A	5
'rpkm':	SMc00253	N/A	0	'rpkm':	SMc00253	N/A	5	'rpkm':	SMc00253	N/A	1	'rpkm':	SMc00253	N/A	0	'rpkm':	SMc00253	N/A	3	'rpkm':	SMc00253	N/A	5	'rpkm':	SMc00253	N/A	0	'rpkm':	SMc00253	N/A	0
'rpkm':	SMc00254	N/A	3	'rpkm':	SMc00254	N/A	0	'rpkm':	SMc00254	N/A	7	'rpkm':	SMc00254	N/A	7	'rpkm':	SMc00254	N/A	6	'rpkm':	SMc00254	N/A	11	'rpkm':	SMc00254	N/A	9	'rpkm':	SMc00254	N/A	0
'rpkm':	SMc04437	98.2231	73	'rpkm':	SMc04437	61.7963	50	'rpkm':	SMc04437	N/A	19	'rpkm':	SMc04437	N/A	10	'rpkm':	SMc04437	106.626	89	'rpkm':	SMc04437	52.681	27	'rpkm':	SMc04437	N/A	5	'rpkm':	SMc04437	N/A	5
'rpkm':	SMc00255	91.1364	86	'rpkm':	SMc00255	89.2073	115	'rpkm':	SMc00255	N/A	19	'rpkm':	SMc00255	N/A	0	'rpkm':	SMc00255	83.7531	74	'rpkm':	SMc00255	58.3435	41	'rpkm':	SMc00255	N/A	12	'rpkm':	SMc00255	N/A	2
'rpkm':	SMc00256	31.8856	103	'rpkm':	SMc00256	17.8106	48	'rpkm':	SMc00256	10.3189	32	'rpkm':	SMc00256	N/A	9	'rpkm':	SMc00256	32.2356	109	'rpkm':	SMc00256	19.0657	42	'rpkm':	SMc00256	N/A	6	'rpkm':	SMc00256	N/A	7
'rpkm':	SMc00257	26.3636	60	'rpkm':	SMc00257	17.2729	27	'rpkm':	SMc00257	15.3068	28	'rpkm':	SMc00257	N/A	13	'rpkm':	SMc00257	23.5587	50	'rpkm':	SMc00257	19.7827	28	'rpkm':	SMc00257	16.5606	20	'rpkm':	SMc00257	N/A	10
'rpkm':	SMc00258	N/A	5	'rpkm':	SMc00258	N/A	22	'rpkm':	SMc00258	N/A	8	'rpkm':	SMc00258	N/A	0	'rpkm':	SMc00258	N/A	9	'rpkm':	SMc00258	N/A	7	'rpkm':	SMc00258	N/A	1	'rpkm':	SMc00258	N/A	4
'rpkm':	SMc00259	7.82925	25	'rpkm':	SMc00259	N/A	14	'rpkm':	SMc00259	N/A	17	'rpkm':	SMc00259	N/A	16	'rpkm':	SMc00259	7.82925	19	'rpkm':	SMc00259	N/A	3	'rpkm':	SMc00259	N/A	1	'rpkm':	SMc00259	N/A	5
'rpkm':	SMc00260	7.13561	3	'rpkm':	SMc00260	11.0796	34	'rpkm':	SMc00260	N/A	17	'rpkm':	SMc00260	13.9462	27	'rpkm':	SMc00260	7.13561	9	'rpkm':	SMc00260	8.25216	12	'rpkm':	SMc00260	N/A	7	'rpkm':	SMc00260	14.4425	13
'rpkm':	SMc00261	9.88233	49	'rpkm':	SMc00261	12.3512	90	'rpkm':	SMc00261	9.19734	43	'rpkm':	SMc00261	17.0477	68	'rpkm':	SMc00261	8.27249	33	'rpkm':	SMc00261	7.87258	32	'rpkm':	SMc00261	9.92705	24	'rpkm':	SMc00261	14.3708	26
'rpkm':	SMc00262	6.45712	22	'rpkm':	SMc00262	8.36875	19	'rpkm':	SMc00262	8.6565	25	'rpkm':	SMc00262	15.0346	38	'rpkm':	SMc00262	6.45712	20	'rpkm':	SMc00262	8.36875	10	'rpkm':	SMc00262	8.6565	18	'rpkm':	SMc00262	17.6979	12
'rpkm':	SMc00263	N/A	13	'rpkm':	SMc00263	N/A	23	'rpkm':	SMc00263	13.6882	25	'rpkm':	SMc00263	N/A	12	'rpkm':	SMc00263	N/A	6	'rpkm':	SMc00263	N/A	9	'rpkm':	SMc00263	13.6882	8	'rpkm':	SMc00263	N/A	6
'rpkm':	SMc00264	8.87798	25	'rpkm':	SMc00264	13.5363	48	'rpkm':	SMc00264	N/A	14	'rpkm':	SMc00264	N/A	8	'rpkm':	SMc00264	8.87798	15	'rpkm':	SMc00264	8.39284	8	'rpkm':	SMc00264	N/A	5	'rpkm':	SMc00264	N/A	1
'rpkm':	SMc00265	17.9579	46	'rpkm':	SMc00265	15.4573	38	'rpkm':	SMc00265	18.0438	60	'rpkm':	SMc00265	13.0922	26	'rpkm':	SMc00265	21.7981	17	'rpkm':	SMc00265	19.1572	17	'rpkm':	SMc00265	16.797	8	'rpkm':	SMc00265	16.3872	12
'rpkm':	SMc00266	25.9882	136	'rpkm':	SMc00266	23.9997	113	'rpkm':	SMc00266	24.4513	120	'rpkm':	SMc00266	12.1304	62	'rpkm':	SMc00266	25.7627	138	'rpkm':	SMc00266	22.7022	73	'rpkm':	SMc00266	25.4807	71	'rpkm':	SMc00266	14.5915	50
'rpkm':	SMc00267	N/A	4	'rpkm':	SMc00267	10.2396	27	'rpkm':	SMc00267	N/A	7	'rpkm':	SMc00267	N/A	0	'rpkm':	SMc00267	N/A	6	'rpkm':	SMc00267	N/A	3	'rpkm':	SMc00267	N/A	2	'rpkm':	SMc00267	N/A	3
'rpkm':	SMc00268	N/A	5	'rpkm':	SMc00268	N/A	0	'rpkm':	SMc00268	N/A	8	'rpkm':	SMc00268	N/A	0	'rpkm':	SMc00268	N/A	10	'rpkm':	SMc00268	N/A	1	'rpkm':	SMc00268	N/A	5	'rpkm':	SMc00268	N/A	4
'rpkm':	SMc00269	N/A	5	'rpkm':	SMc00269	N/A	9	'rpkm':	SMc00269	N/A	7	'rpkm':	SMc00269	N/A	3	'rpkm':	SMc00269	N/A	18	'rpkm':	SMc00269	N/A	3	'rpkm':	SMc00269	N/A	4	'rpkm':	SMc00269	N/A	3
'rpkm':	SMc00270	N/A	1	'rpkm':	SMc00270	N/A	0	'rpkm':	SMc00270	N/A	2	'rpkm':	SMc00270	N/A	0	'rpkm':	SMc00270	N/A	5	'rpkm':	SMc00270	N/A	0	'rpkm':	SMc00270	N/A	0	'rpkm':	SMc00270	N/A	0
'rpkm':	SMc00271	N/A	6	'rpkm':	SMc00271	N/A	0	'rpkm':	SMc00271	N/A	7	'rpkm':	SMc00271	N/A	0	'rpkm':	SMc00271	N/A	3	'rpkm':	SMc00271	N/A	6	'rpkm':	SMc00271	N/A	0	'rpkm':	SMc00271	N/A	0
'rpkm':	SMc00272	N/A	5	'rpkm':	SMc00272	N/A	0	'rpkm':	SMc00272	N/A	0	'rpkm':	SMc00272	N/A	0	'rpkm':	SMc00272	N/A	0	'rpkm':	SMc00272	N/A	0	'rpkm':	SMc00272	N/A	2	'rpkm':	SMc00272	N/A	0
'rpkm':	SMc00273	N/A	13	'rpkm':	SMc00273	N/A	2	'rpkm':	SMc00273	N/A	4	'rpkm':	SMc00273	N/A	4	'rpkm':	SMc00273	N/A	17	'rpkm':	SMc00273	N/A	1	'rpkm':	SMc00273	N/A	7	'rpkm':	SMc00273	N/A	1
'rpkm':	SMc00274	N/A	9	'rpkm':	SMc00274	9.51234	27	'rpkm':	SMc00274	N/A	3	'rpkm':	SMc00274	N/A	1	'rpkm':	SMc00274	N/A	6	'rpkm':	SMc00274	N/A	3	'rpkm':	SMc00274	N/A	6	'rpkm':	SMc00274	N/A	3
'rpkm':	SMc00275	10.984	44	'rpkm':	SMc00275	6.69615	0	'rpkm':	SMc00275	N/A	13	'rpkm':	SMc00275	N/A	2	'rpkm':	SMc00275	9.82259	38	'rpkm':	SMc00275	6.69615	10	'rpkm':	SMc00275	N/A	5	'rpkm':	SMc00275	N/A	3
'rpkm':	SMc00276	N/A	19	'rpkm':	SMc00276	N/A	18	'rpkm':	SMc00276	N/A	10	'rpkm':	SMc00276	N/A	3	'rpkm':	SMc00276	N/A	10	'rpkm':	SMc00276	N/A	5	'rpkm':	SMc00276	N/A	3	'rpkm':	SMc00276	N/A	6
'rpkm':	SMc00277	7.74215	37	'rpkm':	SMc00277	7.10653	5	'rpkm':	SMc00277	N/A	15	'rpkm':	SMc00277	N/A	10	'rpkm':	SMc00277	8.01081	41	'rpkm':	SMc00277	7.10653	21	'rpkm':	SMc00277	N/A	13	'rpkm':	SMc00277	N/A	2
'rpkm':	SMc00278	23.1037	36	'rpkm':	SMc00278	12.6291	20	'rpkm':	SMc00278	N/A	13	'rpkm':	SMc00278	N/A	5	'rpkm':	SMc00278	23.0558	22	'rpkm':	SMc00278	12.6291	12	'rpkm':	SMc00278	N/A	9	'rpkm':	SMc00278	N/A	1
'rpkm':	SMc00279	11.9588	46	'rpkm':	SMc00279	10.9884	41	'rpkm':	SMc00279	N/A	16	'rpkm':	SMc00279	N/A	12	'rpkm':	SMc00279	9.82407	31	'rpkm':	SMc00279	N/A	21	'rpkm':	SMc00279	N/A	12	'rpkm':	SMc00279	N/A	3
'rpkm':	SMc00280	N/A	2	'rpkm':	SMc00280	N/A	0	'rpkm':	SMc00280	N/A	0	'rpkm':	SMc00280	N/A	0	'rpkm':	SMc00280	N/A	1	'rpkm':	SMc00280	N/A	2	'rpkm':	SMc00280	N/A	0	'rpkm':	SMc00280	N/A	0
'rpkm':	SMc00281	N/A	2	'rpkm':	SMc00281	N/A	0	'rpkm':	SMc00281	N/A	3	'rpkm':	SMc00281	N/A	0	'rpkm':	SMc00281	N/A	2	'rpkm':	SMc00281	N/A	2	'rpkm':	SMc00281	N/A	0	'rpkm':	SMc00281	N/A	0
'rpkm':	SMc00282	N/A	0	'rpkm':	SMc00282	N/A	16	'rpkm':	SMc00282	N/A	0	'rpkm':	SMc00282	N/A	1	'rpkm':	SMc00282	N/A	5	'rpkm':	SMc00282	N/A	1	'rpkm':	SMc00282	N/A	1	'rpkm':	SMc00282	N/A	0
'rpkm':	SMc00283	11.0067	37	'rpkm':	SMc00283	9.88189	0	'rpkm':	SMc00283	11.8801	33	'rpkm':	SMc00283	N/A	14	'rpkm':	SMc00283	11.6192	42	'rpkm':	SMc00283	9.88189	19	'rpkm':	SMc00283	N/A	9	'rpkm':	SMc00283	N/A	8
'rpkm':	SMc00284	N/A	2	'rpkm':	SMc00284	N/A	0	'rpkm':	SMc00284	N/A	0	'rpkm':	SMc00284	N/A	0	'rpkm':	SMc00284	N/A	6	'rpkm':	SMc00284	N/A	0	'rpkm':	SMc00284	N/A	0	'rpkm':	SMc00284	N/A	0
'rpkm':	SMc00285	N/A	0	'rpkm':	SMc00285	N/A	0	'rpkm':	SMc00285	N/A	0	'rpkm':	SMc00285	N/A	0	'rpkm':	SMc00285	N/A	0	'rpkm':	SMc00285	N/A	0	'rpkm':	SMc00285	N/A	0	'rpkm':	SMc00285	N/A	0
'rpkm':	SMc04866	N/A	2	'rpkm':	SMc04866	N/A	0	'rpkm':	SMc04866	N/A	1	'rpkm':	SMc04866	N/A	0	'rpkm':	SMc04866	N/A	2	'rpkm':	SMc04866	N/A	2	'rpkm':	SMc04866	N/A	1	'rpkm':	SMc04866	N/A	2
'rpkm':	SMc00286	31.2857	112	'rpkm':	SMc00286	17.3609	44	'rpkm':	SMc00286	17.7955	71	'rpkm':	SMc00286	11.6028	33	'rpkm':	SMc00286	29.9186	106	'rpkm':	SMc00286	24.2563	69	'rpkm':	SMc00286	14.4587	21	'rpkm':	SMc00286	11.694	20
'rpkm':	SMc00287	290.911	308	'rpkm':	SMc00287	167.301	161	'rpkm':	SMc00287	66.4935	58	'rpkm':	SMc00287	N/A	13	'rpkm':	SMc00287	269.365	275	'rpkm':	SMc00287	151.184	97	'rpkm':	SMc00287	71.2363	22	'rpkm':	SMc00287	N/A	1
'rpkm':	SMc00288	36.1786	49	'rpkm':	SMc00288	34.3695	44	'rpkm':	SMc00288	19.8406	30	'rpkm':	SMc00288	N/A	7	'rpkm':	SMc00288	38.6985	59	'rpkm':	SMc00288	33.9668	32	'rpkm':	SMc00288	N/A	5	'rpkm':	SMc00288	N/A	3
'rpkm':	SMc00289	126.182	223	'rpkm':	SMc00289	103.797	201	'rpkm':	SMc00289	37.4518	71	'rpkm':	SMc00289	N/A	10	'rpkm':	SMc00289	117.404	197	'rpkm':	SMc00289	83.3956	94	'rpkm':	SMc00289	37.3295	38	'rpkm':	SMc00289	N/A	3
'rpkm':	SMc00290	35.0888	57	'rpkm':	SMc00290	49.0838	77	'rpkm':	SMc00290	27.1203	35	'rpkm':	SMc00290	25.9487	30	'rpkm':	SMc00290	28.6191	40	'rpkm':	SMc00290	43.4803	16	'rpkm':	SMc00290	28.4102	11	'rpkm':	SMc00290	N/A	8
'rpkm':	SMc00291	26.3546	112	'rpkm':	SMc00291	35.6831	176	'rpkm':	SMc00291	28.7104	126	'rpkm':	SMc00291	27.313	96	'rpkm':	SMc00291	27.1531	123	'rpkm':	SMc00291	25.2752	66	'rpkm':	SMc00291	27.6011	63	'rpkm':	SMc00291	28.1307	59
'rpkm':	SMc00292	66.6421	394	'rpkm':	SMc00292	78.2886	482	'rpkm':	SMc00292	63.0678	414	'rpkm':	SMc00292	35.1112	183	'rpkm':	SMc00292	70.5508	455	'rpkm':	SMc00292	74.5917	329	'rpkm':	SMc00292	58.8942	198	'rpkm':	SMc00292	43.9916	155
'rpkm':	SMc00293	76.1054	338	'rpkm':	SMc00293	102.747	518	'rpkm':	SMc00293	97.9614	475	'rpkm':	SMc00293	16.3764	73	'rpkm':	SMc00293	72.5995	319	'rpkm':	SMc00293	76.248	220	'rpkm':	SMc00293	79.7632	176	'rpkm':	SMc00293	21.9911	65
'rpkm':	SMc00294	167.388	688	'rpkm':	SMc00294	183.567	780	'rpkm':	SMc00294	116.996	492	'rpkm':	SMc00294	28.5664	93	'rpkm':	SMc00294	159.719	650	'rpkm':	SMc00294	153.55	409	'rpkm':	SMc00294	110.072	237	'rpkm':	SMc00294	39.3522	94
'rpkm':	SMc00295	170.611	241	'rpkm':	SMc00295	162.952	262	'rpkm':	SMc00295	92.4616	128	'rpkm':	SMc00295	30.88	36	'rpkm':	SMc00295	188.709	302	'rpkm':	SMc00295	138.342	145	'rpkm':	SMc00295	107.794	91	'rpkm':	SMc00295	46.8285	42
'rpkm':	SMc00296	25.8098	150	'rpkm':	SMc00296	22.9058	125	'rpkm':	SMc00296	15.6088	104	'rpkm':	SMc00296	N/A	9	'rpkm':	SMc00296	24.1531	135	'rpkm':	SMc00296	21.3592	80	'rpkm':	SMc00296	14.1291	47	'rpkm':	SMc00296	N/A	11
'rpkm':	SMc00297	12.6417	37	'rpkm':	SMc00297	13.4739	30	'rpkm':	SMc00297	17.1612	43	'rpkm':	SMc00297	N/A	1	'rpkm':	SMc00297	9.33194	18	'rpkm':	SMc00297	13.9089	16	'rpkm':	SMc00297	14.9022	15	'rpkm':	SMc00297	N/A	2
'rpkm':	SMc00298	49.7449	134	'rpkm':	SMc00298	34.9966	78	'rpkm':	SMc00298	26.8169	68	'rpkm':	SMc00298	N/A	18	'rpkm':	SMc00298	40.1565	85	'rpkm':	SMc00298	37.3824	68	'rpkm':	SMc00298	29.4693	44	'rpkm':	SMc00298	N/A	7
'rpkm':	SMc00299	20.6629	55	'rpkm':	SMc00299	24.7519	65	'rpkm':	SMc00299	19.6075	53	'rpkm':	SMc00299	N/A	20	'rpkm':	SMc00299	18.9634	48	'rpkm':	SMc00299	20.3369	32	'rpkm':	SMc00299	20.5482	31	'rpkm':	SMc00299	N/A	6
'rpkm':	SMc00300	30.3943	150	'rpkm':	SMc00300	26.545	118	'rpkm':	SMc00300	26.2683	128	'rpkm':	SMc00300	15.846	67	'rpkm':	SMc00300	30.0412	152	'rpkm':	SMc00300	27.0864	92	'rpkm':	SMc00300	20.4811	42	'rpkm':	SMc00300	15.1725	36
'rpkm':	SMc00301	130.622	189	'rpkm':	SMc00301	107.121	115	'rpkm':	SMc00301	128.6	184	'rpkm':	SMc00301	103.009	137	'rpkm':	SMc00301	123.103	176	'rpkm':	SMc00301	132.079	133	'rpkm':	SMc00301	126.226	96	'rpkm':	SMc00301	113.462	92
'rpkm':	SMc00302	59.7503	89	'rpkm':	SMc00302	64.9146	89	'rpkm':	SMc00302	70.0689	98	'rpkm':	SMc00302	55.329	67	'rpkm':	SMc00302	57.3277	86	'rpkm':	SMc00302	51.3822	42	'rpkm':	SMc00302	55.1729	34	'rpkm':	SMc00302	53.7055	37
'rpkm':	SMc00533	52.8311	213	'rpkm':	SMc00533	59.9246	267	'rpkm':	SMc00533	73.7707	326	'rpkm':	SMc00533	37.5207	142	'rpkm':	SMc00533	52.2849	216	'rpkm':	SMc00533	49.5363	138	'rpkm':	SMc00533	57.6401	109	'rpkm':	SMc00533	43.2128	104
'rpkm':	SMc00532	78.8301	337	'rpkm':	SMc00532	75.9057	292	'rpkm':	SMc00532	101.17	485	'rpkm':	SMc00532	55.7778	252	'rpkm':	SMc00532	79.8935	358	'rpkm':	SMc00532	75.9625	219	'rpkm':	SMc00532	82.9478	184	'rpkm':	SMc00532	59.0542	159
'rpkm':	SMc00531	79.4537	199	'rpkm':	SMc00531	75.4586	190	'rpkm':	SMc00531	71.662	204	'rpkm':	SMc00531	25.8788	61	'rpkm':	SMc00531	61.7996	117	'rpkm':	SMc00531	66.5389	110	'rpkm':	SMc00531	51.3529	59	'rpkm':	SMc00531	25.271	34
'rpkm':	SMc00530	83.3006	452	'rpkm':	SMc00530	88.876	526	'rpkm':	SMc00530	56.6972	315	'rpkm':	SMc00530	12.7502	64	'rpkm':	SMc00530	68.7293	325	'rpkm':	SMc00530	63.8941	218	'rpkm':	SMc00530	52.8731	151	'rpkm':	SMc00530	13.6118	41
'rpkm':	SMc00529	17.5843	66	'rpkm':	SMc00529	14.7525	60	'rpkm':	SMc00529	11.3829	46	'rpkm':	SMc00529	N/A	6	'rpkm':	SMc00529	27.0412	142	'rpkm':	SMc00529	28.7239	123	'rpkm':	SMc00529	19.9749	58	'rpkm':	SMc00529	16.311	29
'rpkm':	SMc00528	101.718	261	'rpkm':	SMc00528	100.288	246	'rpkm':	SMc00528	50.5411	131	'rpkm':	SMc00528	16.3026	29	'rpkm':	SMc00528	94.8108	239	'rpkm':	SMc00528	86.3547	139	'rpkm':	SMc00528	47.1808	63	'rpkm':	SMc00528	N/A	13
'rpkm':	SMc05006	44.4948	57	'rpkm':	SMc05006	34.8553	29	'rpkm':	SMc05006	N/A	24	'rpkm':	SMc05006	N/A	7	'rpkm':	SMc05006	36.859	43	'rpkm':	SMc05006	40.8494	24	'rpkm':	SMc05006	N/A	11	'rpkm':	SMc05006	N/A	3
'rpkm':	SMc00527	11.7067	45	'rpkm':	SMc00527	18.5923	82	'rpkm':	SMc00527	8.27471	16	'rpkm':	SMc00527	N/A	9	'rpkm':	SMc00527	9.28869	28	'rpkm':	SMc00527	12.3556	27	'rpkm':	SMc00527	8.27471	11	'rpkm':	SMc00527	N/A	12
'rpkm':	SMc00526	60.3242	255	'rpkm':	SMc00526	66.201	302	'rpkm':	SMc00526	35.751	143	'rpkm':	SMc00526	14.9054	61	'rpkm':	SMc00526	56.9761	236	'rpkm':	SMc00526	53.0216	147	'rpkm':	SMc00526	35.7492	77	'rpkm':	SMc00526	16.6327	42
'rpkm':	SMc00525	21.4693	275	'rpkm':	SMc00525	22.5644	302	'rpkm':	SMc00525	21.3438	241	'rpkm':	SMc00525	5.85204	67	'rpkm':	SMc00525	21.6563	289	'rpkm':	SMc00525	19.6238	178	'rpkm':	SMc00525	20.3921	119	'rpkm':	SMc00525	7.68727	58
'rpkm':	SMc00524	18.8287	29	'rpkm':	SMc00524	24.643	50	'rpkm':	SMc00524	N/A	17	'rpkm':	SMc00524	N/A	5	'rpkm':	SMc00524	20.4229	35	'rpkm':	SMc00524	15.828	16	'rpkm':	SMc00524	N/A	10	'rpkm':	SMc00524	N/A	3
'rpkm':	SMc00523	14.8454	30	'rpkm':	SMc00523	17.2075	24	'rpkm':	SMc00523	N/A	13	'rpkm':	SMc00523	N/A	1	'rpkm':	SMc00523	11.7387	18	'rpkm':	SMc00523	17.2075	15	'rpkm':	SMc00523	N/A	11	'rpkm':	SMc00523	N/A	1
'rpkm':	SMc00540	N/A	10	'rpkm':	SMc00540	N/A	0	'rpkm':	SMc00540	N/A	3	'rpkm':	SMc00540	N/A	1	'rpkm':	SMc00540	N/A	3	'rpkm':	SMc00540	N/A	1	'rpkm':	SMc00540	N/A	0	'rpkm':	SMc00540	N/A	0
'rpkm':	SMc00539	25.2927	108	'rpkm':	SMc00539	19.5861	84	'rpkm':	SMc00539	14.1011	50	'rpkm':	SMc00539	N/A	18	'rpkm':	SMc00539	23.0532	92	'rpkm':	SMc00539	17.8696	52	'rpkm':	SMc00539	15.9384	35	'rpkm':	SMc00539	N/A	12
'rpkm':	SMc00522	155.357	839	'rpkm':	SMc00522	132.074	730	'rpkm':	SMc00522	79.9406	420	'rpkm':	SMc00522	17.7943	84	'rpkm':	SMc00522	153.391	849	'rpkm':	SMc00522	127.114	511	'rpkm':	SMc00522	83.3244	243	'rpkm':	SMc00522	18.5059	52
'rpkm':	SMc00521	79.0597	119	'rpkm':	SMc00521	89.2015	128	'rpkm':	SMc00521	88.2248	135	'rpkm':	SMc00521	N/A	19	'rpkm':	SMc00521	74.5684	111	'rpkm':	SMc00521	93.3811	104	'rpkm':	SMc00521	84.7435	68	'rpkm':	SMc00521	N/A	16
'rpkm':	SMc00520	21.1661	11	'rpkm':	SMc00520	N/A	14	'rpkm':	SMc00520	N/A	13	'rpkm':	SMc00520	N/A	1	'rpkm':	SMc00520	21.1661	20	'rpkm':	SMc00520	N/A	12	'rpkm':	SMc00520	N/A	3	'rpkm':	SMc00520	N/A	7
'rpkm':	SMc00519	14.9837	71	'rpkm':	SMc00519	16.3494	55	'rpkm':	SMc00519	16.9119	95	'rpkm':	SMc00519	10.5979	45	'rpkm':	SMc00519	15.492	79	'rpkm':	SMc00519	19.1663	63	'rpkm':	SMc00519	15.5762	44	'rpkm':	SMc00519	12.5806	31
'rpkm':	SMc00518	15.8284	35	'rpkm':	SMc00518	14.1926	35	'rpkm':	SMc00518	12.9936	30	'rpkm':	SMc00518	N/A	13	'rpkm':	SMc00518	15.7778	36	'rpkm':	SMc00518	12.9149	22	'rpkm':	SMc00518	12.2083	18	'rpkm':	SMc00518	N/A	8
'rpkm':	SMc00517	38.4298	37	'rpkm':	SMc00517	41.2937	46	'rpkm':	SMc00517	38.7136	37	'rpkm':	SMc00517	N/A	14	'rpkm':	SMc00517	36.9376	35	'rpkm':	SMc00517	39.2895	13	'rpkm':	SMc00517	41.238	20	'rpkm':	SMc00517	N/A	22
'rpkm':	SMc00516	7.09393	28	'rpkm':	SMc00516	9.28612	27	'rpkm':	SMc00516	8.35134	31	'rpkm':	SMc00516	N/A	14	'rpkm':	SMc00516	8.51834	41	'rpkm':	SMc00516	11.8865	24	'rpkm':	SMc00516	8.72611	23	'rpkm':	SMc00516	N/A	9
'rpkm':	SMc00515	26.771	82	'rpkm':	SMc00515	32.2568	109	'rpkm':	SMc00515	16.0054	54	'rpkm':	SMc00515	N/A	9	'rpkm':	SMc00515	24.2086	69	'rpkm':	SMc00515	20.4377	29	'rpkm':	SMc00515	13.1355	14	'rpkm':	SMc00515	N/A	11
'rpkm':	SMc00514	62.5538	118	'rpkm':	SMc00514	44.6935	77	'rpkm':	SMc00514	26.9306	48	'rpkm':	SMc00514	N/A	8	'rpkm':	SMc00514	61.9356	120	'rpkm':	SMc00514	48.3923	67	'rpkm':	SMc00514	24.2849	21	'rpkm':	SMc00514	N/A	12
'rpkm':	SMc00513	41.8795	133	'rpkm':	SMc00513	36.6906	124	'rpkm':	SMc00513	20.2694	79	'rpkm':	SMc00513	N/A	9	'rpkm':	SMc00513	41.7821	137	'rpkm':	SMc00513	37.8696	99	'rpkm':	SMc00513	22.8902	52	'rpkm':	SMc00513	N/A	16
'rpkm':	SMc00512	34.1965	116	'rpkm':	SMc00512	36.5598	109	'rpkm':	SMc00512	32.4899	123	'rpkm':	SMc00512	N/A	18	'rpkm':	SMc00512	29.2607	87	'rpkm':	SMc00512	32.6899	63	'rpkm':	SMc00512	26.4126	46	'rpkm':	SMc00512	N/A	19
'rpkm':	SMc00511	107.402	225	'rpkm':	SMc00511	88.887	151	'rpkm':	SMc00511	82.2911	187	'rpkm':	SMc00511	57.3514	108	'rpkm':	SMc00511	120.398	292	'rpkm':	SMc00511	104.208	163	'rpkm':	SMc00511	92.1775	123	'rpkm':	SMc00511	73.4216	96
'rpkm':	SMc00510	36.4295	88	'rpkm':	SMc00510	54.0168	156	'rpkm':	SMc00510	34.3835	80	'rpkm':	SMc00510	N/A	16	'rpkm':	SMc00510	39.0465	104	'rpkm':	SMc00510	40.4794	69	'rpkm':	SMc00510	32.7139	39	'rpkm':	SMc00510	N/A	14
'rpkm':	SMc00509	22.6364	57	'rpkm':	SMc00509	19.1251	24	'rpkm':	SMc00509	16.8573	34	'rpkm':	SMc00509	N/A	7	'rpkm':	SMc00509	13.5518	23	'rpkm':	SMc00509	20.8012	30	'rpkm':	SMc00509	13.893	8	'rpkm':	SMc00509	N/A	5
'rpkm':	SMc00508	69.1699	285	'rpkm':	SMc00508	73.0559	337	'rpkm':	SMc00508	55.8052	243	'rpkm':	SMc00508	18.7931	72	'rpkm':	SMc00508	67.6711	282	'rpkm':	SMc00508	61.665	181	'rpkm':	SMc00508	54.223	124	'rpkm':	SMc00508	23.6144	61
'rpkm':	SMc00507	98.2734	100	'rpkm':	SMc00507	64.982	55	'rpkm':	SMc00507	52.1566	60	'rpkm':	SMc00507	30.6048	24	'rpkm':	SMc00507	94.4916	95	'rpkm':	SMc00507	83.3885	71	'rpkm':	SMc00507	51.8793	32	'rpkm':	SMc00507	30.6048	24
'rpkm':	SMc00506	36.7765	102	'rpkm':	SMc00506	33.7248	64	'rpkm':	SMc00506	30.3872	90	'rpkm':	SMc00506	33.0074	76	'rpkm':	SMc00506	36.8486	106	'rpkm':	SMc00506	39.161	69	'rpkm':	SMc00506	23.1324	29	'rpkm':	SMc00506	29.7226	36
'rpkm':	SMc00505	37.7584	68	'rpkm':	SMc00505	39.3881	84	'rpkm':	SMc00505	N/A	19	'rpkm':	SMc00505	N/A	8	'rpkm':	SMc00505	41.161	83	'rpkm':	SMc00505	27.373	31	'rpkm':	SMc00505	N/A	16	'rpkm':	SMc00505	N/A	7
'rpkm':	SMc00504	8.60856	39	'rpkm':	SMc00504	5.44382	24	'rpkm':	SMc00504	7.60661	29	'rpkm':	SMc00504	N/A	8	'rpkm':	SMc00504	8.32074	38	'rpkm':	SMc00504	7.77838	30	'rpkm':	SMc00504	N/A	23	'rpkm':	SMc00504	N/A	12
'rpkm':	SMc00503	N/A	4	'rpkm':	SMc00503	N/A	18	'rpkm':	SMc00503	N/A	2	'rpkm':	SMc00503	N/A	2	'rpkm':	SMc00503	N/A	7	'rpkm':	SMc00503	N/A	2	'rpkm':	SMc00503	N/A	1	'rpkm':	SMc00503	N/A	0
'rpkm':	SMc00502	N/A	5	'rpkm':	SMc00502	N/A	0	'rpkm':	SMc00502	N/A	4	'rpkm':	SMc00502	N/A	3	'rpkm':	SMc00502	N/A	5	'rpkm':	SMc00502	N/A	1	'rpkm':	SMc00502	N/A	2	'rpkm':	SMc00502	N/A	3
'rpkm':	SMc00501	N/A	9	'rpkm':	SMc00501	N/A	4	'rpkm':	SMc00501	N/A	5	'rpkm':	SMc00501	N/A	4	'rpkm':	SMc00501	N/A	16	'rpkm':	SMc00501	N/A	3	'rpkm':	SMc00501	N/A	4	'rpkm':	SMc00501	N/A	4
'rpkm':	SMc00500	3.73189	14	'rpkm':	SMc00500	5.76793	28	'rpkm':	SMc00500	N/A	20	'rpkm':	SMc00500	N/A	9	'rpkm':	SMc00500	3.73189	15	'rpkm':	SMc00500	N/A	16	'rpkm':	SMc00500	N/A	11	'rpkm':	SMc00500	N/A	3
'rpkm':	SMc00499	6.79915	8	'rpkm':	SMc00499	N/A	0	'rpkm':	SMc00499	N/A	13	'rpkm':	SMc00499	N/A	7	'rpkm':	SMc00499	6.79915	4	'rpkm':	SMc00499	N/A	5	'rpkm':	SMc00499	N/A	2	'rpkm':	SMc00499	N/A	4
'rpkm':	SMc00498	N/A	11	'rpkm':	SMc00498	12.4598	12	'rpkm':	SMc00498	N/A	18	'rpkm':	SMc00498	N/A	9	'rpkm':	SMc00498	N/A	6	'rpkm':	SMc00498	12.4598	4	'rpkm':	SMc00498	N/A	4	'rpkm':	SMc00498	N/A	4
'rpkm':	SMc00497	14.3083	51	'rpkm':	SMc00497	17.4661	15	'rpkm':	SMc00497	15.2047	56	'rpkm':	SMc00497	12.9654	44	'rpkm':	SMc00497	11.6477	34	'rpkm':	SMc00497	15.8331	36	'rpkm':	SMc00497	13.2218	15	'rpkm':	SMc00497	13.7297	28
'rpkm':	SMc00496	230.747	249	'rpkm':	SMc00496	185.505	162	'rpkm':	SMc00496	122.238	109	'rpkm':	SMc00496	79.1885	60	'rpkm':	SMc00496	215.581	226	'rpkm':	SMc00496	175.998	107	'rpkm':	SMc00496	110.046	46	'rpkm':	SMc00496	83.5546	39
'rpkm':	SMc00495	184.559	510	'rpkm':	SMc00495	148.792	411	'rpkm':	SMc00495	70.6048	181	'rpkm':	SMc00495	13.7439	28	'rpkm':	SMc00495	143.012	316	'rpkm':	SMc00495	110.348	167	'rpkm':	SMc00495	57.7906	65	'rpkm':	SMc00495	13.5398	11
'rpkm':	SMc00494	224.809	188	'rpkm':	SMc00494	259.307	243	'rpkm':	SMc00494	156.149	142	'rpkm':	SMc00494	N/A	19	'rpkm':	SMc00494	191.621	141	'rpkm':	SMc00494	180.877	91	'rpkm':	SMc00494	118.189	46	'rpkm':	SMc00494	N/A	12
'rpkm':	SMc00493	152.925	334	'rpkm':	SMc00493	168.817	398	'rpkm':	SMc00493	127.815	322	'rpkm':	SMc00493	26.4328	47	'rpkm':	SMc00493	138.687	282	'rpkm':	SMc00493	135.224	190	'rpkm':	SMc00493	112.807	140	'rpkm':	SMc00493	32.1627	39
'rpkm':	SMc00492	85.757	119	'rpkm':	SMc00492	98.4655	141	'rpkm':	SMc00492	129.644	182	'rpkm':	SMc00492	28.9878	31	'rpkm':	SMc00492	82.369	114	'rpkm':	SMc00492	81.7611	73	'rpkm':	SMc00492	125.192	92	'rpkm':	SMc00492	N/A	23
'rpkm':	SMc00491	N/A	6	'rpkm':	SMc00491	N/A	0	'rpkm':	SMc00491	N/A	1	'rpkm':	SMc00491	N/A	0	'rpkm':	SMc00491	N/A	4	'rpkm':	SMc00491	N/A	3	'rpkm':	SMc00491	N/A	0	'rpkm':	SMc00491	N/A	0
'rpkm':	SMc00490	23.4282	121	'rpkm':	SMc00490	21.732	88	'rpkm':	SMc00490	19.7505	101	'rpkm':	SMc00490	10.7933	46	'rpkm':	SMc00490	20.0203	93	'rpkm':	SMc00490	22.336	70	'rpkm':	SMc00490	16.9034	41	'rpkm':	SMc00490	17.1075	54
'rpkm':	SMc00489	89.66	181	'rpkm':	SMc00489	57.8265	98	'rpkm':	SMc00489	27.0361	57	'rpkm':	SMc00489	N/A	16	'rpkm':	SMc00489	74.588	128	'rpkm':	SMc00489	61.935	85	'rpkm':	SMc00489	26.1698	29	'rpkm':	SMc00489	N/A	11
'rpkm':	SMc00488	90.9683	677	'rpkm':	SMc00488	92.1997	634	'rpkm':	SMc00488	73.0811	556	'rpkm':	SMc00488	13.5095	85	'rpkm':	SMc00488	86.9452	641	'rpkm':	SMc00488	90.0723	452	'rpkm':	SMc00488	66.4032	250	'rpkm':	SMc00488	16.254	68
'rpkm':	SMc00487	142.443	112	'rpkm':	SMc00487	128.874	108	'rpkm':	SMc00487	115.785	102	'rpkm':	SMc00487	N/A	12	'rpkm':	SMc00487	105.847	59	'rpkm':	SMc00487	111.078	61	'rpkm':	SMc00487	88.7041	34	'rpkm':	SMc00487	N/A	10
'rpkm':	SMc00538	302.973	364	'rpkm':	SMc00538	228.955	262	'rpkm':	SMc00538	169.744	177	'rpkm':	SMc00538	34.8593	36	'rpkm':	SMc00538	248.064	254	'rpkm':	SMc00538	211.397	168	'rpkm':	SMc00538	137.958	60	'rpkm':	SMc00538	48.6691	35
'rpkm':	SMc00537	23.6754	112	'rpkm':	SMc00537	21.6155	101	'rpkm':	SMc00537	29.387	137	'rpkm':	SMc00537	8.76023	28	'rpkm':	SMc00537	21.5033	98	'rpkm':	SMc00537	21.3408	74	'rpkm':	SMc00537	27.006	64	'rpkm':	SMc00537	11.343	26
'rpkm':	SMc00536	35.4578	154	'rpkm':	SMc00536	34.9021	166	'rpkm':	SMc00536	37.0769	167	'rpkm':	SMc00536	24.398	86	'rpkm':	SMc00536	31.5054	127	'rpkm':	SMc00536	31.2853	103	'rpkm':	SMc00536	32.9232	73	'rpkm':	SMc00536	26.0236	56
'rpkm':	SMc00535	92.4724	286	'rpkm':	SMc00535	83.9888	205	'rpkm':	SMc00535	93.6722	271	'rpkm':	SMc00535	67.3239	152	'rpkm':	SMc00535	91.3601	290	'rpkm':	SMc00535	88.9253	173	'rpkm':	SMc00535	91.1338	139	'rpkm':	SMc00535	70.0266	95
'rpkm':	SMc00534	48.5092	166	'rpkm':	SMc00534	47.9665	188	'rpkm':	SMc00534	23.7378	78	'rpkm':	SMc00534	N/A	23	'rpkm':	SMc00534	49.3244	177	'rpkm':	SMc00534	36.0418	87	'rpkm':	SMc00534	27.5813	54	'rpkm':	SMc00534	27.1804	39
'rpkm':	SMc00486	26.19	89	'rpkm':	SMc00486	27.0955	87	'rpkm':	SMc00486	19.6872	69	'rpkm':	SMc00486	N/A	22	'rpkm':	SMc00486	28.8534	109	'rpkm':	SMc00486	25.7412	59	'rpkm':	SMc00486	22.184	45	'rpkm':	SMc00486	18.698	27
'rpkm':	SMc00485	645.717	1399	'rpkm':	SMc00485	615.398	1429	'rpkm':	SMc00485	368.302	824	'rpkm':	SMc00485	113.174	193	'rpkm':	SMc00485	656.751	1494	'rpkm':	SMc00485	563.638	917	'rpkm':	SMc00485	352.305	411	'rpkm':	SMc00485	194.486	265
'rpkm':	SMc00484	60.2609	312	'rpkm':	SMc00484	62.1701	313	'rpkm':	SMc00484	45.4678	248	'rpkm':	SMc00484	10.7921	46	'rpkm':	SMc00484	67.3752	395	'rpkm':	SMc00484	65.4258	258	'rpkm':	SMc00484	49.54	154	'rpkm':	SMc00484	22.7704	82
'rpkm':	SMc00483	30.3651	80	'rpkm':	SMc00483	25.6413	56	'rpkm':	SMc00483	28.0174	86	'rpkm':	SMc00483	N/A	16	'rpkm':	SMc00483	26.8014	63	'rpkm':	SMc00483	29.666	58	'rpkm':	SMc00483	21.7513	29	'rpkm':	SMc00483	N/A	20
'rpkm':	SMc00482	54.2387	166	'rpkm':	SMc00482	37.2012	103	'rpkm':	SMc00482	23.7011	68	'rpkm':	SMc00482	N/A	13	'rpkm':	SMc00482	40.9154	98	'rpkm':	SMc00482	34.1523	65	'rpkm':	SMc00482	19.8437	26	'rpkm':	SMc00482	N/A	3
'rpkm':	SMc00481	11.0192	79	'rpkm':	SMc00481	12.778	98	'rpkm':	SMc00481	7.07019	41	'rpkm':	SMc00481	N/A	16	'rpkm':	SMc00481	9.47429	61	'rpkm':	SMc00481	10.9779	56	'rpkm':	SMc00481	8.10574	29	'rpkm':	SMc00481	N/A	16
'rpkm':	SMc00480	119.59	493	'rpkm':	SMc00480	120.427	464	'rpkm':	SMc00480	95.5982	405	'rpkm':	SMc00480	61.9428	233	'rpkm':	SMc00480	98.6969	341	'rpkm':	SMc00480	98.0059	217	'rpkm':	SMc00480	70.2418	116	'rpkm':	SMc00480	43.5178	67
'rpkm':	SMc00479	20.36	78	'rpkm':	SMc00479	12.8518	30	'rpkm':	SMc00479	17.8041	61	'rpkm':	SMc00479	12.5572	15	'rpkm':	SMc00479	16.1226	52	'rpkm':	SMc00479	15.4264	35	'rpkm':	SMc00479	16.365	28	'rpkm':	SMc00479	12.5572	9
'rpkm':	SMc00549	N/A	1	'rpkm':	SMc00549	N/A	21	'rpkm':	SMc00549	N/A	4	'rpkm':	SMc00549	N/A	1	'rpkm':	SMc00549	N/A	3	'rpkm':	SMc00549	N/A	3	'rpkm':	SMc00549	N/A	2	'rpkm':	SMc00549	N/A	2
'rpkm':	SMc00478	N/A	11	'rpkm':	SMc00478	N/A	0	'rpkm':	SMc00478	N/A	10	'rpkm':	SMc00478	N/A	4	'rpkm':	SMc00478	N/A	14	'rpkm':	SMc00478	N/A	5	'rpkm':	SMc00478	N/A	4	'rpkm':	SMc00478	N/A	1
'rpkm':	SMc00477	N/A	4	'rpkm':	SMc00477	N/A	12	'rpkm':	SMc00477	N/A	11	'rpkm':	SMc00477	N/A	4	'rpkm':	SMc00477	N/A	16	'rpkm':	SMc00477	N/A	4	'rpkm':	SMc00477	N/A	4	'rpkm':	SMc00477	N/A	3
'rpkm':	SMc00476	9.57105	42	'rpkm':	SMc00476	11.0218	43	'rpkm':	SMc00476	6.75244	34	'rpkm':	SMc00476	N/A	7	'rpkm':	SMc00476	9.70793	45	'rpkm':	SMc00476	10.7445	30	'rpkm':	SMc00476	6.83382	18	'rpkm':	SMc00476	N/A	5
'rpkm':	SMc00475	164.077	1421	'rpkm':	SMc00475	177.723	1575	'rpkm':	SMc00475	171.926	1588	'rpkm':	SMc00475	65.8537	503	'rpkm':	SMc00475	173.56	1640	'rpkm':	SMc00475	169.78	1078	'rpkm':	SMc00475	154.585	702	'rpkm':	SMc00475	79.9033	406
'rpkm':	SMc00760	90.053	301	'rpkm':	SMc00760	88.1851	364	'rpkm':	SMc00760	55.5767	189	'rpkm':	SMc00760	25.2078	64	'rpkm':	SMc00760	91.2045	320	'rpkm':	SMc00760	73.0755	194	'rpkm':	SMc00760	52.3034	90	'rpkm':	SMc00760	27.2809	44
'rpkm':	SMc00473	42.2037	136	'rpkm':	SMc00473	39.1182	126	'rpkm':	SMc00473	39.8127	138	'rpkm':	SMc00473	23.3554	57	'rpkm':	SMc00473	42.3889	142	'rpkm':	SMc00473	40.3475	100	'rpkm':	SMc00473	36.8842	65	'rpkm':	SMc00473	24.0125	35
'rpkm':	SMc00472	47.4418	150	'rpkm':	SMc00472	41.7092	134	'rpkm':	SMc00472	38.7304	127	'rpkm':	SMc00472	16.5297	42	'rpkm':	SMc00472	48.1952	160	'rpkm':	SMc00472	41.4091	99	'rpkm':	SMc00472	32.7809	50	'rpkm':	SMc00472	17.102	26
'rpkm':	SMc00471	58.8178	474	'rpkm':	SMc00471	61.2572	483	'rpkm':	SMc00471	49.622	439	'rpkm':	SMc00471	6.94404	49	'rpkm':	SMc00471	70.3054	691	'rpkm':	SMc00471	69.441	464	'rpkm':	SMc00471	51.5394	253	'rpkm':	SMc00471	14.4303	88
'rpkm':	SMc00470	64.1094	203	'rpkm':	SMc00470	69.2877	238	'rpkm':	SMc00470	42.2291	152	'rpkm':	SMc00470	21.0663	57	'rpkm':	SMc00470	53.3775	141	'rpkm':	SMc00470	54.9696	112	'rpkm':	SMc00470	38.213	69	'rpkm':	SMc00470	25.1173	45
'rpkm':	SMc00469	425.987	677	'rpkm':	SMc00469	373.648	600	'rpkm':	SMc00469	179.758	269	'rpkm':	SMc00469	64.8102	81	'rpkm':	SMc00469	320.197	390	'rpkm':	SMc00469	268.232	227	'rpkm':	SMc00469	162.723	120	'rpkm':	SMc00469	61.8249	43
'rpkm':	SMc00468	16.4299	21	'rpkm':	SMc00468	20.28	0	'rpkm':	SMc00468	N/A	14	'rpkm':	SMc00468	N/A	0	'rpkm':	SMc00468	17.9894	35	'rpkm':	SMc00468	20.28	10	'rpkm':	SMc00468	N/A	7	'rpkm':	SMc00468	N/A	1
'rpkm':	SMc00467	18.2941	89	'rpkm':	SMc00467	14.4123	36	'rpkm':	SMc00467	14.6848	76	'rpkm':	SMc00467	N/A	19	'rpkm':	SMc00467	20.2763	112	'rpkm':	SMc00467	19.7079	65	'rpkm':	SMc00467	15.7051	46	'rpkm':	SMc00467	N/A	10
'rpkm':	SMc00466	21.6171	70	'rpkm':	SMc00466	24.1775	80	'rpkm':	SMc00466	31.36	125	'rpkm':	SMc00466	10.7897	34	'rpkm':	SMc00466	22.3832	78	'rpkm':	SMc00466	20.715	42	'rpkm':	SMc00466	25.9631	48	'rpkm':	SMc00466	17.2534	41
'rpkm':	SMc00548	110.591	174	'rpkm':	SMc00548	104.444	209	'rpkm':	SMc00548	24.26	53	'rpkm':	SMc00548	N/A	12	'rpkm':	SMc00548	120.056	215	'rpkm':	SMc00548	80.7747	94	'rpkm':	SMc00548	24.511	29	'rpkm':	SMc00548	N/A	3
'rpkm':	SMc00465	40.4246	67	'rpkm':	SMc00465	42.0583	68	'rpkm':	SMc00465	33.5396	56	'rpkm':	SMc00465	N/A	19	'rpkm':	SMc00465	35.4622	52	'rpkm':	SMc00465	38.1084	41	'rpkm':	SMc00465	32.3759	18	'rpkm':	SMc00465	N/A	11
'rpkm':	SMc00463	76.5823	92	'rpkm':	SMc00463	66.4527	91	'rpkm':	SMc00463	45.5483	61	'rpkm':	SMc00463	N/A	22	'rpkm':	SMc00463	64.7781	66	'rpkm':	SMc00463	49.5	38	'rpkm':	SMc00463	37.7053	18	'rpkm':	SMc00463	N/A	12
'rpkm':	SMc00462	51.7646	153	'rpkm':	SMc00462	45.1363	138	'rpkm':	SMc00462	25.4373	71	'rpkm':	SMc00462	N/A	17	'rpkm':	SMc00462	49.5808	146	'rpkm':	SMc00462	44.5636	101	'rpkm':	SMc00462	24.6456	36	'rpkm':	SMc00462	23.1192	30
'rpkm':	SMc00194	28.6454	60	'rpkm':	SMc00194	24.7738	47	'rpkm':	SMc00194	11.6367	20	'rpkm':	SMc00194	N/A	7	'rpkm':	SMc00194	21.4145	30	'rpkm':	SMc00194	27.4613	19	'rpkm':	SMc00194	11.6367	16	'rpkm':	SMc00194	N/A	5
'rpkm':	SMc00193	43.9443	25	'rpkm':	SMc00193	N/A	3	'rpkm':	SMc00193	N/A	8	'rpkm':	SMc00193	N/A	1	'rpkm':	SMc00193	59.6185	42	'rpkm':	SMc00193	N/A	13	'rpkm':	SMc00193	N/A	5	'rpkm':	SMc00193	N/A	0
'rpkm':	SMc00192	140.624	151	'rpkm':	SMc00192	82.6701	74	'rpkm':	SMc00192	39.2776	38	'rpkm':	SMc00192	N/A	7	'rpkm':	SMc00192	124.559	122	'rpkm':	SMc00192	77.8371	48	'rpkm':	SMc00192	39.9942	17	'rpkm':	SMc00192	N/A	2
'rpkm':	SMc00191	75.8191	86	'rpkm':	SMc00191	86.1013	120	'rpkm':	SMc00191	54.4859	74	'rpkm':	SMc00191	76.1472	63	'rpkm':	SMc00191	73.3607	83	'rpkm':	SMc00191	75.976	72	'rpkm':	SMc00191	74.2717	64	'rpkm':	SMc00191	87.2318	49
'rpkm':	SMc00190	136.989	2677	'rpkm':	SMc00190	164.638	3699	'rpkm':	SMc00190	150.97	3271	'rpkm':	SMc00190	57.5841	1059	'rpkm':	SMc00190	156.217	3577	'rpkm':	SMc00190	153.493	2435	'rpkm':	SMc00190	153.496	1814	'rpkm':	SMc00190	78.6343	1017
'rpkm':	SMc00189	1088.68	3379	'rpkm':	SMc00189	1110.44	3330	'rpkm':	SMc00189	1159.49	3543	'rpkm':	SMc00189	895.13	2188	'rpkm':	SMc00189	1026.14	3133	'rpkm':	SMc00189	976.768	1933	'rpkm':	SMc00189	947.936	1294	'rpkm':	SMc00189	820.278	1070
'rpkm':	SMc00188	491.942	2020	'rpkm':	SMc00188	569.374	2459	'rpkm':	SMc00188	471.407	1974	'rpkm':	SMc00188	217.945	801	'rpkm':	SMc00188	478.904	1980	'rpkm':	SMc00188	489.279	1350	'rpkm':	SMc00188	420.051	845	'rpkm':	SMc00188	189.808	355
'rpkm':	SMc00187	528.608	1000	'rpkm':	SMc00187	573.649	1114	'rpkm':	SMc00187	391.372	748	'rpkm':	SMc00187	167.814	295	'rpkm':	SMc00187	526.693	1028	'rpkm':	SMc00187	510.771	660	'rpkm':	SMc00187	388.863	398	'rpkm':	SMc00187	165.434	167
'rpkm':	SMc00186	31.6475	222	'rpkm':	SMc00186	32.7203	207	'rpkm':	SMc00186	37.5053	246	'rpkm':	SMc00186	15.997	90	'rpkm':	SMc00186	32.2816	238	'rpkm':	SMc00186	31.96	148	'rpkm':	SMc00186	35.0778	117	'rpkm':	SMc00186	20.9056	81
'rpkm':	SMc00185	153.357	944	'rpkm':	SMc00185	166.474	1065	'rpkm':	SMc00185	161.996	979	'rpkm':	SMc00185	99.8954	498	'rpkm':	SMc00185	139.187	802	'rpkm':	SMc00185	130.273	476	'rpkm':	SMc00185	129.909	330	'rpkm':	SMc00185	91.7554	243
'rpkm':	SMc00184	14.0998	25	'rpkm':	SMc00184	19.6582	29	'rpkm':	SMc00184	N/A	8	'rpkm':	SMc00184	N/A	3	'rpkm':	SMc00184	14.0998	12	'rpkm':	SMc00184	N/A	12	'rpkm':	SMc00184	N/A	7	'rpkm':	SMc00184	N/A	1
[truncated: 4,409 more rows]

## Sheet: Average rpkm 
Gene	(WT) RNase E 0 min	(WT) RNase E 1 min	(WT) RNase E 3 min	(WT) RNase E 9 min	RNase E delta IDR MUT 0 min	RNase E delta IDR MUT 1 min	RNase E delta IDR MUT 3 min	RNase E delta IDR MUT 9 min
[truncated: 6,235 more rows]
