# Supplementary material for: Sinorhizobium meliloti BR-bodies promote fitness during host colonization
Source: mBio. 2025 Oct 31;16(12):e02490-25. doi: 10.1128/mbio.02490-25 (PMC12691583; doi:10.1128/mbio.02490-25)
Supplement: Data set S2 — mRNA half-life calculations. [file mbio.02490-25-s0002.xlsx]

## Sheet: Half-life
Dataset S2: mRNA half-life calculations
Gene	WT1 (RNase E 1)	WT2 (RNase E 2)	WT Avg (RNase E Ave)	RNase E delta IDR MUT1	RNase E delta IDR MUT2	RNase E delta IDR MUT Avg
SMc02793	2.37687	2.40535	2.39111	10.6919	x	N/A
SMc02792	26.7999	2.56349	14.6817	x	5.98411	N/A
SMc02791	7.18003	6.40987	6.79495	8.35446	29.008	18.6812
SMc02790	-6.95761	-12.0461	x	x	-3.89855	x
SMc02789	4.16172	3.37388	3.7678	7.13155	7.87358	7.50257
SMc02788	3.5131	3.6811	3.5971	3.87673	5.02738	4.45205
SMc02787	x	x	N/A	x	x	N/A
SMc02786	1.71946	4.29766	3.00856	2.27604	6.77137	4.5237
SMc02785	7.50437	6.59997	7.05217	19.2006	12.3344	15.7675
SMc02784	11.5379	7.46362	9.50074	-7.72651	14.9975	x
SMc02783	-33.5325	3.75975	x	x	7.79686	N/A
SMc02782	5.01231	3.56603	4.28917	6.40537	9.61887	8.01212
SMc02781	20.6205	88.26	54.4402	x	x	N/A
SMc02780	-286.717	16.4877	x	31.6776	-145.111	x
SMc02779	x	x	N/A	x	x	N/A
SMc02778	-8.48698	6.81963	x	-168.045	11.9852	x
SMc02777	x	x	N/A	x	x	N/A
SMc02776	9.49509	3.64235	6.56872	9.29545	4.89404	7.09474
SMc02775	-14.1925	10.37	x	-2.81994	x	x
SMc02774	-50.5437	17.1121	x	x	x	N/A
SMc02773	-24.3801	-22.9178	x	x	x	N/A
SMc02772	x	-8.57627	x	x	x	N/A
SMc02771	x	-4.33103	x	x	x	N/A
SMc02770	20.7338	9.9384	15.3361	8.04816	9.55419	8.80118
SMc02769	28.0765	-101.416	x	77.5492	x	N/A
SMc02768	6.28247	6.03419	6.15833	99.8611	7.3249	53.593
SMc02767	2.99273	1.64939	2.32106	2.42425	3.33254	2.87839
SMc02766	3.92013	3.24189	3.58101	4.62964	4.96775	4.7987
SMc02765	4.19663	4.35807	4.27735	7.96331	9.65581	8.80956
SMc02764	7.23601	5.65439	6.4452	18.4509	25.3181	21.8845
SMc02763	51.1647	11.4049	31.2848	-65.6863	-47.5545	x
SMc02762	x	x	N/A	x	x	N/A
SMc02761	12.1486	14.3203	13.2344	6.20061	17.6316	11.9161
SMc02760	-13.6215	-41.6172	x	-10.9115	-15.2541	x
SMc02759	81.2309	17.5364	49.3836	-22.9886	148.941	x
SMc02758	4.67484	3.71942	4.19713	7.16692	10.1113	8.63912
SMc02757	3.9456	4.66469	4.30514	9.60188	18.5233	14.0626
SMc02756	3.9846	3.40011	3.69235	5.34907	7.73977	6.54442
SMc02755	13.1331	13.0088	13.071	16.827	103.691	60.259
SMc02754	3.21946	2.78673	3.00309	x	75.1906	N/A
SMc02753	1.69207	1.20757	1.44982	2.59646	2.38163	2.48905
SMc02752	-7.42871	-28.2401	x	x	x	N/A
SMc04446	3.93541	4.14189	4.03865	7.33171	7.84472	7.58822
SMc02560	4.90858	5.31155	5.11007	3.66573	11.2795	7.4726
SMc02562	7.72909	5.09289	6.41099	5.87847	7.02562	6.45204
SMc02563	x	x	N/A	x	x	N/A
SMc02564	x	x	N/A	x	x	N/A
SMc02566	x	x	N/A	x	x	N/A
SMc02567	15.7532	5.87944	10.8163	29.7026	-91.0636	x
SMc02568	9.11405	-11.8517	x	-3.54862	-189.819	x
SMc02569	7.95084	8.12253	8.03668	-158.948	206.117	x
SMc02570	5.86176	5.79642	5.82909	29.3726	16.1931	22.7829
SMc02572	-87.6886	4.56371	x	10.1264	5.74324	7.93482
SMc02573	8.15324	7.45388	7.80356	13.8032	10.5251	12.1641
SMc02574	6.25416	4.71035	5.48226	8.1653	5.84092	7.00311
SMc02575	5.29881	4.89872	5.09876	-43.6817	x	x
SMc02576	6.52159	104.566	55.5437	-5.90026	x	x
SMc02577	12.9069	15.1865	14.0467	18.0531	84.4716	51.2623
SMc02578	2.48435	2.25844	2.3714	x	4.28002	N/A
SMc02579	6.42799	3.54312	4.98555	7.17765	4.86921	6.02343
SMc02580	6.07545	6.62161	6.34853	6.60509	14.9621	10.7836
SMc02581	7.87655	9.6317	8.75412	21.0658	56.3262	38.696
SMc02582	3.62469	3.96515	3.79492	6.32474	8.53892	7.43183
SMc02583	x	x	N/A	x	x	N/A
SMc02584	3.17164	2.86835	3.02	4.15444	4.50508	4.32976
SMc02585	4.21206	3.20204	3.70705	5.46564	6.8261	6.14587
SMc02586	8.17496	17.343	12.759	17.355	20.5611	18.9581
SMc02587	x	6.45378	N/A	-13.8657	9.39917	x
SMc02588	x	-14.2121	x	x	x	N/A
SMc02589	x	x	N/A	x	x	N/A
SMc02590	9.80148	77.379	43.5902	41.4593	-591.343	x
SMc02591	x	x	N/A	x	x	N/A
SMc02592	x	x	N/A	x	x	N/A
SMc02593	10.0128	4.0422	7.0275	77.912	6.52652	42.2193
SMc02594	x	x	N/A	x	x	N/A
SMc02595	x	x	N/A	x	x	N/A
SMc02596	x	x	N/A	x	3.95645	N/A
SMc04463	x	x	N/A	x	x	N/A
SMc02600	2.77937	2.53122	2.65529	3.66371	2.75783	3.21077
SMc02602	x	x	N/A	x	x	N/A
SMc02604	x	x	N/A	x	x	N/A
SMc02605	x	x	N/A	x	x	N/A
SMc02606	x	x	N/A	x	x	N/A
SMc02607	x	x	N/A	x	x	N/A
SMc02608	x	x	N/A	x	x	N/A
SMc02609	4.09742	13.6559	8.87668	68.7035	33.4128	51.0582
SMc02610	x	x	N/A	x	x	N/A
SMc02611	x	x	N/A	x	x	N/A
SMc02612	-46.5025	68.8257	x	x	x	N/A
SMc02613	x	28.2093	N/A	x	x	N/A
SMc02614	x	x	N/A	x	x	N/A
SMc02615	3.48064	x	N/A	x	4.05315	N/A
SMc02616	x	-6.81317	x	x	x	N/A
SMc02617	x	x	N/A	x	x	N/A
SMc02618	x	x	N/A	x	x	N/A
SMc02619	x	x	N/A	x	x	N/A
SMc02620	x	x	N/A	x	20.3683	N/A
SMc04154	x	x	N/A	x	x	N/A
SMc04153	x	x	N/A	x	x	N/A
SMc04152	x	x	N/A	x	x	N/A
SMc04151	x	x	N/A	x	x	N/A
SMc04150	x	x	N/A	x	x	N/A
SMc04149	x	x	N/A	x	x	N/A
SMc04148	x	x	N/A	x	x	N/A
SMc04147	x	-47.2914	x	-6.69811	-25.517	x
SMc04146	x	x	N/A	x	x	N/A
SMc04145	x	x	N/A	x	x	N/A
SMc04144	x	x	N/A	x	x	N/A
SMc04143	x	x	N/A	x	x	N/A
SMc04142	x	x	N/A	x	x	N/A
SMc04141	x	x	N/A	x	x	N/A
SMc04140	x	x	N/A	x	x	N/A
SMc04139	x	x	N/A	x	x	N/A
SMc04138	x	x	N/A	x	x	N/A
SMc04137	x	x	N/A	x	x	N/A
SMc04136	x	x	N/A	x	x	N/A
SMc04135	x	x	N/A	x	x	N/A
SMc04134	x	x	N/A	x	x	N/A
SMc04133	x	x	N/A	x	x	N/A
SMc04132	x	x	N/A	x	x	N/A
SMc04131	x	x	N/A	x	x	N/A
SMc04130	x	x	N/A	x	x	N/A
SMc04129	x	x	N/A	x	x	N/A
SMc04128	157.735	12.8617	85.2981	-85.7954	488.187	x
SMc04127	3.04525	4.28727	3.66626	6.34459	5.92934	6.13696
SMc04126	6.43046	3.38353	4.90699	8.13018	8.62167	8.37592
SMc04125	6.36007	5.66601	6.01304	-64.8551	43.0635	x
SMc04124	75.3692	-6.76995	x	x	x	N/A
SMc04123	-9.92949	-19.3223	x	-18.8232	-7.39086	x
SMc04122	-50.7889	70.9965	x	-15.1917	-10.4185	x
SMc04121	2.46531	5.22742	3.84637	x	1.98958	N/A
SMc04120	-7.08001	7.03574	x	24.4321	13.5891	19.0106
SMc04119	7.5323	5.00005	6.26618	52.7964	10.156	31.4762
SMc04118	7.9346	11.0094	9.472	-10.606	5.75975	x
SMc04117	x	2.18314	N/A	x	x	N/A
SMc04116	x	x	N/A	x	x	N/A
SMc04115	1.74657	1.26217	1.50437	x	1.94788	N/A
SMc04114	10.9424	13.8279	12.3851	10.799	12.9622	11.8806
SMc04113	x	x	N/A	x	x	N/A
SMc04112	4.30197	3.0163	3.65913	10.5149	9.97498	10.2449
SMc04111	4.4961	2.99278	3.74444	7.04813	10.2355	8.64184
SMc04110	6.71334	-7.18293	x	-5.28451	14.4568	x
SMc04109	32.3089	7.15602	19.7325	39.8678	-27.2016	x
SMc02820	-23.5199	273.786	x	-9.00046	-9.88575	x
SMc02821	-13.8041	36.847	x	-11.009	-5.87008	x
SMc02822	-4.78815	-7.75469	x	-4.80625	-4.36662	x
SMc02823	x	x	N/A	x	x	N/A
SMc02824	6.56071	4.73125	5.64598	8.4203	7.07128	7.74579
SMc02825	16.5969	4.26054	10.4287	7.36706	10.8827	9.12486
SMc02826	1.79814	1.92809	1.86311	5.22913	4.47011	4.84962
SMc02827	7.06524	6.05842	6.56183	16.3535	22.0065	19.18
SMc02828	313.972	61.6663	187.819	-15.8145	-25.9198	x
SMc02829	27.2362	8.32018	17.7782	64.1546	744.566	404.36
SMc02830	3.67734	3.43932	3.55833	15.9922	8.98633	12.4893
SMc02831	2.93958	2.97394	2.95676	4.71436	5.06024	4.8873
SMc02832	1.93179	8.16456	5.04817	x	25.0981	N/A
SMc02833	5.56906	8.13593	6.85249	4.53962	32.5159	18.5278
SMc02834	x	x	N/A	x	9.35183	N/A
SMc02835	3.75198	4.91259	4.33229	12.0346	4.6979	8.36623
SMc02836	3.91224	3.04154	3.47689	6.0834	5.94213	6.01276
SMc02837	11.9431	5.44085	8.692	11.8735	18.2828	15.0781
SMc02838	40.2194	20.6629	30.4412	51.0023	1372.17	711.584
SMc02937	x	x	N/A	x	x	N/A
SMc02839	x	x	N/A	x	x	N/A
SMc02840	x	x	N/A	x	x	N/A
SMc02841	10.9327	6.35762	8.64514	14.3117	54.8117	34.5617
SMc02842	1.83772	1.87089	1.8543	x	x	N/A
SMc02843	x	x	N/A	x	3.03273	N/A
SMc02844	x	x	N/A	x	x	N/A
SMc02845	x	x	N/A	x	x	N/A
SMc02846	6.40302	3.969	5.18601	8.49452	9.91255	9.20353
SMc02847	-69.4336	4.61601	x	x	29.9036	N/A
SMc02848	2.19217	1.89041	2.04129	6.68747	4.83999	5.76373
SMc02849	3.7751	3.83045	3.80277	10.5799	-19.2249	x
SMc02850	6.07612	6.75724	6.41668	15.6302	7.885	11.7576
SMc02851	x	x	N/A	x	x	N/A
SMc02852	5.08157	5.78473	5.43315	7.27884	9.14724	8.21304
SMc02853	x	x	N/A	x	x	N/A
SMc02854	x	x	N/A	x	x	N/A
SMc02855	5.4438	4.63025	5.03703	19.6567	13.8477	16.7522
SMc02856	5.64922	4.84133	5.24527	12.7189	14.7221	13.7205
SMc02857	4.14336	3.69173	3.91755	7.15997	8.32442	7.7422
SMc02858	4.71388	4.14989	4.43189	11.7081	6.82244	9.26526
SMc02859	x	-8.54716	x	x	x	N/A
SMc02860	x	3.87237	N/A	x	17.2214	N/A
SMc02861	8.63941	5.80425	7.22183	x	-14.1853	x
SMc02862	3.2993	2.02952	2.66441	x	4.68419	N/A
SMc02863	-175.826	14.8901	x	70.4104	22.5324	46.4714
SMc02864	-4.25296	7.21374	x	86.0053	13.3351	49.6702
SMc02865	-3.92627	x	x	x	x	N/A
SMc02866	-8.06683	-8.90989	x	x	x	N/A
SMc02867	-13.1556	-27.3063	x	-12.3491	-12.0156	x
SMc02868	-837.26	-142.028	x	-32.5195	-22.6429	x
SMc02869	-7.17196	-7.65164	x	x	-26.7433	x
SMc02870	x	-10.2445	x	x	x	N/A
SMc02871	x	-7.29094	x	x	x	N/A
SMc02872	46.6308	8.03383	27.3323	x	-110.265	x
SMc02873	10.749	8.82513	9.78704	x	5.69986	N/A
SMc02874	2.35997	2.00079	2.18038	x	9.00271	N/A
SMc02875	x	4.95301	N/A	x	x	N/A
SMc02876	x	x	N/A	x	x	N/A
SMc02877	-24.2173	11.4477	x	52.2758	44.9389	48.6073
SMc02878	28.7091	23.0559	25.8825	-33.4793	95.3779	x
SMc02879	52.3968	15.6051	34.001	-28.6859	58.6432	x
SMc02880	9.45855	15.3668	12.4127	65.1243	97.3019	81.2131
SMc02881	5.20768	2.42402	3.81585	8.64809	6.15321	7.40065
SMc02882	x	8.58318	N/A	10.6883	10.6172	10.6528
SMc02883	x	x	N/A	x	x	N/A
SMc02884	4.57509	5.44303	5.00906	9.70693	13.5199	11.6134
SMc02885	x	20.1341	N/A	x	x	N/A
SMc02886	2.48887	3.30122	2.89505	x	x	N/A
SMc02887	x	x	N/A	x	x	N/A
SMc05001	x	x	N/A	x	x	N/A
SMc02888	x	x	N/A	x	x	N/A
SMc02889	x	x	N/A	x	x	N/A
SMc02890	x	x	N/A	x	x	N/A
SMc02891	x	x	N/A	x	x	N/A
SMc02892	x	x	N/A	x	x	N/A
SMc02893	x	x	N/A	x	x	N/A
SMc02894	x	x	N/A	x	x	N/A
SMc02895	4.72511	2.77576	3.75043	6.1258	6.79456	6.46018
SMc02896	15.1235	9.44203	12.2828	22.5049	18.4959	20.5004
SMc02897	3.03096	2.73003	2.8805	4.21366	4.50899	4.36133
SMc02898	2.44286	1.8017	2.12228	3.6107	4.95846	4.28458
SMc02899	-187.53	4.63125	x	10.6322	6.19696	8.41458
SMc02900	7.34406	8.34355	7.84381	13.4714	13.7506	13.611
SMc02901	x	x	N/A	x	x	N/A
SMc02902	x	x	N/A	x	x	N/A
SMc02903	3.31022	5.16472	4.23747	-11.3557	5.21448	x
SMc02904	x	x	N/A	x	x	N/A
SMc02905	3.74594	4.54368	4.14481	8.39087	10.5146	9.45274
SMc02906	304.798	37.833	171.316	x	x	N/A
SMc02907	6.84519	9.38727	8.11623	20.2658	25.7222	22.994
SMc02908	7.08398	4.40289	5.74343	13.426	12.3938	12.9099
SMc02909	5.62621	3.83396	4.73009	16.5179	11.2092	13.8636
SMc02910	4.03434	4.30212	4.16823	6.64855	7.30159	6.97507
SMc02911	1.45262	1.65453	1.55357	1.36324	2.3471	1.85517
SMc02912	5.8544	4.46338	5.15889	9.66902	10.3795	10.0243
SMc02913	10.5052	10.0231	10.2642	99.5409	47.1958	73.3684
SMc02914	18.361	12.7786	15.5698	-59.3138	678.924	x
SMc00320	-25.0909	-51.6109	x	-7.21338	-6.93562	x
SMc00321	-7.05719	-15.6834	x	-6.67927	-7.21727	x
SMc00322	-4.82658	-5.38563	x	-5.29341	-5.99751	x
SMc00323	11.3856	14.5366	12.9611	14.2327	24.4745	19.3536
SMc00324	11.3157	9.30912	10.3124	10.4469	19.2593	14.8531
SMc00325	-10.7889	-49.3024	x	-12.6784	-16.8319	x
SMc00326	9.86379	6.21821	8.041	11.9226	18.5633	15.2429
SMc00327	5.5732	4.41474	4.99397	7.35858	9.1409	8.24974
SMc00328	5.50677	3.6614	4.58408	5.83845	5.22379	5.53112
SMc00329	1.46089	1.29054	1.37572	x	1.35049	N/A
SMc00330	6.7689	6.65053	6.70971	14.1618	14.7515	14.4567
SMc00331	x	3.21593	N/A	x	2.2264	N/A
SMc00332	2.74847	2.21818	2.48332	1.8964	1.82005	1.85822
SMc00333	3.82907	4.4653	4.14718	7.48803	9.668	8.57801
SMc00334	3.47103	3.8534	3.66222	5.72468	4.82798	5.27633
SMc00335	157.612	41.5877	99.6	46.4506	330.679	188.565
SMc00336	5.61806	8.77449	7.19628	12.0764	11.8626	11.9695
SMc00337	x	x	N/A	x	x	N/A
SMc00338	-699.119	23.5056	x	x	x	N/A
SMc00339	8.83894	5.92635	7.38265	27.6314	65.6805	46.6559
SMc00340	-6.75453	16.5013	x	84.4182	104.387	94.4028
SMc00341	-124.726	12.8007	x	11.8963	36.2784	24.0873
SMc00342	4.41236	3.22138	3.81687	x	2.81586	N/A
SMc00343	x	x	N/A	x	x	N/A
SMc00344	x	x	N/A	x	x	N/A
SMc00345	x	x	N/A	x	x	N/A
SMc00346	x	x	N/A	x	x	N/A
SMc00347	6.48745	-19.7662	x	-3.64302	41.0149	x
SMc00348	6.43936	6.71312	6.57624	7.51107	6.80257	7.15682
SMc00349	3.95612	4.00168	3.9789	5.37893	4.06448	4.72171
SMc00350	x	x	N/A	x	x	N/A
SMc00351	x	x	N/A	x	x	N/A
SMc00352	x	x	N/A	x	x	N/A
SMc00353	4.29803	x	N/A	x	x	N/A
SMc00354	9.10924	11.5251	10.3171	15.0149	14.2756	14.6452
SMc00355	-6.35858	5.64531	x	50.1617	38.8775	44.5196
SMc00356	-55.8752	12.171	x	128.689	6.93258	67.8109
SMc00357	6.684	6.28804	6.48602	5.74813	5.77567	5.7619
SMc00358	5.97087	6.14933	6.0601	15.7106	12.717	14.2138
SMc00359	x	-7.41811	x	x	x	N/A
SMc00360	2.29627	2.04271	2.16949	3.23805	3.11699	3.17752
SMc00361	3.4965	2.5687	3.0326	x	3.88017	N/A
SMc00362	4.31709	7.93475	6.12592	4.96455	10.8225	7.89352
SMc00363	2.92015	2.85158	2.88587	5.31609	5.59994	5.45802
SMc00364	4.32419	3.50412	3.91415	7.27689	10.7888	9.03285
SMc00365	21.0703	7.04963	14.06	422.622	23.1649	222.894
SMc00366	-24.6247	-103.62	x	-43.6088	-76.6657	x
SMc00367	x	x	N/A	x	x	N/A
SMc00368	x	x	N/A	x	x	N/A
SMc00369	x	x	N/A	x	x	N/A
SMc00370	9.2291	5.3345	7.2818	x	17.599	N/A
SMc00371	x	x	N/A	x	x	N/A
SMc00372	x	x	N/A	x	x	N/A
SMc00373	x	6.78839	N/A	x	x	N/A
SMc00374	x	x	N/A	x	x	N/A
SMc00375	7.6043	10.8735	9.23891	8.85431	10.1124	9.48335
SMc00376	x	x	N/A	x	x	N/A
SMc00377	x	x	N/A	x	x	N/A
SMc00378	18.3337	3.3987	10.8662	8.12396	7.92887	8.02641
SMc00379	x	31.3077	N/A	x	x	N/A
SMc00380	9.62199	5.76348	7.69274	34.3131	10.8319	22.5725
SMc00381	x	x	N/A	x	x	N/A
SMc00382	32.2734	8.61053	20.442	-5.76667	8.04059	x
SMc00383	x	x	N/A	x	x	N/A
SMc00384	2.20596	3.96984	3.0879	7.1396	21.9209	14.5303
SMc00385	6.75238	4.19863	5.4755	15.6859	8.24119	11.9635
SMc00386	x	x	N/A	x	x	N/A
SMc00387	7.13878	-169.955	x	-5.17095	8.31252	x
SMc00388	-24.0522	10.1553	x	70.4091	15.4548	42.932
SMc00389	8.72728	161.778	85.2524	x	x	N/A
SMc00390	x	x	N/A	x	x	N/A
SMc00391	x	x	N/A	x	x	N/A
SMc00392	x	x	N/A	x	x	N/A
SMc00393	x	x	N/A	x	x	N/A
SMc00394	3.83857	4.54027	4.18942	7.02723	5.69446	6.36084
SMc00395	7.41719	6.49006	6.95363	39.9533	-10.2777	x
SMc00396	3.43802	2.64786	3.04294	x	5.68898	N/A
SMc00397	x	x	N/A	x	x	N/A
SMc00460	13.9692	12.4589	13.2141	-348.983	288.287	x
SMc00399	5.58949	4.9558	5.27264	5.97257	27.4973	16.7349
SMc00400	x	x	N/A	x	x	N/A
SMc00401	-823.23	87.4711	x	24.2149	16.3586	20.2867
SMc00402	7.12875	5.54625	6.3375	31.1555	10.8206	20.9881
SMc00403	3.40644	5.13107	4.26875	9.01871	7.54708	8.28289
SMc00404	x	x	N/A	x	x	N/A
SMc00405	8.75448	-7.55121	x	-6.3745	9.4226	x
SMc00406	3.62589	6.75472	5.1903	-42.464	6.21458	x
SMc00407	4.46041	2.34806	3.40424	2.83311	4.05649	3.4448
SMc00408	10.4194	8.74288	9.58114	-4.04438	5.9097	x
SMc00409	1.84629	1.42106	1.63367	4.70449	3.89551	4.3
SMc00410	4.89469	3.43635	4.16552	5.69282	7.31675	6.50479
SMc00411	x	3.19632	N/A	x	4.33437	N/A
SMc00412	3.74563	16.8081	10.2769	6.75342	7.17666	6.96504
SMc00413	5.62783	3.96346	4.79564	4.11719	6.67154	5.39436
SMc00414	1.43729	1.59742	1.51736	2.15311	2.75273	2.45292
SMc00415	3.4367	3.35475	3.39573	6.56769	5.21574	5.89172
SMc00416	24.8673	4.02023	14.4438	9.16103	8.87153	9.01628
SMc00418	x	x	N/A	x	x	N/A
SMc00419	11.8649	4.83061	8.34777	-13.9244	34.3207	x
SMc00420	-6.32525	-8.76293	x	-4.4367	8.12426	x
SMc00421	-13.3739	25.9988	x	x	17.6317	N/A
SMc00422	x	2.17899	N/A	x	-14.8053	x
SMc00423	x	x	N/A	x	x	N/A
SMc00424	x	x	N/A	x	x	N/A
SMc00425	x	x	N/A	x	x	N/A
SMc00461	3.2397	2.05603	2.64787	x	5.37448	N/A
SMc00427	5.19893	3.73339	4.46616	6.11165	5.64313	5.87739
SMc00428	x	x	N/A	x	x	N/A
SMc00429	31.8661	x	N/A	x	-26.4688	x
SMc00430	x	x	N/A	x	x	N/A
SMc00431	x	-8.98242	x	x	x	N/A
SMc00432	x	-7.39771	x	x	x	N/A
SMc00433	-168.473	-14.1361	x	x	x	N/A
SMc01166	-12.7459	11.757	x	-6.30981	-10.3043	x
SMc01165	6.139	3.79875	4.96887	-9.61962	133.657	x
SMc01164	x	4.09597	N/A	x	x	N/A
SMc01163	2.75961	2.8389	2.79925	-26.5393	-8.93795	x
SMc01162	2.88159	2.9209	2.90125	x	3.44009	N/A
SMc01161	7.55385	5.41501	6.48443	10.2669	14.5354	12.4011
SMc01160	x	x	N/A	x	x	N/A
SMc01159	-31.5888	13.5078	x	x	x	N/A
SMc01158	-17.9479	-17.0018	x	x	x	N/A
SMc01157	20.2322	12.9016	16.5669	-820.723	-3736.79	x
SMc01156	7.05682	3.65827	5.35754	8.37776	7.25824	7.818
SMc01155	5.18777	8.47453	6.83115	5.89649	20.4039	13.1502
SMc01154	9.51347	4.19935	6.85641	-22.6418	25.8444	x
SMc01153	16.9257	-4.92662	x	x	x	N/A
SMc01152	2.83845	3.00154	2.92	3.58107	3.23944	3.41025
SMc01167	6.62928	3.84907	5.23918	16.4178	15.1196	15.7687
SMc01151	x	x	N/A	x	x	N/A
SMc01150	17.4851	-17.7921	x	x	x	N/A
SMc01149	x	x	N/A	x	x	N/A
SMc01148	x	x	N/A	x	x	N/A
SMc01147	7.48213	4.86158	6.17186	70.8688	22.9351	46.9019
SMc01146	8.34382	6.82088	7.58235	12.6541	26.9218	19.788
SMc01145	5.0417	206.319	105.681	13.3356	7.16576	10.2507
SMc01144	3.61802	3.48503	3.55153	2.74982	5.40009	4.07496
SMc01143	2.62561	2.09478	2.36019	4.91158	2.2163	3.56394
SMc01142	3.36245	3.54064	3.45155	4.73271	3.2852	4.00896
SMc01141	6.12362	4.56179	5.34271	8.17441	7.27281	7.72361
SMc01140	5.32145	6.73944	6.03044	3.97997	6.73919	5.35958
SMc01139	6.68911	4.95878	5.82394	-43.716	8.89207	x
SMc01138	3.12595	4.74851	3.93723	10.3356	3.85582	7.09572
SMc01137	3.09804	3.60231	3.35017	5.93265	4.56099	5.24682
SMc01136	1.7349	2.6669	2.2009	x	2.96575	N/A
SMc01135	5.34545	4.54815	4.9468	2.95963	8.89175	5.92569
SMc01134	4.53961	6.47244	5.50602	2.28985	8.96143	5.62564
SMc01133	5.89663	5.7975	5.84706	-234.01	6.20641	x
SMc01132	3.98301	5.18601	4.58451	x	x	N/A
SMc01131	6.5471	6.9883	6.7677	7.56156	9.32714	8.44435
SMc01130	-3.74756	-12.1007	x	40.3226	9.45553	24.889
SMc01129	11.0876	16.6071	13.8474	-192.883	8.77432	x
SMc01128	31.11	21.9543	26.5322	-19.266	-45.1057	x
SMc01127	4.00677	4.90652	4.45664	5.94226	7.87898	6.91062
SMc01126	4.1447	4.44974	4.29722	5.98218	6.7393	6.36074
SMc01125	7.90936	6.47115	7.19026	14.6655	17.1113	15.8884
SMc01124	8.43289	4.22902	6.33095	11.3824	9.1145	10.2485
SMc01123	19.5952	11.6231	15.6091	-126.356	-88.7545	x
SMc01122	x	-658.169	x	x	x	N/A
SMc01121	4.50957	5.04697	4.77827	7.54714	11.5478	9.54746
SMc01120	4.20162	4.138	4.16981	3.86726	6.2945	5.08088
SMc01119	17.496	8.66287	13.0794	32.7885	14.0711	23.4298
SMc01118	10.4363	6.85301	8.64464	-54.9263	-124.462	x
SMc01117	x	12.1904	N/A	-783.026	-8.76706	x
SMc01116	13.3054	12.0183	12.6619	26.6724	16.9639	21.8182
SMc01115	3.84351	3.69631	3.76991	6.64386	9.91805	8.28096
SMc01114	4.83581	4.78486	4.81034	10.8719	8.46263	9.66728
SMc01113	4.44527	4.44731	4.44629	4.45984	21.1627	12.8113
SMc01112	8.33681	5.51651	6.92666	11.3182	19.3226	15.3204
SMc01111	14.97	23.2543	19.1122	70.703	19.7998	45.2514
SMc01110	5.90661	5.06984	5.48823	10.0168	9.83633	9.92657
SMc01109	5.77128	4.23341	5.00235	8.68881	11.074	9.88138
SMc01108	5.13285	8.1228	6.62783	-8.67208	10.9795	x
SMc01107	2.09684	2.07695	2.08689	x	x	N/A
SMc01106	x	2.13526	N/A	x	x	N/A
SMc01105	x	6.7421	N/A	x	10.733	N/A
SMc01104	27.2402	53.4237	40.332	-33.0987	-25.9239	x
SMc01103	-12.5431	4.3055	x	-153.662	9.34673	x
SMc01102	3.40232	x	N/A	x	x	N/A
SMc01101	1.77531	1.93638	1.85585	2.00112	2.99136	2.49624
SMc01100	5.0351	4.50822	4.77166	9.10924	9.20547	9.15736
SMc01099	6.27538	5.61578	5.94558	16.3257	11.7661	14.0459
SMc01098	x	x	N/A	x	x	N/A
SMc01394	x	x	N/A	x	x	N/A
SMc01097	-5.58236	69.2821	x	-74.1447	8.30403	x
SMc01096	8.2918	4.53457	6.41319	11.8096	10.3238	11.0667
SMc01095	-13.6041	-25.1436	x	-9.08618	-32.4066	x
SMc01094	-4105.1	30.8952	x	-22.5064	-40.0819	x
SMc01093	10.7765	9.2367	10.0066	18.1862	32.8926	25.5394
SMc01092	x	x	N/A	x	x	N/A
SMc01091	x	x	N/A	x	x	N/A
SMc01090	4.49059	4.67728	4.58393	14.5439	6.89066	10.7173
SMc01089	10.3086	9.39925	9.8539	17.8705	9.63645	13.7535
SMc01732	11.569	8.1685	9.86877	10.8293	15.1122	12.9707
SMc01731	3.17833	4.38217	3.78025	6.13728	4.86368	5.50048
SMc01730	1.66231	2.36801	2.01516	3.06874	2.858	2.96337
SMc01729	2.51156	1.80099	2.15628	4.38539	5.40327	4.89433
SMc01728	29.5089	6.65054	18.0797	13.1665	4.46926	8.81787
SMc01727	31.3796	-45.7063	x	71.3053	-55.541	x
SMc01726	8.22841	9.53289	8.88065	9.088	9.34026	9.21413
SMc01725	x	10.5038	N/A	x	x	N/A
SMc01724	x	x	N/A	x	x	N/A
SMc01723	-9.75702	x	x	x	x	N/A
SMc01722	2.72535	2.06137	2.39336	3.40743	2.27628	2.84185
SMc01721	6.90304	6.03412	6.46858	23.7737	34.6876	29.2306
SMc01720	15.9798	12.6921	14.336	17.2502	13.0047	15.1275
SMc04434	9.42247	8.2889	8.85569	14.325	10.0843	12.2047
SMc01719	11.0918	5.84835	8.47007	18.3317	54.367	36.3494
SMc01718	37.418	8.91721	23.1676	11.3346	129.593	70.464
SMc01717	15.6943	7.95705	11.8257	-55.3836	-106.619	x
SMc01716	8.14319	6.52574	7.33446	117.004	17.9317	67.4677
SMc01715	x	x	N/A	x	x	N/A
SMc01714	27.0893	23.5856	25.3375	10.6838	9.76936	10.2266
SMc01713	8.09787	10.4427	9.27028	11.8924	14.1251	13.0088
SMc01712	5.57894	6.25611	5.91753	x	11.5616	N/A
SMc01711	14.3889	-35.5715	x	x	-39.8525	x
SMc01710	x	x	N/A	x	x	N/A
SMc01709	x	x	N/A	x	x	N/A
SMc01708	x	x	N/A	x	x	N/A
SMc01707	x	x	N/A	x	x	N/A
SMc01706	x	x	N/A	x	x	N/A
SMc01705	x	x	N/A	x	x	N/A
SMc01704	x	x	N/A	x	x	N/A
SMc01703	-840.667	-120.61	x	x	x	N/A
SMc01702	-11.9897	-12.9307	x	-8.42753	-7.09989	x
SMc01701	-14.989	-41.9837	x	-8.17462	-11.4135	x
SMc02181	10.9549	6.85072	8.90279	11.4724	22.4673	16.9699
SMc02180	x	x	N/A	x	x	N/A
SMc02179	x	40.5666	N/A	x	x	N/A
SMc02178	x	x	N/A	x	x	N/A
SMc02177	x	14.091	N/A	x	x	N/A
SMc02176	-9.5473	-230.21	x	-6.42705	x	x
SMc02175	x	12.8172	N/A	x	x	N/A
SMc02174	19.6919	12.7923	16.2421	67.2068	28.0455	47.6262
SMc02173	10.2349	4.5321	7.3835	x	x	N/A
SMc02172	6.91062	5.68228	6.29645	28.4088	-93.336	x
SMc02171	11.2423	8.88472	10.0635	20.6236	18.3829	19.5032
SMc02170	6.46728	4.8796	5.67344	12.4975	15.036	13.7668
SMc02169	26.0093	14.8723	20.4408	-24.42	130.555	x
SMc02167	11.6181	10.5906	11.1044	-10.3647	-14.2958	x
SMc02166	21.7298	2297.92	1159.83	92.8345	-65.0024	x
SMc02165	-48.6579	-7.55838	x	-15.1337	-8.3028	x
SMc02164	-15.0352	-7.98743	x	-11.369	-10.4043	x
SMc02163	10.4856	7.93583	9.21072	16.4273	13.9448	15.1861
SMc02162	-962.966	5.90647	x	x	5.49573	N/A
SMc02161	7.30956	6.48899	6.89928	-7.71855	6.75863	x
SMc02160	3.23995	3.48843	3.36419	7.51431	5.81606	6.66519
SMc02159	x	34.3382	N/A	x	x	N/A
SMc02158	x	x	N/A	x	x	N/A
SMc02157	x	25.6744	N/A	-77.9969	-35.328	x
SMc02156	-39.2511	-13.458	x	-19.2733	x	x
SMc02187	3.08147	8.24772	5.66459	-12.4135	x	x
SMc02202	x	x	N/A	x	x	N/A
SMc02201	x	x	N/A	x	x	N/A
SMc02189	x	x	N/A	x	x	N/A
SMc02200	x	x	N/A	x	x	N/A
SMc02184	x	x	N/A	x	x	N/A
SMc02199	2.35768	x	N/A	x	x	N/A
SMc02203	6.13948	5.45728	5.79838	x	8.41418	N/A
SMc02155	-16.5245	-17.426	x	-8.67774	-8.39061	x
SMc02154	-12.522	-42.164	x	-30.1509	-12.1674	x
SMc04429	-25.3551	-6.98246	x	x	x	N/A
SMc02153	-16.3748	-106.457	x	-14.189	-9.00449	x
SMc02152	7.33243	5.54847	6.44045	14.1596	20.9133	17.5365
SMc02151	x	x	N/A	x	5.46556	N/A
SMc02150	x	x	N/A	x	x	N/A
SMc02149	6.54009	7.201	6.87055	12.4173	25.6874	19.0523
SMc02148	5.31623	2.26563	3.79093	x	5.70376	N/A
SMc02147	7.29394	21.006	14.1499	-13.067	117.7	x
SMc02146	50.2809	111.248	80.7646	554.389	97.901	326.145
SMc02145	3.22862	2.97776	3.10319	5.82638	10.1315	7.97896
SMc02144	2.96335	3.64498	3.30416	9.51782	27.6976	18.6077
SMc02143	11.4975	10.6563	11.0769	-27.2503	-17.8447	x
SMc02142	12.2006	15.9366	14.0686	-177.351	-22.7899	x
SMc02141	-43.6064	-25.1353	x	-21.826	-8.25464	x
SMc02140	-6.70903	-5.1911	x	-5.94176	-5.80494	x
SMc02139	2.18581	1.7509	1.96835	4.16999	3.7428	3.9564
SMc02138	7.12644	7.7583	7.44237	25.5303	26.6801	26.1052
SMc02137	7.88123	6.65228	7.26675	17.5724	42.5624	30.0674
SMc02136	-59.1147	28.5783	x	-25.2445	-13.6105	x
SMc02135	30.7603	58.1994	44.4799	195.637	28.721	112.179
SMc02134	x	x	N/A	x	x	N/A
SMc02217	8.72135	30.2489	19.4851	7.92278	8.04094	7.98186
SMc02218	3.23917	3.17404	3.2066	4.96635	3.18723	4.07679
SMc02219	6.81852	5.14074	5.97963	16.1885	7.41563	11.8021
SMc02220	x	x	N/A	x	x	N/A
SMc02221	x	x	N/A	x	x	N/A
SMc02222	x	8.4463	N/A	x	x	N/A
SMc02223	x	3.98637	N/A	x	8.18519	N/A
SMc02224	x	x	N/A	x	x	N/A
SMc02225	x	x	N/A	x	x	N/A
SMc02226	x	x	N/A	x	x	N/A
SMc02227	45.4039	85.6444	65.5241	x	-108.956	x
SMc02228	-17.6264	23.1886	x	-4.78703	19.6382	x
SMc02229	x	x	N/A	x	x	N/A
SMc02230	5.84885	4.3426	5.09572	18.4296	15.0073	16.7185
SMc02231	x	-2.82629	x	x	x	N/A
SMc02232	6.00449	4.99902	5.50175	11.7504	11.0817	11.416
SMc02234	-23.3029	14.2125	x	20.357	63.5468	41.9519
SMc02235	5.30876	48.117	26.7129	x	-7.57595	x
SMc02236	x	x	N/A	x	x	N/A
SMc02237	5.67426	6.42399	6.04912	-5.00122	28.9188	x
SMc02238	x	x	N/A	x	x	N/A
SMc02239	x	x	N/A	x	x	N/A
SMc02240	2.37777	x	N/A	32.9787	1.84985	17.4143
SMc02241	18.2633	18.8726	18.568	21.3618	14.5487	17.9553
SMc02242	2.6812	3.3132	2.9972	x	3.72463	N/A
SMc02243	2.10753	3.48515	2.79634	x	x	N/A
SMc02244	4.34694	4.24901	4.29797	20.6817	9.39072	15.0362
SMc02245	4.22204	6.41421	5.31813	16.9122	7.85429	12.3832
SMc02246	x	2.58564	N/A	-8.1771	4.52661	x
SMc02247	x	x	N/A	x	x	N/A
SMc02248	x	x	N/A	x	x	N/A
SMc02249	x	x	N/A	x	x	N/A
SMc02250	4.46362	2.60534	3.53448	x	6.02354	N/A
SMc02251	3.93445	2.83219	3.38332	5.19096	6.23836	5.71466
SMc02252	x	-3.07702	x	x	x	N/A
SMc02253	10.2664	6.59973	8.43307	2.97082	-38.1662	x
SMc02254	6.35293	5.2533	5.80311	37.2815	25.0698	31.1757
SMc02255	6.15296	5.09692	5.62494	17.4381	15.0516	16.2448
SMc02256	-84.8107	48.2526	x	-13.1766	-453.663	x
SMc02257	x	-4.2884	x	x	x	N/A
SMc02258	x	-6.84979	x	x	x	N/A
SMc02259	x	7.42798	N/A	x	x	N/A
SMc02260	2.36523	2.18688	2.27606	x	x	N/A
SMc02261	x	x	N/A	x	x	N/A
SMc02262	x	5.23485	N/A	x	x	N/A
SMc02263	-4.22794	20.6634	x	-46.645	-134.501	x
SMc02264	4.70475	4.34555	4.52515	9.8217	8.5466	9.18415
SMc02265	694.351	15.6577	355.005	667.777	-91.4818	x
SMc02266	x	x	N/A	x	x	N/A
SMc02267	x	x	N/A	x	x	N/A
SMc02268	14.371	3.5677	8.96935	-3.51429	8.03817	x
SMc02269	20.4043	8.82036	14.6123	42.4991	47.2176	44.8583
SMc02270	29.5615	15.3033	22.4324	857.701	58.9479	458.324
SMc02271	-4.37157	-4.51287	x	-5.01751	-4.21862	x
SMc02272	-8.41462	-11.2103	x	-8.36445	-7.72083	x
SMc02273	11.4185	9.53665	10.4776	65.8566	-50.3523	x
SMc02274	4.14787	3.90551	4.02669	5.24553	5.63942	5.44248
SMc02275	5.47083	4.29353	4.88218	3.7252	9.57016	6.64768
SMc02276	5.98752	4.71361	5.35057	21.0515	60.7451	40.8983
SMc02277	1.93339	1.52715	1.73027	x	1.90639	N/A
SMc02278	x	x	N/A	x	x	N/A
SMc02279	0.928436	1.19931	1.06387	x	1.14109	N/A
SMc02280	x	x	N/A	x	x	N/A
SMc02281	x	x	N/A	x	4.46992	N/A
SMc02282	x	x	N/A	x	x	N/A
SMc02283	x	x	N/A	x	x	N/A
SMc02284	x	x	N/A	x	x	N/A
SMc02285	x	x	N/A	x	x	N/A
SMc02326	x	x	N/A	x	x	N/A
SMc02327	x	x	N/A	x	x	N/A
SMc02328	x	x	N/A	x	x	N/A
SMc02286	x	x	N/A	x	x	N/A
SMc02287	x	x	N/A	x	x	N/A
SMc02289	x	x	N/A	x	x	N/A
SMc05002	x	x	N/A	x	x	N/A
SMc02291	x	x	N/A	x	x	N/A
SMc02292	9.35801	7.57046	8.46423	-100.655	-27.3392	x
SMc02295	-30.5269	-547.73	x	132.802	-3.06241	x
SMc02296	5.99809	3.62751	4.8128	5.72215	15.324	10.5231
SMc02297	x	x	N/A	x	x	N/A
SMc02298	x	x	N/A	x	x	N/A
SMc02329	x	x	N/A	x	x	N/A
SMc02300	x	x	N/A	x	x	N/A
SMc02301	x	x	N/A	x	x	N/A
SMc02302	x	x	N/A	x	x	N/A
SMc04430	x	x	N/A	x	x	N/A
SMc02303	x	x	N/A	x	x	N/A
SMc02304	x	x	N/A	x	x	N/A
SMc02305	8.05861	5.23374	6.64617	11.2037	13.0133	12.1085
SMc02306	5.01615	4.63594	4.82605	48.0686	13.9176	30.9931
SMc02307	9.68832	8.22282	8.95557	44.8964	42.6908	43.7936
SMc02308	x	7.91897	N/A	20.4239	-83.7365	x
SMc02309	-4.41582	-25.0942	x	x	x	N/A
SMc02310	1.7967	x	N/A	x	2.41862	N/A
SMc02311	3.54493	3.17961	3.36227	7.37508	5.54238	6.45873
SMc02312	6.07157	x	N/A	x	x	N/A
SMc04431	x	x	N/A	x	x	N/A
SMc04432	x	x	N/A	x	x	N/A
SMc02313	x	x	N/A	x	x	N/A
SMc02314	x	x	N/A	x	x	N/A
SMc02315	x	x	N/A	x	x	N/A
SMc02316	x	x	N/A	x	x	N/A
SMc02317	x	x	N/A	x	x	N/A
SMc02318	x	6.90252	N/A	x	x	N/A
SMc02319	x	x	N/A	x	x	N/A
SMc02320	x	x	N/A	x	x	N/A
SMc02321	x	x	N/A	x	x	N/A
SMc02322	-19.4667	3.29579	x	x	13.5456	N/A
SMc02323	x	x	N/A	x	x	N/A
SMc02324	x	16.9086	N/A	x	x	N/A
SMc02325	-8.11754	-4.25691	x	x	x	N/A
SMc03000	x	x	N/A	x	x	N/A
SMc03001	x	x	N/A	x	x	N/A
SMc03002	x	x	N/A	x	x	N/A
SMc03003	x	x	N/A	x	x	N/A
SMc03004	4.87553	3.99015	4.43284	14.7438	30.0934	22.4186
SMc03005	-87.0465	5.45833	x	x	-58.3238	x
SMc03006	6.9294	20.748	13.8387	-4.80575	-30.0121	x
SMc03007	-76.6894	12.89	x	-14.9437	-10.9518	x
SMc03008	-7.86919	-19.4636	x	-7.34684	-6.79723	x
SMc03009	-5.77234	-9.23101	x	-5.63612	-4.55787	x
SMc03010	-5.86292	-6.93686	x	-7.93741	-6.86007	x
SMc03011	-4.54766	-6.00277	x	-4.64182	-4.69411	x
SMc03012	-5.82103	-6.98944	x	-8.71554	-9.47352	x
SMc03013	-4.38052	-4.67092	x	-4.03904	-3.78971	x
SMc03014	24.2777	9.02033	16.649	30.3745	167.746	99.06
SMc03015	2.41052	3.70602	3.05827	3.97832	2.49689	3.23761
SMc03016	29.5174	11.4612	20.4893	x	11.9261	N/A
SMc03017	1.67237	2.1509	1.91164	x	5.49998	N/A
SMc03018	75.7199	14.605	45.1624	x	846.02	N/A
SMc03019	3.60241	3.53581	3.56911	13.8555	11.3635	12.6095
SMc03020	5.56712	5.59723	5.58218	18.2867	26.7662	22.5264
SMc03021	36.9404	18.8195	27.8799	-9.7533	6.33029	x
SMc03022	1.27272	1.62661	1.44967	3.07414	4.61208	3.84311
SMc03023	2.70355	1.60742	2.15549	9.52513	8.22399	8.87456
SMc03024	5.97576	8.36176	7.16876	-6.26221	11.9126	x
SMc03025	5.21152	4.18805	4.69978	72.1049	103.762	87.9332
SMc03026	7.27137	7.69291	7.48214	12.9953	31.6976	22.3464
SMc03027	1.60013	2.10191	1.85102	x	2.60519	N/A
SMc03028	8.90898	4.21139	6.56018	3.3591	8.20963	5.78437
SMc03029	11.1381	10.3093	10.7237	-6.55773	9.16165	x
SMc03030	5.07006	4.52988	4.79997	6.92791	69.6295	38.2787
SMc03031	5.47454	4.98978	5.23216	17.5307	41.4423	29.4865
SMc03032	5.35294	4.25877	4.80585	-29.5488	-49.8438	x
SMc03033	8.77097	16.8477	12.8093	30.7336	-6.93326	x
SMc03034	38.0285	36.3666	37.1976	-11.6651	-7.35752	x
SMc03035	24.5457	55.2906	39.9182	-21.0312	-27.7877	x
SMc03036	5.32825	4.99237	5.16031	11.475	371.743	191.609
SMc03037	14.2696	18.7818	16.5257	33.412	22.8879	28.1499
SMc03038	34.0046	17.2161	25.6103	-69.2623	-215.686	x
SMc03039	-26.5264	-42.197	x	-36.3034	958.577	x
SMc03040	10.89	5.10796	7.999	13.7478	30.9395	22.3436
SMc03041	5.75717	6.9328	6.34499	20.4622	22.6068	21.5345
SMc03042	6.25397	4.80936	5.53167	19.0944	20.275	19.6847
SMc03043	8.39785	6.99954	7.69869	87.671	80.8098	84.2404
SMc03044	24.8007	8.72703	16.7639	-27.0702	-16.0267	x
SMc03045	9.79698	-12.0148	x	x	x	N/A
SMc03046	3.20353	2.2506	2.72707	x	9.47013	N/A
SMc03047	3.91925	3.68513	3.80219	5.16422	6.41642	5.79032
SMc03048	4.63024	4.01387	4.32206	9.11822	24.8371	16.9777
SMc03049	4.73529	4.87081	4.80305	12.9011	15.8358	14.3685
SMc03050	-18.0119	6.61665	x	29.3608	-11.7172	x
SMc03051	11.0631	21.748	16.4055	-27.4777	-11.6504	x
SMc03052	-20.3407	-364.734	x	-6.79419	-4.5083	x
SMc03053	50.4629	5.15104	27.807	x	-13.4258	x
SMc03054	7.19352	6.11043	6.65197	-289.084	-141.074	x
SMc03055	-22.7083	10.8497	x	x	31.1536	N/A
SMc03056	x	x	N/A	x	x	N/A
SMc03071	3.36059	2.93342	3.147	17.9826	9.09218	13.5374
SMc03072	8.03684	15.9599	11.9984	x	29.5011	N/A
SMc03057	5.06473	7.7912	6.42797	13.2585	16.0816	14.67
SMc03058	x	x	N/A	x	3.23348	N/A
SMc03059	6.44228	6.81628	6.62928	68.5131	33.7229	51.118
SMc03060	11.9165	7.60861	9.76254	x	7.05689	N/A
SMc03061	2.8009	4.16619	3.48354	8.13917	11.9028	10.021
SMc03062	-156.978	5.13018	x	678.771	11.3353	345.053
SMc03063	-8.1793	5.02416	x	-20.8952	-101.477	x
SMc03064	-37.0927	-16.8116	x	-23.9324	-14.0149	x
SMc03065	-7.49834	-9.09533	x	-7.05715	-5.74706	x
SMc03066	4.33084	-58.8964	x	x	x	N/A
SMc03067	x	x	N/A	x	x	N/A
SMc03068	-145.143	-34.7297	x	-11.6868	-10.9508	x
SMc03069	45.7178	29.4274	37.5726	-10.7582	-33.3036	x
SMc03070	6.9142	5.55839	6.23629	10.0744	11.0698	10.5721
SMc00761	7.36347	5.15935	6.26141	-6.85483	11.4732	x
SMc00762	5.39542	4.40346	4.89944	6.02984	8.6802	7.35502
SMc00763	4.08551	3.52852	3.80701	x	5.10239	N/A
SMc00764	x	x	N/A	x	x	N/A
SMc00765	15.4563	7.7545	11.6054	60.6054	90.2626	75.434
SMc00766	-24.9642	-11.6858	x	x	x	N/A
SMc00767	x	x	N/A	x	x	N/A
SMc00768	x	x	N/A	x	x	N/A
SMc00769	x	x	N/A	x	9.29697	N/A
SMc00770	5.70524	6.9855	6.34537	9.91542	14.7984	12.3569
SMc00771	16.4366	15.0416	15.7391	177.854	-156.782	x
SMc00772	-6.79305	54.1892	x	x	-9.0604	x
SMc00773	-77.0303	30.5403	x	-19.7778	-24.4042	x
SMc00838	5.09405	6.79423	5.94414	33.7053	15.3922	24.5487
SMc00774	5.50912	5.19779	5.35345	31.525	21.2554	26.3902
SMc00775	7.56139	6.52182	7.0416	112.82	22.7211	67.7705
SMc00776	21.8986	17.2174	19.558	43.779	94.003	68.891
SMc00777	4.29045	x	N/A	x	x	N/A
SMc00778	x	x	N/A	x	x	N/A
SMc00779	x	x	N/A	x	x	N/A
SMc00780	x	x	N/A	x	x	N/A
SMc00781	7.10714	4.10177	5.60446	20.0689	7.01738	13.5431
SMc00782	x	-913.784	x	x	x	N/A
SMc00783	x	-13.4396	x	x	x	N/A
SMc00784	82.4127	23.8967	53.1547	30.1618	15.1923	22.677
SMc00785	2.51147	x	N/A	x	x	N/A
SMc00786	10.9418	13.5872	12.2645	22.7462	16.5505	19.6484
SMc00787	-18.828	81.0967	x	-15.9168	-14.9466	x
SMc00788	-14.1087	-36.3908	x	-33.0085	-12.4684	x
SMc00789	-10.6745	-15.427	x	-10.1808	-7.29182	x
SMc00790	-7.13097	-16.3085	x	-6.74902	-5.62342	x
SMc00791	-11.3148	-19.0791	x	-8.18969	-6.82004	x
SMc00792	x	x	N/A	x	x	N/A
SMc00793	x	x	N/A	x	x	N/A
SMc00794	3.4316	4.15255	3.79207	x	x	N/A
SMc00795	x	x	N/A	x	x	N/A
SMc00796	x	x	N/A	x	x	N/A
SMc00797	4.46643	4.48007	4.47325	8.25827	8.25826	8.25826
SMc00798	x	-11.8465	x	-20.8664	-19.0709	x
SMc00799	x	x	N/A	x	x	N/A
SMc00800	x	x	N/A	x	x	N/A
SMc00801	x	x	N/A	x	x	N/A
SMc00802	4.99648	3.44618	4.22133	x	10.7261	N/A
SMc00803	x	x	N/A	x	x	N/A
SMc00804	-20.0311	22.4046	x	x	-33.1042	x
SMc00805	x	x	N/A	x	x	N/A
SMc00806	x	x	N/A	x	x	N/A
SMc00807	x	x	N/A	x	x	N/A
SMc00808	12.0523	20.6264	16.3393	35.0846	25.4192	30.2519
SMc00809	x	x	N/A	x	x	N/A
SMc00810	10.2181	8.31865	9.26839	20.2558	7.85352	14.0547
SMc00811	179.847	-5.30722	x	-4.53649	-12.9453	x
SMc00812	-3.75286	-6.08489	x	-3.29331	-151.837	x
SMc00813	x	x	N/A	24.2127	5.29664	14.7547
SMc00814	x	x	N/A	x	x	N/A
SMc00815	6.3618	5.00612	5.68396	13.1744	9.03406	11.1042
SMc00816	x	-15.4206	x	x	23.449	N/A
SMc00817	x	-5.90698	x	x	x	N/A
SMc00818	22.4329	9.271	15.852	23.0063	11.2835	17.1449
SMc00819	x	x	N/A	x	x	N/A
SMc00820	5.05018	4.21638	4.63328	10.884	4.71039	7.79719
SMc00821	4.66222	4.11612	4.38917	8.276	5.30781	6.7919
SMc00822	x	x	N/A	x	x	N/A
SMc00823	x	x	N/A	x	x	N/A
SMc00824	9.07189	10.3015	9.68671	-77.0166	9.91891	x
SMc00825	3.85017	3.40106	3.62562	4.2841	6.41644	5.35027
SMc00826	8.37688	-17.8295	x	-10.1621	-315.077	x
SMc00827	5.60415	5.23955	5.42185	15.5455	13.0755	14.3105
SMc00828	2.21381	2.63773	2.42577	x	x	N/A
SMc00829	x	x	N/A	x	x	N/A
SMc00830	3.64942	3.39294	3.52118	6.91399	5.32095	6.11747
SMc00831	-52.427	189.858	x	64.7323	20.8109	42.7716
SMc00832	3.81548	16.466	10.1408	-26.1624	8.76655	x
SMc00833	22.1218	7.78339	14.9526	82.7451	-79.2997	x
SMc00926	-29.9801	-38.9301	x	-13.7743	-24.7176	x
SMc00925	28.567	19.6864	24.1267	253.073	42.5006	147.787
SMc00924	4.72225	4.68745	4.70485	x	x	N/A
SMc00923	x	5.45334	N/A	-15.7176	5.58373	x
SMc00922	28.14	13.8213	20.9807	6.54218	12.6647	9.60343
SMc00921	x	x	N/A	x	x	N/A
SMc00931	x	x	N/A	x	x	N/A
SMc00919	3.62327	3.68063	3.65195	7.57993	8.66097	8.12045
SMc00918	3.91788	3.3023	3.61009	10.5481	24.8532	17.7006
SMc00917	7.31769	-7.41635	x	-70.164	11.9165	x
SMc00916	-13.8021	-19.0013	x	-24.3581	-11.4541	x
SMc00915	x	-7.64819	x	x	-13.3694	x
SMc00914	-18.078	-41.8094	x	-8.86377	-17.267	x
SMc00913	-23.31	-142.189	x	-51.8898	60.6829	x
SMc00912	2.77775	x	N/A	x	x	N/A
SMc00911	8.25662	2.25485	5.25574	x	127.943	N/A
SMc00910	3.01332	3.17011	3.09172	4.16818	3.20663	3.6874
SMc00909	4.04152	3.80318	3.92235	126.465	5.42817	65.9465
SMc00908	6.37415	5.06393	5.71904	8.5202	15.8635	12.1918
SMc00907	7.97568	4.95669	6.46619	8.08851	24.4794	16.284
SMc00906	7.20553	6.41725	6.81139	-27.4513	-79.2109	x
SMc00905	x	x	N/A	x	x	N/A
SMc00904	33.2521	18.8193	26.0357	-134.074	-52.2759	x
SMc00902	-33.1616	103.659	x	-23.7883	-12.1294	x
SMc00930	-56.2757	-37.9315	x	-18.6032	-14.6793	x
SMc00900	x	x	N/A	x	x	N/A
SMc00899	x	x	N/A	x	x	N/A
SMc00898	5.16719	5.1865	5.17685	21.7747	18.5486	20.1617
SMc00897	5.32566	4.50495	4.9153	7.34698	6.62093	6.98395
SMc00896	5.10814	9.10667	7.1074	8.87337	12.5807	10.727
SMc00895	2.93087	4.63105	3.78096	x	x	N/A
SMc00894	5.67701	5.24353	5.46027	20.6033	27.6721	24.1377
SMc00893	3579.61	24.547	1802.08	-23.9424	134.85	x
SMc00892	19.0584	13.7155	16.387	-26.7505	105.544	x
SMc00934	x	x	N/A	x	x	N/A
SMc00891	x	x	N/A	x	x	N/A
SMc00933	x	x	N/A	x	x	N/A
SMc00932	412.546	4.3017	208.424	32.6146	9.02188	20.8182
SMc00888	3.70253	3.43766	3.57009	13.9281	13.1038	13.516
SMc00887	13.0456	13.2396	13.1426	46.9886	336.134	191.561
SMc00929	40.5575	12.8735	26.7155	x	x	N/A
SMc00886	x	x	N/A	x	x	N/A
SMc00885	x	x	N/A	x	x	N/A
SMc00884	-18.3741	-493.007	x	-27.9032	-27.3505	x
SMc00883	17.1288	7.87383	12.5013	-227.511	-19.0294	x
SMc00882	17.8578	14.7735	16.3157	-1433.16	177.967	x
SMc00881	5.40279	5.50083	5.45181	7.56829	9.52093	8.54461
SMc00880	2.15684	2.05183	2.10433	5.52241	3.41972	4.47106
SMc00879	3.88703	8.81095	6.34899	x	x	N/A
SMc00878	2.59106	2.54583	2.56844	3.24288	4.82655	4.03471
SMc00877	2.1921	1.99546	2.09378	x	2.23644	N/A
SMc00876	5.35745	4.95335	5.1554	8.72283	10.0158	9.36933
SMc00874	5.64083	3.26421	4.45252	-18.1674	4.77315	x
SMc00873	5.70683	5.06918	5.388	14.7948	14.5566	14.6757
SMc00928	3.68253	3.57298	3.62776	5.48568	12.0095	8.74758
SMc00872	2.47626	2.74999	2.61312	3.80927	3.86675	3.83801
SMc00871	4.38797	4.23879	4.31338	7.60126	8.31536	7.95831
SMc00870	16.0271	16.224	16.1255	7.19586	10.8183	9.00708
SMc00869	11.6569	7.11242	9.38465	14.5904	69.3515	41.971
SMc00868	5.87691	7.47192	6.67441	12.8182	67.1092	39.9637
SMc00867	9.17631	18.0236	13.6	19.0688	7.59639	13.3326
SMc00866	3.75555	x	N/A	x	4.63878	N/A
SMc00865	6.82709	5.47522	6.15115	26.0967	25.3384	25.7176
SMc00864	x	x	N/A	x	x	N/A
SMc00863	-8.70506	-5.80921	x	x	x	N/A
SMc00862	14.6555	9.94862	12.3021	-17.5047	41.2806	x
SMc00861	10.0161	5.66118	7.83864	22.2153	27.0969	24.6561
SMc00860	3.98373	3.09707	3.5404	7.72236	8.74864	8.2355
SMc00859	x	x	N/A	x	x	N/A
SMc00858	3.64392	5.74006	4.69199	-8.51729	-258.814	x
SMc00857	4.75412	6.22628	5.4902	14.2222	7.48346	10.8528
SMc00856	x	x	N/A	x	x	N/A
SMc00855	3.77844	24.265	14.0217	5.52048	5.60052	5.5605
SMc00854	x	x	N/A	x	x	N/A
SMc00853	7.49824	7.11561	7.30692	14.6423	46.3851	30.5137
SMc00852	-71.8281	-31.7875	x	-13.9769	-22.6637	x
SMc00851	11.1054	8.27916	9.69227	115.963	32.8634	74.4131
SMc00850	11.1932	11.1831	11.1882	-3760.18	249.412	x
SMc00849	x	x	N/A	296.541	2.75141	149.646
SMc00993	11.9811	20.46	16.2205	27.5401	16.1935	21.8668
SMc00992	4.43473	3.55917	3.99695	15.7589	32.5211	24.14
SMc00991	4.01237	2.4582	3.23528	x	8.52232	N/A
SMc00990	3.91042	3.88402	3.89722	5.57567	5.92027	5.74797
SMc00994	x	x	N/A	x	x	N/A
SMc00989	-41.606	x	x	x	x	N/A
SMc00988	3.58982	2.41542	3.00262	177.358	5.35272	91.3554
SMc00987	2.28027	2.71112	2.49569	6.10992	3.3445	4.72721
SMc00986	4.9599	9.11967	7.03979	7.4861	5.3651	6.4256
SMc00985	6.77008	6.02226	6.39617	16.0634	10.3277	13.1956
SMc00984	5.39997	7.74326	6.57161	8.19447	7.2586	7.72653
SMc00983	x	x	N/A	x	x	N/A
SMc00982	x	x	N/A	x	x	N/A
SMc00981	x	-23.8162	x	-30.2479	-18.0753	x
SMc00980	2.87604	1.34955	2.11279	x	x	N/A
SMc00979	x	x	N/A	x	x	N/A
SMc00978	2.89264	2.03328	2.46296	13.0284	5.41482	9.22162
SMc00977	x	x	N/A	x	x	N/A
SMc00976	x	x	N/A	x	x	N/A
SMc00975	-12.885	-68.2031	x	-15.5286	-19.5705	x
SMc00974	35.1532	10.7427	22.9479	43.3548	47.5888	45.4718
SMc00973	6.29686	5.12139	5.70912	54.7242	56.3277	55.5259
SMc00972	7.67821	6.40464	7.04143	20.0603	16.7198	18.39
SMc00971	14.9081	11.1772	13.0426	-97.5182	19.2482	x
SMc00970	15.4822	20.7203	18.1012	x	7.61841	N/A
SMc00969	4.31931	6.56073	5.44002	22.0212	6.68306	14.3521
SMc00968	6.37663	3.53023	4.95343	11.6053	32.3411	21.9732
SMc00967	x	x	N/A	x	x	N/A
SMc00966	48.6816	10.3685	29.525	-38.0145	-31.5713	x
SMc00965	34.7845	15.0766	24.9306	-32.6203	70.7177	x
SMc00964	113.131	15.1319	64.1312	-29.8873	222.456	x
SMc00963	x	x	N/A	x	x	N/A
SMc00962	x	x	N/A	x	x	N/A
SMc00961	15.918	8.53022	12.2241	7.22887	6.87452	7.0517
SMc00960	10.5362	7.91865	9.22744	14.7351	10.6087	12.6719
SMc00068	14.8654	4.85737	9.86141	29.8157	14.2388	22.0272
SMc00001	5.95911	4.91834	5.43873	x	x	N/A
SMc00069	5.90966	3.49007	4.69986	11.7749	7.75801	9.76648
SMc00002	1.80965	2.39086	2.10026	x	4.22647	N/A
SMc00003	9.0325	13.725	11.3788	6.80712	23.608	15.2076
SMc00005	5.26052	3.89892	4.57972	8.4306	6.96212	7.69636
SMc00006	9.07858	40.434	24.7563	4.74062	7.75901	6.24981
SMc00070	2.47777	2.59896	2.53836	x	x	N/A
SMc00007	4.11056	4.23686	4.17371	11.6329	16.99	14.3114
SMc00008	8.93607	9.01468	8.97537	-93.5349	-59.7367	x
SMc00071	2.55782	2.89943	2.72862	2.5481	2.25138	2.39974
SMc00009	3.33723	2.68719	3.01221	6.47395	6.38436	6.42915
SMc00010	7.6474	4.89177	6.26959	19.2117	39.8071	29.5094
SMc00450	15.9769	7.6407	11.8088	-15.7484	-16.2574	x
SMc00130	6.79972	-6.3851	x	-29.9785	-13.4306	x
SMc00012	12.4686	12.3772	12.4229	-31.4017	-13.8225	x
SMc00013	-20.6264	366.803	x	-13.0043	-8.47413	x
SMc00014	6.34405	4.45744	5.40075	2.73681	39.1	20.9184
SMc00085	-2985.65	17.0676	x	38.7471	-57.0972	x
SMc00016	39.9957	39.5245	39.7601	35.2388	-15.3754	x
SMc00017	49.5335	-21.5911	x	-23.0184	-20.4692	x
SMc00018	63.9074	-75.5355	x	-1313.13	-12.5434	x
SMc00072	6.40427	5.43757	5.92092	x	2.59546	N/A
SMc00073	x	x	N/A	x	x	N/A
SMc00019	2.23901	1.68182	1.96042	x	x	N/A
SMc00074	38.6425	11.7143	25.1784	-47.8624	-59.3016	x
SMc00075	11.8176	3.14255	7.48007	x	35.1928	N/A
SMc00451	4.24656	4.88893	4.56775	7.80048	13.6851	10.7428
SMc00077	5.59364	6.81299	6.20331	23.8589	37.2492	30.5541
SMc00020	6.91215	9.19059	8.05137	12.5492	10.5019	11.5255
SMc00078	27.1789	21.718	24.4484	31.2103	70.0317	50.621
SMc00079	16.8236	4.748	10.7858	5.16929	10.3185	7.74392
SMc00080	x	x	N/A	x	5.11638	N/A
SMc00021	27.5331	-23.6728	x	12.3369	40.5957	26.4663
SMc00081	15.5699	3.16899	9.36944	-15.8874	8.47242	x
SMc00452	11.57	10.7185	11.1443	-337.433	14.946	x
SMc00022	x	x	N/A	x	x	N/A
SMc00023	5.64982	9.08171	7.36577	6.43843	8.14296	7.29069
SMc05003	36.2273	16.7609	26.4941	-124.731	10.9979	x
SMc00024	8.97305	5.22845	7.10075	-49.2951	-84.8607	x
SMc00025	19.7445	98.4595	59.102	-18.0187	-17.7415	x
SMc00083	x	x	N/A	x	x	N/A
SMc00084	x	x	N/A	x	x	N/A
SMc00026	7.30967	1.77799	4.54383	x	4.85859	N/A
SMc00087	9.44148	x	N/A	x	x	N/A
SMc00027	x	x	N/A	x	x	N/A
SMc00028	8.05293	4.93899	6.49596	x	x	N/A
SMc00088	5.68562	6.19637	5.941	13.9867	12.114	13.0504
SMc00029	x	x	N/A	x	x	N/A
SMc00089	x	x	N/A	x	x	N/A
SMc00090	16.4708	-14.6423	x	-8.42021	-6.85138	x
SMc00091	-30.2298	-3.26917	x	-1.9444	x	x
SMc00092	5.05458	9.35562	7.2051	9.7501	10.0123	9.88118
SMc00030	x	x	N/A	x	x	N/A
SMc00031	x	x	N/A	x	x	N/A
SMc00093	-6.13107	-7.60609	x	-7.13497	-7.10696	x
SMc00094	-15.0731	-19.1636	x	-13.7488	-25.6419	x
SMc00127	-32.0524	8.03116	x	22.1429	478.949	250.546
SMc00095	6.02829	5.3767	5.70249	5.43103	6.58672	6.00888
SMc00032	x	x	N/A	x	x	N/A
SMc00033	7.50613	10.6915	9.0988	8.44311	18.2071	13.3251
SMc00034	12.5531	-16.7143	x	-6.59807	-62.4884	x
SMc00096	6.12394	4.08826	5.1061	x	x	N/A
SMc00035	3.31128	2.95166	3.13147	5.56438	4.64601	5.10519
SMc00036	9.51492	11.982	10.7485	x	x	N/A
SMc00037	-112.616	5.92739	x	-4.88201	47.2069	x
SMc00097	8.8867	3.46537	6.17604	44.8436	6.622	25.7328
SMc00038	7.51437	3.71668	5.61553	15.2669	7.83254	11.5497
SMc00039	6.49949	4.17768	5.33859	6.98142	6.00443	6.49293
SMc00098	x	x	N/A	x	x	N/A
SMc00040	25.2017	66.8333	46.0175	21.0771	14.1617	17.6194
SMc00099	-14.5951	39.9197	x	x	x	N/A
SMc00100	5.36626	4.90015	5.13321	15.1348	14.7627	14.9488
SMc00041	9.10092	226.707	117.904	x	-12.1385	x
SMc00101	x	x	N/A	x	x	N/A
SMc00225	28.9715	6.87597	17.9237	71.7984	7.07479	39.4366
SMc00103	3.07469	2.15826	2.61648	x	4.0677	N/A
SMc00104	34.0434	4.07245	19.0579	x	x	N/A
SMc00105	x	11.1849	N/A	x	-15.3319	x
SMc00042	5.02168	6.17198	5.59683	20.8162	9.45741	15.1368
SMc00106	x	x	N/A	x	x	N/A
SMc00043	11.1075	11.9651	11.5363	9.24264	11.2968	10.2697
SMc00107	x	x	N/A	x	x	N/A
SMc00044	x	x	N/A	x	x	N/A
SMc00045	6.77581	49.6962	28.236	x	x	N/A
SMc00086	x	-9.40711	x	x	x	N/A
SMc00108	4.00098	1.94647	2.97373	4.47052	4.38008	4.4253
SMc00109	x	x	N/A	x	x	N/A
SMc00047	-26.3154	-30.1468	x	x	-27.3424	x
SMc00110	13.1471	16.4259	14.7865	17.7023	-32.602	x
SMc00453	x	x	N/A	x	x	N/A
SMc00112	x	x	N/A	x	x	N/A
SMc00454	x	-503.636	x	x	x	N/A
SMc00114	10.4765	6.75707	8.6168	14.6047	16.9217	15.7632
SMc00115	x	x	N/A	x	x	N/A
SMc00048	x	x	N/A	x	x	N/A
SMc00049	x	x	N/A	x	x	N/A
SMc00455	x	11.653	N/A	x	x	N/A
SMc00116	x	x	N/A	x	x	N/A
SMc00117	x	x	N/A	x	x	N/A
SMc00051	3.06437	3.38553	3.22495	6.02967	5.24284	5.63625
SMc00052	-3.42737	-33.8175	x	-2.88025	-5.35668	x
SMc00053	-4.46632	-8.168	x	x	x	N/A
SMc00054	19.491	12.4008	15.9459	-22.6801	-60.5578	x
SMc00055	8.74939	6.93546	7.84243	-29.9096	-18.4405	x
SMc00056	x	-4.09632	x	-1.88957	-9.55467	x
SMc00057	-174.993	-14.2163	x	x	x	N/A
SMc00058	15.8004	10.71	13.2552	-28.3825	72.6141	x
SMc00118	x	x	N/A	x	x	N/A
SMc00456	x	x	N/A	x	x	N/A
SMc00059	3.54325	3.59128	3.56727	6.65919	5.69637	6.17778
SMc00060	4.47929	4.75313	4.61621	13.8071	10.4552	12.1312
SMc00061	11.6022	-1182.23	x	x	8.22565	N/A
SMc00120	2.74712	2.18953	2.46833	4.81677	4.70969	4.76323
SMc00062	5.45891	-7.99879	x	x	x	N/A
SMc00063	x	x	N/A	x	x	N/A
SMc00128	-32.3553	10.7091	x	-2.43615	-8.72553	x
SMc00457	-34.5623	49.9949	x	6.89262	7.74847	7.32054
SMc00122	4.28414	5.5375	4.91082	12.7372	9.19587	10.9665
SMc00064	x	x	N/A	x	x	N/A
SMc00123	x	x	N/A	x	x	N/A
SMc00065	x	x	N/A	x	x	N/A
SMc00458	x	x	N/A	x	x	N/A
SMc00129	4.81274	6.79177	5.80226	-119.855	36.8878	x
SMc00067	6.5911	7.7349	7.163	9.31352	8.76155	9.03753
SMc02361	2.18709	3.15337	2.67023	9.06218	6.52712	7.79465
SMc02362	6.68396	6.78228	6.73312	-21.5888	15.1681	x
SMc02363	12.8715	6.05306	9.4623	188.058	-91.5294	x
SMc02364	-13.1325	-11.1632	x	x	x	N/A
SMc02365	-15.6548	-184.247	x	404.398	-19.8152	x
SMc02366	x	x	N/A	x	x	N/A
SMc02367	x	16.2689	N/A	x	-47.768	x
SMc02368	48.4139	655.626	352.02	1186.1	-38.3956	x
SMc02369	4.33811	4.48782	4.41297	8.80626	18.6505	13.7284
SMc02370	5.39899	4.09396	4.74648	10.2553	9.49898	9.87715
SMc02371	3.18365	3.06141	3.12253	5.52561	3.96061	4.74311
SMc02372	8.49287	10.1736	9.33322	9.64749	9.28108	9.46429
SMc02373	x	x	N/A	19.5653	3.24007	11.4027
SMc02374	2.46127	2.62624	2.54376	2.95277	5.36287	4.15782
SMc02375	8.26388	9.68237	8.97312	26.2897	8.73712	17.5134
SMc02376	4.22523	4.39592	4.31058	17.1422	6.52911	11.8356
SMc02377	4.12157	4.0662	4.09388	11.4595	7.87059	9.66504
SMc02378	17.4102	18.4141	17.9121	126.363	18.9374	72.6502
SMc02379	-14.0672	7.42953	x	281.335	92.513	186.924
SMc02380	x	x	N/A	x	x	N/A
SMc02381	x	x	N/A	x	x	N/A
SMc02382	-74.4347	13.8103	x	x	x	N/A
SMc02383	4.71901	-74.7727	x	16.7346	14.306	15.5203
SMc02384	3.0506	3.94543	3.49802	x	5.92147	N/A
SMc02385	5.99529	13.7589	9.87708	-18.5655	13.0422	x
SMc02386	3.40675	3.97136	3.68905	3.05144	9.63464	6.34304
SMc02387	x	x	N/A	x	x	N/A
SMc02388	x	x	N/A	x	x	N/A
SMc02389	x	x	N/A	x	x	N/A
SMc02390	x	4.87661	N/A	x	x	N/A
SMc02391	x	x	N/A	x	x	N/A
SMc02392	x	x	N/A	x	x	N/A
SMc02393	x	-21.1354	x	x	x	N/A
SMc02394	x	x	N/A	x	x	N/A
SMc02461	x	x	N/A	x	x	N/A
SMc02396	86.6143	71.643	79.1287	-117.355	-370.818	x
SMc02397	x	x	N/A	x	x	N/A
SMc02398	x	x	N/A	x	x	N/A
SMc05004	x	x	N/A	x	x	N/A
SMc02400	18.3297	154.998	86.6637	-19.9228	21.8734	x
SMc02401	x	x	N/A	x	x	N/A
SMc02403	7.07321	12.6214	9.84732	-108.073	8.8987	x
SMc02404	5.39624	5.54409	5.47017	15.3188	3.7201	9.51944
SMc02405	9.33614	5.6195	7.47782	x	3.98729	N/A
SMc02406	x	x	N/A	x	-22.2774	x
SMc02422	x	x	N/A	x	x	N/A
SMc02407	1.76582	1.68287	1.72435	2.7816	2.44564	2.61362
SMc02408	2.81046	2.81415	2.8123	2.98275	3.12848	3.05561
SMc02659	4.18353	5.13976	4.66164	5.41501	7.03757	6.22629
SMc02658	x	x	N/A	x	x	N/A
SMc02657	29.4467	-3.42652	x	x	-7.01456	x
SMc02656	x	x	N/A	x	x	N/A
SMc02655	2.58834	2.89689	2.74261	8.62464	7.13777	7.8812
SMc02654	x	x	N/A	x	x	N/A
SMc02653	3.18665	4.96552	4.07608	6.8112	5.19676	6.00398
SMc02652	3.99376	3.45659	3.72518	6.61044	6.26249	6.43646
SMc02651	5.32884	-19.5935	x	-3.45552	16.2401	x
SMc02650	x	x	N/A	x	x	N/A
SMc02649	x	x	N/A	x	x	N/A
SMc02648	x	x	N/A	x	x	N/A
SMc02647	x	x	N/A	x	x	N/A
SMc02646	x	x	N/A	x	x	N/A
SMc02645	31.5516	11.8161	21.6838	41.2592	5.53066	23.3949
SMc02644	10.0826	7.90195	8.99225	14.1694	35.8532	25.0113
SMc02642	x	x	N/A	x	x	N/A
SMc02641	14.8904	7.96347	11.4269	12.1443	12.4345	12.2894
SMc02640	3.37111	3.1754	3.27325	2.93464	6.41745	4.67604
SMc02639	x	x	N/A	x	x	N/A
SMc02638	x	x	N/A	x	x	N/A
SMc02637	x	x	N/A	x	x	N/A
SMc02636	6.18612	2.96883	4.57748	x	7.17004	N/A
SMc02635	3.38678	x	N/A	x	8.8697	N/A
SMc02634	41.3248	-127.869	x	123.466	-22.1189	x
SMc02633	6.51451	4.42197	5.46824	20.9049	14.8849	17.8949
SMc02632	x	-6.7511	x	x	x	N/A
SMc02631	12.8588	6.67281	9.76581	-197.313	13.1861	x
SMc02603	4.82941	4.0083	4.41885	7.68189	8.13081	7.90635
SMc02601	2.82869	4.68317	3.75593	x	6.0785	N/A
SMc02599	6.08499	8.76681	7.4259	-81.0455	286.881	x
SMc02598	x	-4.08304	x	x	x	N/A
SMc02597	x	x	N/A	x	x	N/A
SMc02661	x	x	N/A	x	x	N/A
SMc02571	x	x	N/A	x	x	N/A
SMc02660	x	x	N/A	x	x	N/A
SMc02565	21.9799	-17.354	x	x	-81.0034	x
SMc02561	x	-9.88471	x	x	139.284	N/A
SMc02559	x	-10.1348	x	x	x	N/A
SMc02558	8.13385	5.80521	6.96953	16.3162	9.57807	12.9471
SMc02557	10.3233	6.24654	8.2849	8.58685	-5.53763	x
SMc02556	1.95241	2.11223	2.03232	x	x	N/A
SMc02555	x	x	N/A	x	x	N/A
SMc02554	x	x	N/A	x	x	N/A
SMc02553	x	2.81615	N/A	x	7.28286	N/A
SMc02552	18.1145	7.9086	13.0115	x	5.05106	N/A
SMc02551	6.68357	7.15438	6.91898	8.00897	8.99974	8.50435
SMc02550	7.00119	-5.77793	x	x	14.845	N/A
SMc02549	x	-14.2629	x	x	x	N/A
SMc02548	-4.26973	-6.26701	x	x	x	N/A
SMc02547	-19.9284	16.0905	x	-23.8791	-11.2326	x
SMc02546	-20.998	746.105	x	-10.0701	-11.608	x
SMc02545	48.5213	20.6395	34.5804	22.9708	26.5184	24.7446
SMc02544	2.29365	3.21565	2.75465	x	3.452	N/A
SMc02543	5.54926	6.474	6.01163	11.8927	14.325	13.1089
SMc00550	5.30127	6.6242	5.96273	17.8332	25.4973	21.6652
SMc00551	64.7763	16.6256	40.701	-222.82	61.4716	x
SMc00552	17.2989	28.3809	22.8399	852.87	-101.785	x
SMc00553	30.2208	25.7238	27.9723	58.4899	-26.224	x
SMc00554	6.09369	5.61261	5.85315	11.6261	16.1311	13.8786
SMc00555	3.24896	4.34654	3.79775	5.96058	7.15476	6.55767
SMc00556	3.37828	3.90595	3.64211	4.3814	8.4504	6.4159
SMc00557	x	2.91656	N/A	x	-21.3883	x
SMc00558	x	x	N/A	x	x	N/A
SMc00559	x	x	N/A	x	x	N/A
SMc00560	x	x	N/A	x	x	N/A
SMc00561	2.78266	2.1257	2.45418	4.51515	4.63511	4.57513
SMc00562	x	x	N/A	x	x	N/A
SMc00563	x	x	N/A	x	x	N/A
SMc00564	x	x	N/A	x	x	N/A
SMc00565	65.3966	223.423	144.41	141.419	4750.74	2446.08
SMc00566	4.44602	4.14455	4.29529	15.7746	28.2497	22.0121
SMc00567	6.08698	4.98996	5.53847	57.9781	-21.0573	x
SMc00568	3.89911	3.01645	3.45778	8.75206	15.5948	12.1734
SMc00569	x	x	N/A	x	x	N/A
SMc00570	7.64965	4.7215	6.18557	3.80761	4.18835	3.99798
SMc00571	6.7859	5.75882	6.27236	10.3039	10.0078	10.1558
SMc00572	10.4528	6.10093	8.27685	6.59532	14.7253	10.6603
SMc00573	8.29067	11.9507	10.1207	7.70125	12.919	10.3101
SMc00574	5.96999	5.59068	5.78033	10.4929	11.3313	10.9121
SMc00575	11.5481	11.2156	11.3819	-21.4579	-24.6578	x
SMc00576	-23.1763	74.4249	x	-9.89957	-8.67684	x
SMc00577	-10.9638	-23.7057	x	-10.0777	-6.17159	x
SMc00578	x	x	N/A	x	x	N/A
SMc00579	-49.7428	-45.2515	x	-9.61516	-10.4422	x
SMc00580	-68.9121	-436.339	x	-11.3114	-13.9359	x
SMc00581	6.42008	7.14497	6.78253	66.7206	-83.848	x
SMc00582	4.81258	3.95744	4.38501	8.73057	8.92503	8.8278
SMc00583	5.76934	7.51611	6.64272	9.7178	8.86505	9.29142
SMc00584	2.25256	2.53587	2.39422	6.27686	4.02126	5.14906
SMc00585	5.295	8.0193	6.65715	14.2738	5.39233	9.83307
SMc00586	12.1464	6.20792	9.17714	x	x	N/A
SMc05005	x	x	N/A	x	x	N/A
SMc00588	2.85586	3.11332	2.98459	x	2.31817	N/A
SMc00589	7.86308	9.84054	8.85181	18.2072	9.82655	14.0169
SMc00590	3.52027	3.45588	3.48808	6.04407	5.53979	5.79193
SMc00591	17.3029	37.7649	27.5339	x	-66.7719	x
SMc00592	7.03573	5.85407	6.4449	9.25522	7.77713	8.51618
SMc00593	x	x	N/A	x	x	N/A
SMc00594	19.6223	8.93013	14.2762	9.91453	-234.343	x
SMc00595	7.03731	8.46098	7.74915	11.0849	14.1839	12.6344
SMc00596	x	x	N/A	x	x	N/A
SMc00597	x	x	N/A	x	x	N/A
SMc00598	x	x	N/A	x	x	N/A
SMc00599	-3.52067	5.42774	x	x	47.7131	N/A
SMc00600	-44.2067	3.71052	x	x	3.60639	N/A
SMc00601	5.67059	8.01669	6.84364	27.1164	17.3482	22.2323
SMc00602	5.5569	8.84674	7.20182	-19.3138	8.25666	x
SMc00603	4.87253	2.92151	3.89702	-20.5261	10.9023	x
SMc00604	13.1786	10.9117	12.0452	71.6515	14.7494	43.2005
SMc00605	x	27.215	N/A	x	x	N/A
SMc00606	6.96134	31.3058	19.1335	21.5696	13.3285	17.449
SMc00607	1.98329	2.10011	2.0417	-7.68741	2.48847	x
SMc00608	2.98704	3.33765	3.16235	10.0846	5.25519	7.6699
SMc00609	4.80685	4.03148	4.41916	7.52279	8.18643	7.85461
SMc00610	-3.91344	-4.17319	x	x	x	N/A
SMc00611	-33.7932	9.09238	x	-75.1221	-38.9545	x
SMc00612	x	x	N/A	x	x	N/A
SMc00613	x	x	N/A	x	x	N/A
SMc00614	258.283	5.4927	131.888	12.0896	4.98592	8.53774
SMc00615	11.3079	8.06721	9.68754	19.1238	11.5137	15.3187
SMc00616	3.22487	2.87739	3.05113	6.49915	4.3567	5.42792
SMc00617	7.63501	4.56009	6.09755	10.6242	9.83402	10.2291
SMc00618	9.85621	9.6395	9.74785	34.2984	15.0261	24.6622
SMc00619	9.07514	6.40467	7.73991	49.413	-624.654	x
SMc00620	16.3524	74.4716	45.412	16.0756	-38.4735	x
SMc00621	-17.341	30.2121	x	x	118.485	N/A
SMc00622	3.27747	3.32142	3.29944	5.94318	5.16212	5.55265
SMc01754	12.8274	-391.944	x	-8.36561	-409.378	x
SMc01755	1.60202	1.7058	1.65391	x	2.39974	N/A
SMc01756	4.4937	3.67096	4.08233	5.9333	6.28318	6.10824
SMc01757	3.43492	x	N/A	x	x	N/A
SMc01758	x	x	N/A	x	x	N/A
SMc01759	x	x	N/A	x	x	N/A
SMc01760	8.53096	10.9848	9.75789	6.90051	11.9968	9.44865
SMc01761	5.50428	5.18162	5.34295	7.83311	7.95471	7.89391
SMc01762	7.58524	12.8949	10.2401	48.6285	36.4924	42.5605
SMc01763	7.16223	6.72537	6.9438	45.1072	18.1669	31.637
SMc01764	-14.8975	16.4974	x	-3.46578	10.4452	x
SMc01765	3.69609	3.71399	3.70504	26.3587	4.70818	15.5334
SMc01766	4.22921	3.23981	3.73451	5.99633	7.03022	6.51328
SMc01767	x	x	N/A	x	x	N/A
SMc01768	11.0792	6.7521	8.91566	20.36	6.06637	13.2132
SMc01769	3.39503	3.62374	3.50939	8.72628	8.74746	8.73687
SMc01770	5.52463	4.53831	5.03147	7.80024	6.53777	7.169
SMc01771	4.88357	4.15775	4.52066	7.70169	7.99374	7.84772
SMc01772	8.18524	9.16856	8.6769	57.3914	108.728	83.0597
SMc01773	9.10388	18.6115	13.8577	20.7589	-59.238	x
SMc01774	-11.7473	-22.4443	x	-29.7787	-38.9384	x
SMc01775	x	x	N/A	x	x	N/A
SMc01776	x	x	N/A	x	x	N/A
SMc01777	3.34912	2.60878	2.97895	4.25057	2.90912	3.57984
SMc01778	8.59229	5.63698	7.11463	-32.7555	5.23718	x
SMc01779	7.27423	4.41292	5.84358	23.2698	12.301	17.7854
SMc01780	6.50861	6.64086	6.57474	208.41	18.0093	113.21
SMc01781	4.3922	4.79544	4.59382	7.25367	6.03847	6.64607
SMc01782	2.43713	1.51639	1.97676	6.76349	5.63601	6.19975
SMc01783	4.21758	x	N/A	4.19818	6.85429	5.52624
SMc01784	8.70576	9.04431	8.87503	17.7257	21.6453	19.6855
SMc01785	6.0508	6.77025	6.41053	24.2187	37.2999	30.7593
SMc01786	10.4754	3.32611	6.90074	x	4.31052	N/A
SMc01787	4.35564	5.58753	4.97158	14.534	13.6313	14.0827
SMc01788	8.03156	9.28743	8.6595	x	x	N/A
SMc01789	x	x	N/A	x	x	N/A
SMc01902	x	x	N/A	x	x	N/A
SMc01790	-91.0782	9.02446	x	x	-20.0737	x
SMc01791	-28.7471	-65.5876	x	x	x	N/A
SMc01792	4.59812	4.67157	4.63485	9.50608	10.1124	9.80924
SMc01793	5.3989	3.7167	4.5578	5.2137	5.53926	5.37648
SMc01794	x	x	N/A	x	x	N/A
SMc01795	6.29632	7.46553	6.88092	-20.9504	9.96367	x
SMc01796	x	x	N/A	x	x	N/A
SMc01797	x	x	N/A	x	x	N/A
SMc01798	4.12625	x	N/A	x	x	N/A
SMc01799	x	x	N/A	x	x	N/A
SMc01800	5.01356	4.61301	4.81329	6.53906	9.79046	8.16476
SMc01801	5.33734	9.66275	7.50005	9.24092	14.9013	12.0711
SMc01802	3.9773	4.03638	4.00684	4.89396	7.98077	6.43736
SMc01803	-234.085	86.7437	x	-60.2084	-74.7278	x
SMc01804	16.0891	20.6711	18.3801	17.9578	-23.7847	x
SMc01805	x	x	N/A	x	x	N/A
SMc01806	7.07197	5.76924	6.4206	x	5.36698	N/A
SMc01807	7.85477	x	N/A	x	7.94011	N/A
SMc01808	7.05812	1.97479	4.51645	x	7.52229	N/A
SMc01809	3.75895	5.52932	4.64414	235.56	9.28234	122.421
SMc01810	-21.2332	-206.098	x	128.151	11.5909	69.8709
SMc04433	x	x	N/A	x	x	N/A
SMc01811	-54.1927	75.6387	x	x	18.5792	N/A
SMc01812	94.1136	20.6553	57.3844	x	5.35778	N/A
SMc01813	x	3.19905	N/A	x	25.1922	N/A
SMc04448	-7.30193	-14.9463	x	x	x	N/A
SMc01903	4.55876	4.06161	4.31018	4.68244	5.86064	5.27154
SMc01904	5.59178	4.39148	4.99163	11.6377	10.6159	11.1268
SMc01905	9.51569	9.52713	9.52141	27.9855	28.7229	28.3542
SMc01906	18.6124	39.7044	29.1584	113.051	47.6266	80.3386
SMc01907	24.3335	-47.8517	x	3446.72	-83.1787	x
SMc01908	1.95128	1.9815	1.96639	x	3.41707	N/A
SMc01909	3.83461	2.2435	3.03905	7.5836	6.06986	6.82673
SMc01910	8.47736	6.97545	7.72641	27.6435	26.5147	27.0791
SMc01911	-10.358	x	x	x	x	N/A
SMc01912	2.82389	2.38742	2.60566	1.62405	5.9871	3.80558
SMc01913	3.02283	3.11588	3.06936	7.70336	12.4975	10.1004
SMc01914	3.68741	3.61422	3.65081	7.50934	16.2468	11.878
SMc01915	9.65612	6.5998	8.12796	135.507	-302.697	x
SMc01916	6.11885	4.9443	5.53158	-42.8834	-29.1413	x
SMc01917	21.8699	15.5572	18.7136	-32.1893	-11.8519	x
SMc01918	-10.3008	-29.7842	x	-8.90203	-7.9555	x
SMc01919	-7.57125	-13.5237	x	-6.7797	-6.10666	x
SMc01920	-5.5838	-7.04588	x	-6.85356	-6.51912	x
SMc01921	-9.51435	-10.5427	x	-12.65	-8.21274	x
SMc01922	-6.01131	-7.76128	x	-9.56038	-7.8563	x
SMc01923	-6.92082	-8.46395	x	-9.38448	-8.5941	x
SMc01924	-7.54754	-9.14703	x	-7.05553	-6.87687	x
SMc01925	-6.52026	-6.87076	x	-7.21818	-6.65089	x
SMc01926	-5.34167	-6.40385	x	-6.65151	-6.3968	x
SMc01927	-4.87751	-5.43602	x	-6.01667	-5.96409	x
SMc01928	-4.29127	-5.17627	x	-6.51512	-6.03334	x
SMc01929	-4.73486	-4.87455	x	-5.75076	-6.26468	x
SMc01930	x	-4.09812	x	x	-4.27714	x
SMc01931	16.1869	16.1319	16.1594	21.6895	-29.2652	x
SMc01932	x	2.60397	N/A	x	x	N/A
SMc01933	x	x	N/A	x	x	N/A
SMc01934	3.33078	3.10968	3.22023	6.3133	8.75571	7.5345
SMc01935	4.38516	2.85996	3.62256	5.5207	8.92661	7.22366
SMc01376	12.5607	8.82867	10.6947	137.023	26.6752	81.8491
SMc01375	5.87592	4.40698	5.14145	9.09301	15.4838	12.2884
SMc01374	7.39957	3.70807	5.55382	2.21852	5.19657	3.70754
SMc01373	x	4.31628	N/A	x	-36.9327	x
SMc01372	x	x	N/A	x	x	N/A
SMc01371	x	x	N/A	x	x	N/A
SMc01370	5.96692	4.51278	5.23985	5.63297	5.95817	5.79557
SMc01369	2.56592	3.0558	2.81086	1.61231	3.19166	2.40199
SMc01368	8.83917	7.76655	8.30286	27.6922	-62.6144	x
SMc01367	7.94219	9.21772	8.57996	115.071	23.4961	69.2837
SMc01366	7.13572	8.49836	7.81704	90.5114	45.6598	68.0856
SMc01365	9.52001	7.68266	8.60134	16.7262	38.3714	27.5488
SMc01364	5.7866	5.69487	5.74074	10.9569	20.8982	15.9275
SMc01363	10.175	5.96064	8.06784	71.3506	-161.659	x
SMc01362	36.009	38.697	37.353	-9.16018	8.5791	x
SMc01361	3.65125	2.88745	3.26935	5.94311	6.01347	5.97829
SMc01360	2.88234	2.96155	2.92194	5.69932	4.71212	5.20572
SMc01359	6.94008	5.01751	5.9788	8.98189	6.26061	7.62125
SMc01358	3.14553	x	N/A	19.6236	5.41037	12.517
SMc01357	x	x	N/A	x	x	N/A
SMc01356	x	x	N/A	x	x	N/A
SMc01355	x	x	N/A	x	6.35662	N/A
SMc01354	3.21609	5.97729	4.59669	x	x	N/A
SMc01353	2.32596	x	N/A	x	2.48185	N/A
SMc01352	4.20257	4.23072	4.21664	8.10096	6.78625	7.44361
SMc01351	x	x	N/A	x	97.8258	N/A
SMc01350	2.59517	3.05553	2.82535	4.21992	6.43956	5.32974
SMc01349	5.36324	-15.7433	x	-17.3027	18.2627	x
SMc01348	3.27296	2.7665	3.01973	5.48711	3.35656	4.42183
SMc01347	4.98096	7.09738	6.03917	4.00555	25.4018	14.7037
SMc01346	20.1855	8.53342	14.3594	11.2992	33.6125	22.4558
SMc01345	6.37329	7.51225	6.94277	16.8989	19.4556	18.1772
SMc01344	7.69813	5.27805	6.48809	15.5074	11.4772	13.4923
SMc01343	4.28064	3.5062	3.89342	7.23809	8.49859	7.86834
SMc01342	9.12647	9.83505	9.48076	17.3956	15.0353	16.2155
SMc01341	x	x	N/A	x	x	N/A
SMc01340	2.29478	1.64899	1.97188	3.41901	6.31707	4.86804
SMc01339	x	x	N/A	x	x	N/A
SMc01337	x	x	N/A	x	x	N/A
SMc01336	4.91625	5.14271	5.02948	6.3703	7.84569	7.10799
SMc01335	4.53622	4.58134	4.55878	14.3982	27.6639	21.0311
SMc01334	6.06018	6.03404	6.04711	14.0408	12.538	13.2894
SMc01333	13.0086	7.84546	10.427	7.01806	13.6571	10.3376
SMc01332	x	x	N/A	x	x	N/A
SMc01331	x	x	N/A	x	x	N/A
SMc04435	x	x	N/A	x	x	N/A
SMc01330	x	-28.9278	x	x	10.4985	N/A
SMc01329	x	x	N/A	x	x	N/A
SMc01328	x	x	N/A	x	x	N/A
SMc01327	2.57903	1.83061	2.20482	x	5.17145	N/A
SMc01326	7.73096	24.2272	15.9791	2.9306	5.88415	4.40737
SMc01325	x	x	N/A	x	x	N/A
SMc01324	6.20922	x	N/A	x	4.87603	N/A
SMc01323	1.9763	1.79942	1.88786	3.0552	3.73959	3.3974
SMc01322	2.98062	2.74676	2.86369	3.65965	3.71362	3.68663
SMc01321	5.66713	5.43539	5.55126	8.13828	20.2916	14.2149
SMc01320	12.8504	8.46604	10.6582	19.9112	-43.6255	x
SMc01319	-40.6099	-48.6793	x	-37.577	-31.6116	x
SMc01318	439.45	-133.555	x	64.8262	-27.6691	x
SMc01317	-7.39028	-8.11751	x	-7.86883	-6.7767	x
SMc01316	-5.50073	-5.9663	x	-6.38817	-5.93807	x
SMc01315	2.33696	x	N/A	x	12.2763	N/A
SMc01314	11.3723	27.0202	19.1962	105.319	-500.089	x
SMc01313	8.8646	10.9843	9.92445	37.997	-59.7471	x
SMc01312	68.0959	31.6417	49.8688	-98.9652	-30.8959	x
SMc01311	116.004	-21.1713	x	x	x	N/A
SMc01310	-7.9193	-7.46359	x	-12.2337	-7.24436	x
SMc01309	-7.54925	-7.43507	x	-7.18387	-6.46195	x
SMc01308	-6.20949	-6.88083	x	-7.08971	-5.10373	x
SMc01307	-7.74878	-6.42011	x	-6.93714	-8.25189	x
SMc01306	-6.36208	-6.45099	x	-7.76983	-5.99508	x
SMc01305	-7.61973	-5.30715	x	-9.47439	-5.3742	x
SMc01304	-6.42608	-5.76055	x	-10.2209	-6.44722	x
SMc01303	-7.36715	-6.0308	x	-7.76854	-6.8153	x
SMc01302	-6.96718	-5.83667	x	-6.58497	-6.31063	x
SMc01301	-6.17742	-5.47252	x	-5.7945	-4.59445	x
SMc01300	-10.7672	-6.8056	x	-11.7593	-5.79726	x
SMc01299	-23.9727	-14.2981	x	-13.1183	-8.93248	x
SMc01298	-17.5416	-10.8163	x	-12.2505	-8.56756	x
SMc01297	-10.64	-8.94319	x	-9.33551	-6.38158	x
SMc01296	-20.7901	-11.2428	x	-9.01651	-7.35187	x
SMc01295	-8.94979	-8.65231	x	-9.24168	-6.53086	x
SMc01294	-8.68404	-7.55056	x	-7.50277	-5.43858	x
SMc01293	-7.71795	-8.74038	x	-9.64135	-8.11366	x
SMc01292	-8.55054	-9.14461	x	-7.01621	-7.93783	x
SMc01291	-6.3003	-7.48309	x	-6.52637	-8.07967	x
SMc01290	-7.78325	-6.44878	x	-10.3562	-8.17138	x
SMc01289	-4.56681	-4.73655	x	-5.97568	-5.31577	x
SMc01288	-8.21254	-10.5646	x	-11.2752	-9.58103	x
SMc01287	461.449	-223.932	x	-25.6117	-41.5608	x
SMc01286	-14.5655	-11.673	x	-8.21055	-8.48699	x
SMc01285	-10.5401	-8.47538	x	-7.54953	-6.70679	x
SMc01283	-16.6639	-14.4677	x	-10.8787	-12.2894	x
SMc01282	x	x	N/A	x	x	N/A
SMc01281	x	x	N/A	x	x	N/A
SMc01280	12.8109	5.65969	9.23528	16.1091	21.7117	18.9104
SMc01279	5.43219	5.83239	5.63229	-4.87188	-208.388	x
SMc01278	x	x	N/A	x	39.2026	N/A
SMc01277	23.0052	13.8549	18.43	58.0775	49.5807	53.8291
SMc01276	6.35836	12.0638	9.21107	11.7432	115.035	63.3891
SMc01275	6.08098	6.43158	6.25628	7.43712	8.10134	7.76923
SMc01274	x	x	N/A	x	x	N/A
SMc01273	x	34.759	N/A	x	x	N/A
SMc01272	-15.5586	3.86689	x	-7.42233	16.0594	x
SMc01271	6.80847	9.72634	8.2674	x	-36.4235	x
SMc01270	1172.56	32.0412	602.302	141.893	59.9007	100.897
SMc01269	x	x	N/A	x	x	N/A
SMc01268	8.14481	x	N/A	x	x	N/A
SMc01267	19.6493	8.74336	14.1963	x	-22.0615	x
SMc01266	9.3199	3.10117	6.21053	x	x	N/A
SMc01265	x	x	N/A	x	x	N/A
SMc01264	6.69791	-9.03662	x	x	8.11473	N/A
SMc01263	x	3.04489	N/A	x	24.9571	N/A
SMc01262	x	x	N/A	x	x	N/A
SMc01261	19.1477	15.4897	17.3187	33.9833	26.4084	30.1958
SMc01260	x	x	N/A	x	x	N/A
SMc01259	x	x	N/A	x	x	N/A
SMc01258	2.0013	2.34752	2.17441	13.7701	12.6584	13.2143
SMc01257	2.87271	x	N/A	x	x	N/A
SMc01256	6.36611	3.39492	4.88051	20.3699	8.89154	14.6307
SMc00995	2.57821	3.49759	3.0379	x	3.17015	N/A
SMc01068	-18.8979	5.8188	x	x	-36.4541	x
SMc00996	4.93829	5.24795	5.09312	7.96304	7.7878	7.87542
SMc00997	x	x	N/A	x	x	N/A
SMc00998	6.26154	4.29938	5.28046	6.71149	4.48738	5.59944
SMc00999	2.22419	x	N/A	x	x	N/A
SMc01000	x	x	N/A	x	x	N/A
SMc01001	3.71998	2.53266	3.12632	33.7121	2.49971	18.1059
SMc01002	x	x	N/A	x	x	N/A
SMc01003	11.7985	4.30325	8.05089	9.46189	6.02671	7.7443
SMc01004	14.1555	8.61391	11.3847	9.7939	-28.4124	x
SMc01005	3.21756	3.13203	3.17479	2.57152	3.65187	3.11169
SMc01006	x	x	N/A	x	x	N/A
SMc01007	x	x	N/A	x	x	N/A
SMc01008	x	x	N/A	x	x	N/A
SMc01009	x	x	N/A	x	x	N/A
SMc01010	4.04144	3.75577	3.89861	7.09188	7.44736	7.26962
SMc01011	3.84902	3.36318	3.6061	13.7028	5.88679	9.79479
SMc01012	x	x	N/A	x	x	N/A
SMc01013	x	x	N/A	x	x	N/A
SMc01014	x	x	N/A	x	x	N/A
SMc01015	6.70068	7.07637	6.88852	7.7001	6.92491	7.3125
SMc01016	x	x	N/A	x	x	N/A
SMc01017	x	x	N/A	x	x	N/A
SMc01018	3.3028	3.0933	3.19805	7.61825	6.81637	7.21731
SMc01019	2.58496	3.982	3.28348	x	6.78275	N/A
SMc01020	46.0941	-7.54566	x	x	-6.0472	x
SMc01021	x	x	N/A	x	x	N/A
SMc01022	1.50468	1.63823	1.57145	6.92428	1.81666	4.37047
SMc01023	2.8368	2.56635	2.70157	5.71283	5.65958	5.6862
SMc01024	3.35004	2.74796	3.049	4.9563	5.31918	5.13774
SMc01025	3.70549	3.87134	3.78842	6.18023	6.91835	6.54929
SMc01026	4.09251	3.3955	3.74401	9.78676	6.71865	8.25271
SMc01027	7.91314	6.71827	7.31571	9.33652	19.9475	14.642
SMc01028	64.5541	37.0161	50.7851	16.2624	33.6341	24.9483
SMc01029	x	x	N/A	x	x	N/A
SMc01030	4.71799	4.13417	4.42608	7.33721	5.73604	6.53663
SMc01031	9.07751	8.21993	8.64872	22.4034	24.7477	23.5756
SMc01032	31.5759	15.3732	23.4745	-101.318	-51.2778	x
SMc01033	-59.5581	35.3354	x	-10.3162	-12.1494	x
SMc01034	-10.0873	-18.2409	x	-11.7746	-12.9328	x
SMc01035	-4.85821	-6.48773	x	-3.94546	-4.64345	x
SMc01036	-6.29764	-7.33136	x	x	-7.79791	x
SMc01037	-7.59189	-7.81458	x	-6.56501	-8.57431	x
SMc04865	2.63423	3.5987	3.11646	x	3.06452	N/A
SMc01038	x	-5.22042	x	x	x	N/A
SMc01039	x	x	N/A	x	x	N/A
SMc01040	6.08861	4.47705	5.28283	5.92753	6.25158	6.08956
SMc01041	4.99341	3.93389	4.46365	x	5.75483	N/A
SMc01042	7.81283	-7.67157	x	-17.2589	8.62563	x
SMc01043	7.00075	-11.9035	x	-4.73907	-90.1707	x
SMc01044	12.9869	7.56521	10.2761	74.1496	119.123	96.6362
SMc01045	-21.9871	-78.3311	x	-12.309	-12.0671	x
SMc01046	-12.3113	-21.5291	x	-7.82574	-6.95428	x
SMc01047	-8.78387	-14.5967	x	-5.26106	-10.0582	x
SMc01048	3.68789	1.68348	2.68569	1.5452	7.4279	4.48655
SMc01049	9.08896	10.1444	9.61668	20.4816	21.2991	20.8904
SMc01050	-4.36948	9.34306	x	x	42.386	N/A
SMc01051	21.6699	14.6363	18.1531	-23.3017	-58.0225	x
SMc01052	-13.243	4.54039	x	x	2.95352	N/A
SMc01053	5.09291	6.13149	5.6122	12.2825	19.1663	15.7244
SMc01054	x	x	N/A	x	x	N/A
SMc02124	73.5265	11.9297	42.7281	-19.8382	-44.2676	x
SMc02123	x	x	N/A	x	x	N/A
SMc02122	3.48818	3.57593	3.53206	4.27534	10.2023	7.23884
SMc04436	x	x	N/A	x	x	N/A
SMc02121	5.75589	8.93931	7.3476	9.71027	8.11959	8.91493
SMc02120	12.4704	8.13427	10.3023	17.0857	47.7001	32.3929
SMc02119	3.47778	3.95933	3.71856	14.3994	14.9539	14.6766
SMc02118	23.3448	9.60547	16.4751	31.6749	19.8147	25.7448
SMc02117	5.11089	5.24938	5.18013	16.7106	14.4934	15.602
SMc02116	3.67629	3.60542	3.64085	6.53283	5.13101	5.83192
SMc02115	1.82364	x	N/A	x	x	N/A
SMc02114	6.83549	4.60076	5.71813	x	x	N/A
SMc02113	8.55092	4.08796	6.31944	5.17833	-20.2365	x
SMc02112	4.41995	7.07913	5.74954	4.3906	3.84511	4.11785
SMc02111	5.22567	8.80741	7.01654	5.81441	7.22265	6.51853
SMc02110	2.4091	6.37957	4.39433	x	x	N/A
SMc02109	7.49512	5.54563	6.52038	15.4785	13.1118	14.2951
SMc02108	54.5593	10.2064	32.3828	-23.6383	-52.7712	x
SMc02107	x	x	N/A	x	x	N/A
SMc02106	x	-15.4526	x	x	x	N/A
SMc02105	12.9003	7.69843	10.2994	-130.241	-148.362	x
SMc02104	8.08545	8.99268	8.53906	x	16.4596	N/A
SMc02103	12.3711	8.68566	10.5284	-16.2753	23.6328	x
SMc02102	2.54777	2.27305	2.41041	x	3.46694	N/A
SMc02101	11.0951	8.05539	9.57524	22.3121	21.1209	21.7165
SMc02100	14.4432	18.7526	16.5979	28.8653	44.5461	36.7057
SMc02099	8.80791	5.91535	7.36163	41.5541	18.562	30.058
SMc02098	10.6603	9.70802	10.1841	-427.151	45.4392	x
SMc02097	7.80391	4.44677	6.12534	13.4647	44.8641	29.1644
SMc02096	6.75763	6.14522	6.45143	104.416	46.1093	75.2627
SMc02095	4.35165	5.33111	4.84138	58.328	18.8218	38.5749
SMc02094	4.59684	4.1073	4.35207	8.62777	12.6497	10.6387
SMc02093	8.78475	6.52333	7.65404	16.3931	-59.7881	x
SMc02092	38.3599	13.7036	26.0317	-59.1951	-18.751	x
SMc02091	-48.2842	36.5021	x	-14.9482	-9.61104	x
SMc02090	-5.98317	-8.19694	x	-7.70707	-6.75329	x
SMc02089	-4.5332	-5.08232	x	-4.52207	-5.66312	x
SMc02088	x	x	N/A	x	x	N/A
SMc02087	5.48403	5.64433	5.56418	6.6207	7.81598	7.21834
SMc02086	x	x	N/A	x	x	N/A
SMc02085	4.31376	x	N/A	4.73301	-46.9877	x
SMc02084	x	x	N/A	x	x	N/A
SMc02083	3.20949	2.85902	3.03425	6.87909	5.89265	6.38587
SMc02082	3.35218	2.98335	3.16776	5.16569	5.53044	5.34806
SMc02081	4.57999	5.09381	4.8369	8.91271	6.8795	7.89611
SMc02080	5.89748	6.09558	5.99653	9.49635	9.64182	9.56908
SMc02079	5.48367	5.57207	5.52787	9.36333	11.2824	10.3229
SMc02078	3.32221	2.72123	3.02172	2.31475	4.57364	3.4442
SMc02077	1.77862	2.73988	2.25925	x	2.85397	N/A
SMc02076	4.38636	4.30284	4.3446	2.97811	139.81	71.394
SMc02075	x	x	N/A	x	x	N/A
SMc02074	3.16867	4.0846	3.62664	x	3.37308	N/A
SMc02073	2.81299	3.02716	2.92007	4.64494	5.1901	4.91752
SMc02072	10.0588	6.77084	8.41484	31.8815	54.6633	43.2724
SMc02071	16.8145	40.0935	28.454	-90.5903	28.3513	x
SMc02070	7.4641	12.0604	9.76225	6.35185	5.6406	5.99622
SMc02069	15.0701	23.6062	19.3381	-36.5615	19.7958	x
SMc02068	5.85926	4.71537	5.28731	5.27613	8.35612	6.81612
SMc02067	2.65586	2.93209	2.79398	2.90687	3.98415	3.44551
SMc02066	3.19153	3.10038	3.14595	4.0704	7.01584	5.54312
SMc02065	4.21445	3.89667	4.05556	5.96135	7.52014	6.74075
SMc02064	7.23292	8.95214	8.09253	15.8989	84.9881	50.4435
SMc02063	-24.038	-98.8207	x	-24.1042	-135.039	x
SMc02062	66.0534	59.7438	62.8986	-59.4788	-24.0938	x
SMc02061	16.4268	10.841	13.6339	8.76492	25.829	17.297
SMc02060	3.9902	2.9084	3.4493	7.08914	7.92077	7.50495
SMc02059	4.77881	6.06644	5.42262	16.2279	12.0071	14.1175
SMc02058	3.68337	3.61905	3.65121	6.6859	6.58938	6.63764
SMc02057	4.25038	3.90308	4.07673	7.56557	9.34207	8.45382
SMc02056	6.13978	6.32599	6.23289	15.8117	27.7791	21.7954
SMc02055	-32.167	12.9803	x	-42.9514	-11.8477	x
SMc02054	x	13.8231	N/A	x	-19.7836	x
SMc02053	3.07609	3.49114	3.28362	7.98747	8.42681	8.20714
SMc02052	2.11871	2.07935	2.09903	2.39964	2.84108	2.62036
SMc02051	3.4149	3.8187	3.6168	4.10515	3.41396	3.75956
SMc02050	5.49751	6.32853	5.91302	7.14306	9.88662	8.51484
SMc02049	20.1503	25.3731	22.7617	-532.36	-111.261	x
SMc02048	10.9244	9.16069	10.0425	14.4187	35.998	25.2084
SMc02047	6.60165	5.00766	5.80465	11.8804	9.9883	10.9343
SMc01242	22.2527	20.8761	21.5644	32.8526	-102.756	x
SMc01241	x	x	N/A	x	x	N/A
SMc01240	x	x	N/A	x	x	N/A
SMc01239	18.6838	-237.456	x	x	x	N/A
SMc01238	x	x	N/A	x	x	N/A
SMc01237	10.4706	15.8819	13.1762	14.3774	20.8589	17.6182
SMc01236	8.23393	10.0153	9.12464	-15.5946	20.6403	x
SMc01235	4.41201	3.50137	3.95669	7.1436	7.50006	7.32183
SMc01233	2.46429	4.22837	3.34633	2.61375	4.13636	3.37505
SMc01232	x	x	N/A	x	x	N/A
SMc01231	4.21688	3.88029	4.04859	6.74726	7.81814	7.2827
SMc01230	x	x	N/A	x	x	N/A
SMc01229	x	x	N/A	x	x	N/A
SMc01228	x	x	N/A	x	x	N/A
SMc01227	10.9528	12.0692	11.511	401.302	11.1759	206.239
SMc01226	x	x	N/A	x	x	N/A
SMc01225	4.55066	5.0684	4.80953	6.16399	6.42257	6.29328
SMc01224	2.71796	2.98819	2.85307	4.11109	4.39515	4.25312
SMc01223	1.25075	1.49453	1.37264	x	4.05338	N/A
SMc01222	2.9218	6.76175	4.84178	x	-77.7792	x
SMc01221	7.45953	5.64762	6.55358	8.22181	6.74518	7.4835
SMc01220	14.2074	-13.7728	x	-13.3782	8.10355	x
SMc01219	4.27604	4.05163	4.16384	10.8943	19.2173	15.0558
SMc01218	5.3452	5.79573	5.57046	6.00799	7.94527	6.97663
SMc01217	x	x	N/A	x	x	N/A
SMc01216	x	x	N/A	x	x	N/A
SMc01215	3.38001	3.14079	3.2604	5.49029	5.16398	5.32714
SMc01214	2.87329	2.89019	2.88174	5.70189	4.91659	5.30924
SMc01213	7.07595	7.19117	7.13356	-11.6281	10.2165	x
SMc01212	6.69401	7.58666	7.14033	16.1511	8.46407	12.3076
SMc01211	3.98329	3.38972	3.6865	4.22403	5.38304	4.80354
SMc01210	x	x	N/A	x	x	N/A
SMc01209	4.40381	4.12484	4.26433	2.66028	4.86967	3.76497
SMc01700	8.69191	12.1445	10.4182	7.78649	10.4731	9.1298
SMc01208	9.34774	13.172	11.2599	12.1494	31.5431	21.8463
SMc01207	5.77669	6.544	6.16034	20.5154	14.0628	17.2891
SMc01206	12.2522	8.27265	10.2624	208.278	20.8869	114.583
SMc01205	-18.7053	x	x	x	x	N/A
SMc01204	6.19168	7.0429	6.61729	-103.321	43.1565	x
SMc01203	3.83774	3.26073	3.54924	4.27088	5.99699	5.13394
SMc01202	2.38899	3.28347	2.83623	3.41534	3.09121	3.25328
SMc01200	4.19576	4.00788	4.10182	10.4345	7.74514	9.0898
SMc01698	3.74642	2.23172	2.98907	x	11.0212	N/A
SMc02814	x	x	N/A	x	x	N/A
SMc01199	x	x	N/A	x	x	N/A
SMc01198	6.14954	2.80668	4.47811	4.49859	8.31646	6.40753
SMc01197	x	x	N/A	x	x	N/A
SMc01196	x	x	N/A	x	x	N/A
SMc01195	x	x	N/A	x	x	N/A
SMc01194	-6.02344	4.98624	x	18.5453	15.4767	17.011
SMc01193	4.89577	3.63823	4.267	34.7266	10.6312	22.6789
SMc01192	2.88294	2.86478	2.87386	5.25621	4.18407	4.72014
SMc01191	x	x	N/A	x	x	N/A
SMc01190	215.272	38.8233	127.048	18.6456	9.46602	14.0558
SMc01189	4.10285	5.7808	4.94183	14.3493	6.39787	10.3736
SMc01188	-367.443	7.39815	x	7.49629	8.47805	7.98717
SMc01187	1.70058	1.60892	1.65475	1.93513	4.43335	3.18424
SMc01186	x	x	N/A	x	x	N/A
SMc01185	x	x	N/A	x	x	N/A
SMc01184	x	-37.8632	x	x	x	N/A
SMc01183	3.90049	2.21785	3.05917	x	1.91191	N/A
SMc01182	x	x	N/A	x	x	N/A
SMc01181	x	x	N/A	x	x	N/A
SMc01180	x	x	N/A	x	x	N/A
SMc01179	8.13291	10.2502	9.19156	x	7.25843	N/A
SMc01178	x	x	N/A	-81.0269	7.11858	x
SMc01177	x	x	N/A	x	x	N/A
SMc01176	x	x	N/A	x	x	N/A
SMc01175	x	22.7814	N/A	x	x	N/A
SMc01174	5.42931	5.92267	5.67599	5.90017	8.4881	7.19413
SMc01173	7.96865	5.67631	6.82248	9.17445	9.94821	9.56133
SMc01172	18.9939	13.3145	16.1542	19.0859	9.48159	14.2838
SMc01171	-16.8217	51.9184	x	x	13.1261	N/A
SMc01170	299.824	-31.5227	x	112.804	-73.4966	x
SMc01169	14.46	11.2659	12.863	57.0527	15.7312	36.392
SMc01168	x	x	N/A	x	x	N/A
SMc04449	6.31308	4.6292	5.47114	43.9705	11.4915	27.731
SMc00935	0.986617	1.24267	1.11464	x	x	N/A
SMc00936	5.21401	5.30663	5.26032	11.1957	8.30768	9.7517
SMc00937	2.47095	3.5794	3.02517	3.54484	4.1634	3.85412
SMc00938	x	x	N/A	x	x	N/A
SMc00939	x	x	N/A	x	x	N/A
SMc00940	x	x	N/A	x	x	N/A
SMc00941	x	x	N/A	x	x	N/A
SMc00942	x	x	N/A	x	x	N/A
SMc00943	12.2473	24.3484	18.2978	-128.855	16.3655	x
SMc00944	x	8.56396	N/A	x	x	N/A
SMc00945	2.29738	2.16331	2.23034	3.5338	2.84028	3.18704
SMc00946	6.65342	3.41907	5.03624	-8.9079	3.71714	x
SMc00947	8.76151	8.30914	8.53532	7.10915	26.6891	16.8991
SMc00948	22.7888	17.0305	19.9096	36.5364	53.1723	44.8543
SMc00949	374.659	10.7701	192.715	6.94501	-17.1364	x
SMc00950	2.8952	3.40169	3.14844	3.92738	5.23478	4.58108
SMc00951	5.48905	4.49387	4.99146	16.3145	18.1294	17.2219
SMc00952	14.8646	7.30155	11.0831	x	-18.2776	x
SMc00953	x	x	N/A	x	x	N/A
SMc00954	24.5475	-18.5747	x	46.5765	-17.5746	x
SMc00955	x	x	N/A	x	x	N/A
SMc00959	x	x	N/A	x	x	N/A
SMc00956	x	x	N/A	x	x	N/A
SMc00958	x	x	N/A	x	x	N/A
SMc04450	4.67562	4.32853	4.50208	10.0374	10.3317	10.1845
SMc00227	1.75868	3.00913	2.38391	x	4.76723	N/A
SMc00228	6.04173	3.71534	4.87853	808.307	24.6774	416.492
SMc00229	-13.3398	-59.4275	x	5.62031	8.72105	7.17068
SMc00230	8.57331	7.70001	8.13666	15.7737	-19.8972	x
SMc00231	x	10.3492	N/A	x	x	N/A
SMc00232	3.79357	4.25954	4.02656	10.1675	8.54426	9.35587
SMc00233	6.60882	x	N/A	x	x	N/A
SMc00234	2.98336	2.78456	2.88396	6.968	6.00737	6.48769
SMc00235	8.25095	7.21725	7.7341	24.5104	17.3983	20.9543
SMc00236	6.95193	5.17463	6.06328	21.2043	14.5874	17.8958
SMc00237	10.568	6.32138	8.44469	-200.787	45.9416	x
SMc00238	18.8365	13.5931	16.2148	56.3815	-85.7534	x
SMc00239	x	-5.52162	x	x	28.9161	N/A
SMc00240	6.26968	5.33345	5.80156	9.06964	11.6887	10.3792
SMc00241	1124.77	8.79146	566.782	-159.279	34.6712	x
SMc00242	-20.5606	-32.3801	x	-26.2877	-17.9257	x
SMc00244	-15.355	14.497	x	-14.0517	-32.1993	x
SMc00243	18.3049	6.05509	12.18	693.132	138.813	415.973
SMc00245	9.58843	5.35392	7.47117	15.3256	20.7025	18.014
SMc00246	3.77267	4.08843	3.93055	5.27896	6.28988	5.78442
SMc00247	3.53707	2.0284	2.78273	5.75346	4.58478	5.16912
SMc00316	3.08646	2.95821	3.02233	4.76404	4.95152	4.85778
SMc00317	9.02679	4.29377	6.66028	72.3602	7.08953	39.7248
SMc00248	1.64433	1.88127	1.7628	2.15351	4.14405	3.14878
SMc00249	x	x	N/A	x	x	N/A
SMc00250	x	x	N/A	x	x	N/A
SMc00251	x	x	N/A	x	x	N/A
SMc00252	x	x	N/A	x	x	N/A
SMc00253	x	x	N/A	x	x	N/A
SMc00254	x	x	N/A	x	x	N/A
SMc04437	x	x	N/A	x	x	N/A
SMc00255	x	x	N/A	x	x	N/A
SMc00256	1.9979	x	N/A	x	x	N/A
SMc00257	3.48081	5.5697	4.52525	x	x	N/A
SMc00258	x	x	N/A	x	x	N/A
SMc00259	x	x	N/A	x	x	N/A
SMc00260	x	x	N/A	x	x	N/A
SMc00261	-19.8889	-8.5831	x	x	x	N/A
SMc00262	x	-6.57315	x	x	x	N/A
SMc00263	x	x	N/A	x	x	N/A
SMc00264	x	x	N/A	x	x	N/A
SMc00265	19.1224	26.2991	22.7107	x	x	N/A
SMc00266	11.5782	6.37719	8.97768	51.8203	16.8664	34.3433
SMc00267	x	x	N/A	x	x	N/A
SMc00268	x	x	N/A	x	x	N/A
SMc00269	x	x	N/A	x	x	N/A
SMc00270	x	x	N/A	x	x	N/A
SMc00271	x	x	N/A	x	x	N/A
SMc00272	x	x	N/A	x	x	N/A
SMc00273	x	x	N/A	x	x	N/A
SMc00274	x	x	N/A	x	x	N/A
SMc00275	x	x	N/A	x	x	N/A
SMc00276	x	x	N/A	x	x	N/A
SMc00277	x	x	N/A	x	x	N/A
SMc00278	x	x	N/A	x	x	N/A
SMc00279	x	x	N/A	x	x	N/A
SMc00280	x	x	N/A	x	x	N/A
SMc00281	x	x	N/A	x	x	N/A
SMc00282	x	x	N/A	x	x	N/A
SMc00283	x	x	N/A	x	x	N/A
SMc00284	x	x	N/A	x	x	N/A
SMc00285	x	x	N/A	x	x	N/A
SMc04866	x	x	N/A	x	x	N/A
SMc00286	9.23199	7.29942	8.2657	x	17.3416	N/A
SMc00287	1.29816	1.57035	1.43425	x	1.67088	N/A
SMc00288	4.57487	x	N/A	x	4.23083	N/A
SMc00289	1.79896	1.52343	1.66119	2.24667	2.36637	2.30652
SMc00290	10.9167	15.0154	12.9661	x	x	N/A
SMc00291	43.1734	228.819	135.996	-36.3226	23.2558	x
SMc00292	9.07057	7.71448	8.39252	20.2595	41.094	30.6768
SMc00293	3.88048	3.12357	3.50202	7.3846	9.34187	8.36324
SMc00294	3.20132	3.38383	3.29258	5.41736	7.12503	6.27119
SMc00295	3.44382	3.64233	3.54307	5.81991	7.31368	6.56679
SMc00296	6.81186	2.75484	4.78335	6.1282	7.1853	6.65675
SMc00297	-8.18598	-4.99884	x	x	x	N/A
SMc00298	3.69508	3.43922	3.56715	-97.3188	14.961	x
SMc00299	75.8469	11.9486	43.8977	-6.99001	18.6641	x
SMc00300	11.6339	8.45166	10.0428	10.4156	361.975	186.195
SMc00301	-79.6055	12.7965	x	-52.9302	-43.4104	x
SMc00302	66.6934	37.7086	52.201	-58.123	-17.4788	x
SMc00533	18.8132	11.3395	15.0764	-60.0192	-64.7004	x
SMc00532	116.646	7.76148	62.2039	-176.097	76.2824	x
SMc00531	6.08741	4.65873	5.37307	10.5288	11.928	11.2284
SMc00530	3.26771	2.901	3.08435	4.67548	4.69502	4.68525
SMc00529	6.53279	3.7562	5.1445	6.75758	7.11554	6.93656
SMc00528	3.02287	2.44694	2.7349	3.28308	4.34146	3.81227
SMc05006	x	x	N/A	x	4.53795	N/A
SMc00527	x	5.29105	N/A	x	x	N/A
SMc00526	4.62215	3.66374	4.14294	6.7667	8.33912	7.55291
SMc00525	4.22477	3.52074	3.87275	7.21263	10.5197	8.86619
SMc00524	x	x	N/A	x	x	N/A
SMc00523	x	x	N/A	x	x	N/A
SMc00540	x	x	N/A	x	x	N/A
SMc00539	2.87535	4.75054	3.81295	8.88017	6.2514	7.56578
SMc00522	2.91381	2.72769	2.82075	3.06714	3.95493	3.51103
SMc00521	-12.4066	121.76	x	-12.3791	4.72496	x
SMc00520	x	x	N/A	x	x	N/A
SMc00519	34.8263	11.8399	23.3331	29.7243	53.6398	41.682
SMc00518	17.7588	7.9851	12.872	x	x	N/A
SMc00517	-1471.62	177.55	x	x	11.3984	N/A
SMc00516	-12.6092	-24.3223	x	x	x	N/A
SMc00515	4.51564	2.7644	3.64002	x	5.76501	N/A
SMc00514	2.52301	2.48265	2.50283	x	3.41007	N/A
SMc00513	4.20067	2.03018	3.11543	7.18848	4.93954	6.06401
SMc00512	-16.7447	6.60404	x	-31.7834	7.33615	x
SMc00511	15.8894	8.44548	12.1674	26.3607	17.6059	21.9833
SMc00510	11.766	19.7438	15.7549	7.32391	-50.6172	x
SMc00509	x	44.0772	N/A	x	x	N/A
SMc00508	4.76055	4.18417	4.47236	8.4187	8.38727	8.40298
SMc00507	5.60289	5.41176	5.50732	4.89948	7.32606	6.11277
SMc00506	-62.7834	29.4309	x	25.3507	39.7474	32.549
SMc00505	x	x	N/A	x	5.13547	N/A
SMc00504	x	x	N/A	x	x	N/A
SMc00503	x	x	N/A	x	x	N/A
SMc00502	x	x	N/A	x	x	N/A
SMc00501	x	x	N/A	x	x	N/A
SMc00500	x	x	N/A	x	x	N/A
SMc00499	x	x	N/A	x	x	N/A
SMc00498	x	x	N/A	x	x	N/A
SMc00497	x	14.8035	N/A	x	x	N/A
SMc00496	5.76728	6.59397	6.18063	7.61792	8.68752	8.15272
SMc00495	2.28425	2.49566	2.38995	2.36676	3.63572	3.00124
SMc00494	6.76064	3.62405	5.19235	4.86709	6.66577	5.76643
SMc00493	3.21484	3.38015	3.2975	5.0244	4.46213	4.74326
SMc00492	4.7779	-5.96233	x	-3.81664	6.19648	x
SMc00491	x	x	N/A	x	x	N/A
SMc00490	9.25951	6.93589	8.0977	-25.898	-64.8753	x
SMc00489	1.96463	1.54598	1.7553	2.52354	4.12503	3.32428
SMc00488	3.19252	2.98512	3.08882	4.075	5.25075	4.66287
SMc00487	46.892	5.08817	25.9901	-25.56	2239.09	x
SMc00538	3.00812	2.76807	2.8881	5.18343	5.82462	5.50403
SMc00537	5.08987	7.86592	6.47789	10.2261	16.0248	13.1254
SMc00536	14.1445	19.0902	16.6174	65.9947	58.9105	62.4526
SMc00535	19.6246	24.0216	21.8231	22.7659	17.4633	20.1146
SMc00534	2.63946	2.87303	2.75624	10.5072	6.08794	8.29757
SMc00486	9.46181	4.73368	7.09774	11.9176	11.0559	11.4867
SMc00485	3.3275	3.63913	3.48332	6.84433	9.39608	8.1202
SMc00484	3.44549	3.38668	3.41608	7.93294	9.52016	8.72655
SMc00483	-10.295	6.17542	x	15.4616	16.7262	16.0939
SMc00482	2.5803	2.58435	2.58233	3.17656	5.3605	4.26853
SMc00481	2.96708	6.90447	4.93577	20.937	-16.3343	x
SMc00480	11.3629	7.21241	9.28765	7.53717	10.3239	8.93051
SMc00479	196.654	20.5645	108.609	-20.6655	10.3954	x
SMc00549	x	x	N/A	x	x	N/A
SMc00478	x	x	N/A	x	x	N/A
SMc00477	x	x	N/A	x	x	N/A
SMc00476	11.3397	3.5745	7.45711	x	x	N/A
SMc00475	6.65082	5.78497	6.2179	10.2871	11.5422	10.9146
SMc00760	4.19062	5.42903	4.80983	5.2972	9.5957	7.44645
SMc00473	9.1775	12.3395	10.7585	9.70488	9.10624	9.40556
SMc00472	5.75257	6.08756	5.92007	6.15419	11.0243	8.58926
SMc00471	2.83433	2.65322	2.74377	4.74873	6.1409	5.44481
SMc00470	5.24797	5.21023	5.2291	14.7963	11.8194	13.3078
SMc00469	3.2011	3.37235	3.28673	4.45819	4.26204	4.36011
SMc00468	x	x	N/A	x	x	N/A
SMc00467	-28.5481	5.17997	x	13.1795	5.94648	9.56301
SMc00466	9.80136	6.40538	8.10337	-24.0891	18.6786	x
SMc00548	1.64398	1.02011	1.33205	1.61184	1.55232	1.58208
SMc00465	14.1211	7.68719	10.9042	x	5.6088	N/A
SMc00463	5.33387	3.01419	4.17403	x	8.97646	N/A
SMc00462	2.76368	2.93878	2.85123	7.7982	4.9269	6.36255
SMc00194	x	2.1302	N/A	x	x	N/A
SMc00193	x	x	N/A	x	x	N/A
SMc00192	1.62794	1.69942	1.66368	x	1.73673	N/A
SMc00191	25.0048	-34.965	x	-35.9065	-49.7105	x
SMc00190	4.98901	4.56196	4.77548	9.84994	8.5889	9.21942
SMc00189	25.4491	33.1715	29.3103	26.333	65.5118	45.9224
SMc00188	7.33736	6.21676	6.77706	6.47144	10.3995	8.43546
SMc00187	5.5948	4.49962	5.04721	6.00293	7.74666	6.87479
SMc00186	8.64296	8.07401	8.35849	24.7643	55.1272	39.9457
SMc00185	12.0354	13.4947	12.765	17.9415	18.5276	18.2345
SMc00184	x	x	N/A	x	x	N/A
SMc00183	x	x	N/A	x	x	N/A
SMc00182	x	x	N/A	x	x	N/A
SMc00196	x	x	N/A	x	x	N/A
SMc00181	x	x	N/A	x	x	N/A
SMc00180	2.67107	2.74726	2.70917	4.04944	4.14851	4.09897
SMc00179	10.1139	3.58567	6.84977	4.15558	2.17488	3.16523
SMc00178	6.99377	43.4746	25.2342	5.18232	26.4282	15.8053
SMc00177	5.60563	4.12227	4.86395	14.4663	15.1806	14.8234
SMc00176	4.81272	4.09229	4.4525	9.21443	8.31318	8.76381
SMc00175	-35.411	13.0278	x	5.25183	6.85107	6.05145
SMc00174	2.56348	2.62501	2.59425	5.44864	4.35052	4.89958
SMc00459	x	x	N/A	x	x	N/A
SMc00172	5.27248	5.25928	5.26588	14.2133	9.62639	11.9199
SMc00171	3.36982	2.16399	2.7669	1.72082	5.37194	3.54638
SMc00169	5.19191	5.20786	5.19988	7.16231	8.00406	7.58318
SMc00170	7.39287	7.31123	7.35205	10.7269	14.5029	12.6149
SMc00168	173.234	4.98513	89.1096	x	x	N/A
SMc00167	8.59673	x	N/A	x	x	N/A
SMc00166	x	x	N/A	x	x	N/A
SMc00165	x	x	N/A	x	x	N/A
SMc00164	x	x	N/A	x	x	N/A
SMc00163	x	x	N/A	x	x	N/A
SMc00162	-5.74177	-34.6273	x	-3.89606	-7.22225	x
SMc00161	3.14675	3.62969	3.38822	5.63722	5.16946	5.40334
SMc04438	x	x	N/A	x	x	N/A
SMc00195	x	2.57113	N/A	x	x	N/A
SMc00159	x	x	N/A	x	x	N/A
SMc00158	4.95379	4.38946	4.67163	10.3993	8.83367	9.61648
SMc00157	44.0701	7.92993	26	x	x	N/A
SMc00156	x	x	N/A	x	x	N/A
SMc00155	4.25382	3.77114	4.01248	7.01287	8.57397	7.79342
SMc00154	7.58431	4.12016	5.85223	7.08112	30.1531	18.6171
SMc00153	7.13761	7.51405	7.32583	31.2978	9.65044	20.4741
SMc00152	2.08445	1.75882	1.92164	x	3.04306	N/A
SMc00151	1.63422	1.86152	1.74787	x	2.36173	N/A
SMc00150	5.33243	4.84122	5.08683	7.87665	10.0024	8.93954
SMc00149	9.72428	7.42809	8.57619	8.90122	9.71866	9.30994
SMc00148	4.1442	6.09265	5.11842	17.9593	7.06622	12.5128
SMc00147	x	x	N/A	x	x	N/A
SMc00146	x	x	N/A	x	x	N/A
SMc00145	x	x	N/A	x	x	N/A
SMc00144	2.93689	2.50234	2.71961	4.99102	4.71495	4.85298
SMc00197	6.5568	7.61763	7.08722	25.752	13.8798	19.8159
SMc00143	-7.29236	-13.7876	x	x	x	N/A
SMc00142	x	-14.3865	x	x	x	N/A
SMc00141	7.47606	10.1451	8.81059	39.4278	102.876	71.1517
SMc00198	x	x	N/A	x	x	N/A
SMc00140	5.35923	4.41768	4.88845	7.47648	6.36	6.91824
SMc00139	4.92329	5.00728	4.96529	9.66144	6.18515	7.92329
SMc00138	5.3119	5.43106	5.37148	6.97396	11.1226	9.04829
SMc00137	x	x	N/A	x	x	N/A
SMc00136	13.1499	22.9249	18.0374	x	x	N/A
SMc00135	x	x	N/A	x	x	N/A
SMc00134	2.07119	2.23676	2.15398	7.82928	6.1551	6.99219
SMc00133	5.58862	4.76202	5.17532	6.5899	6.79594	6.69292
SMc00132	x	-7.98796	x	x	x	N/A
SMc00131	3.69676	4.61785	4.1573	x	7.14319	N/A
SMc04210	-13.5168	8.80746	x	-356.535	18.5988	x
SMc04211	-16.1324	22.0485	x	-852.921	264.912	x
SMc04212	4.40605	2.0301	3.21807	3.98557	5.01228	4.49892
SMc04213	5.94843	x	N/A	x	6.19091	N/A
SMc04214	4.19559	4.29629	4.24594	7.233	11.5543	9.39366
SMc04215	-19.1776	-28.739	x	-17.3478	28.781	x
SMc04216	x	x	N/A	x	x	N/A
SMc04217	5.86195	5.82757	5.84476	x	x	N/A
SMc04218	7.26993	4.09476	5.68234	x	-11.007	x
SMc04219	4.95883	5.00669	4.98276	2.56552	8.05895	5.31224
SMc04220	x	x	N/A	x	x	N/A
SMc04221	4.42196	x	N/A	x	x	N/A
SMc04222	x	x	N/A	x	x	N/A
SMc04223	x	x	N/A	x	x	N/A
SMc04224	x	x	N/A	x	x	N/A
SMc04225	7.47071	6.10853	6.78962	10.821	7.08265	8.95183
SMc04226	-29.1398	15.4989	x	x	-9.85454	x
SMc04227	4.7102	5.06993	4.89006	9.07522	7.38312	8.22917
SMc04228	x	x	N/A	x	x	N/A
SMc04229	x	x	N/A	x	x	N/A
SMc04230	x	x	N/A	x	4.94048	N/A
SMc04231	4.04596	3.28747	3.66671	165.263	6.15204	85.7073
SMc04232	x	x	N/A	x	x	N/A
SMc04233	x	3.17322	N/A	x	x	N/A
SMc04234	12.7791	15.8494	14.3142	10.2833	18.7388	14.511
SMc04235	6.07939	5.13851	5.60895	6.1949	6.44709	6.32099
SMc04236	x	x	N/A	x	x	N/A
SMc04237	x	x	N/A	x	x	N/A
SMc04238	x	x	N/A	x	x	N/A
SMc04239	x	x	N/A	x	x	N/A
SMc04240	119.494	7.37118	63.4326	x	22.2307	N/A
SMc04241	x	18.4459	N/A	x	x	N/A
SMc04242	x	x	N/A	x	x	N/A
SMc04243	7.65679	-25.7818	x	x	6.89554	N/A
SMc04244	x	x	N/A	x	x	N/A
SMc04245	x	x	N/A	x	x	N/A
SMc04246	x	-44.1256	x	-4.98591	60.8581	x
SMc04247	9.0541	9.60958	9.33184	x	x	N/A
SMc04248	x	x	N/A	x	x	N/A
SMc04249	4.30425	3.94067	4.12246	10.7872	7.46382	9.1255
SMc04250	x	x	N/A	x	x	N/A
SMc05007	x	x	N/A	x	x	N/A
SMc04251	5.12546	4.83443	4.97994	25.6867	9.79972	17.7432
SMc04252	6.40435	6.4446	6.42448	5.46524	16.2118	10.8385
SMc04253	x	x	N/A	x	x	N/A
SMc04254	x	x	N/A	x	x	N/A
SMc04255	x	x	N/A	x	x	N/A
SMc04256	x	x	N/A	x	x	N/A
SMc04257	x	x	N/A	x	x	N/A
SMc04258	x	x	N/A	x	x	N/A
SMc04259	x	x	N/A	x	x	N/A
SMc04260	-17.6015	5.07065	x	x	14.6108	N/A
SMc04261	9.99537	18.0585	14.027	19.7233	8.53447	14.1289
SMc04262	6.78987	6.56158	6.67573	8.02029	10.5358	9.27806
SMc04263	6.95429	4.02982	5.49205	9.35733	4.48484	6.92109
SMc04264	10.9932	1.78653	6.38988	x	3.57038	N/A
SMc04265	x	x	N/A	x	x	N/A
SMc04266	x	x	N/A	x	x	N/A
SMc04268	-52.9741	-48.2956	x	-15.0342	-10.0422	x
SMc04270	-10.9062	-43.2713	x	-9.79601	-11.953	x
SMc04273	17.1085	11.6769	14.3927	53.1171	-75.7384	x
SMc04275	10.9431	10.8419	10.8925	23.7873	21.2239	22.5056
SMc04277	4.45209	3.10403	3.77806	7.4494	13.7178	10.5836
SMc04278	2.61017	3.05957	2.83487	3.52304	4.8055	4.16427
SMc04279	22.1898	-11.1396	x	38.4896	-156.797	x
SMc04281	6.50107	5.79549	6.14828	102.015	293.015	197.515
SMc04282	5.55949	5.29377	5.42663	15.4389	16.0225	15.7307
SMc04284	6.98949	6.16703	6.57826	39.9763	19.0082	29.4923
SMc04285	3.09316	9.00188	6.04752	22.6955	17.9501	20.3228
SMc04286	2.11257	x	N/A	x	2.70264	N/A
SMc04288	x	x	N/A	x	x	N/A
SMc04290	139.857	-17.5544	x	x	x	N/A
SMc04293	9.54595	-50.4537	x	x	x	N/A
SMc04294	x	x	N/A	x	x	N/A
SMc04295	12.5061	7.8522	10.1792	13.7013	13.0786	13.39
SMc04297	x	x	N/A	x	x	N/A
SMc04301	x	x	N/A	x	x	N/A
SMc04302	-6.47857	-7.3894	x	x	-5.57431	x
SMc04303	-31.9597	85.3976	x	-11.8036	-11.3365	x
SMc04304	11.1912	18.5113	14.8513	21.4468	-34.252	x
SMc04305	10.8084	-95.9901	x	-129.75	21.9165	x
SMc04306	x	x	N/A	x	x	N/A
SMc04307	x	x	N/A	x	x	N/A
SMc04308	-10.787	-9.8749	x	-4.42702	12.7365	x
SMc04309	5.00634	4.04509	4.52572	7.4535	7.69269	7.5731
SMc04310	x	x	N/A	x	x	N/A
SMc04311	3.0109	6.6233	4.8171	x	x	N/A
SMc04439	7.90086	-13.0439	x	x	x	N/A
SMc04312	x	x	N/A	x	x	N/A
SMc04313	x	x	N/A	x	x	N/A
SMc04314	x	x	N/A	x	x	N/A
SMc04315	x	x	N/A	x	x	N/A
SMc04325	3.45168	4.38374	3.91771	3.8961	5.24277	4.56944
SMc04326	-5.48579	-12.6598	x	x	x	N/A
SMc04327	x	x	N/A	x	x	N/A
SMc04328	x	x	N/A	x	x	N/A
SMc04329	x	150.968	N/A	-1698.07	17.1773	x
SMc04330	5.41368	6.57327	5.99348	9.43159	7.59008	8.51083
SMc04331	4.30771	5.15647	4.73209	x	6.08573	N/A
SMc04332	-60.276	50.0772	x	29.3241	30.7675	30.0458
SMc04333	x	x	N/A	x	x	N/A
SMc04334	x	x	N/A	x	x	N/A
SMc05020	x	x	N/A	x	x	N/A
SMc04335	x	x	N/A	x	x	N/A
SMc04336	x	x	N/A	x	x	N/A
SMc04337	x	x	N/A	x	x	N/A
SMc04339	x	x	N/A	x	x	N/A
SMc04340	x	x	N/A	x	x	N/A
SMc04342	6.11426	5.12223	5.61824	-5.46858	14.7939	x
SMc04345	60.5729	6.59476	33.5838	x	x	N/A
SMc04347	6.06714	4.27038	5.16876	10.5842	15.4894	13.0368
SMc04451	x	-5.43243	x	x	x	N/A
SMc04161	x	x	N/A	x	x	N/A
SMc04162	x	x	N/A	x	x	N/A
SMc04163	x	x	N/A	x	x	N/A
[truncated: 4,234 more rows]

## Sheet: Log2 ratio
Gene	RNase E delta IDR/WT Log(2) ratio	p-value	p<0.05
SMc02793	ND	N/A	N/A
SMc02792	ND	N/A	N/A
SMc02791	ND	N/A	N/A
SMc02790	ND	N/A	N/A
SMc02789	0.993662	0.0102732	SMc02789
SMc02788	0.307635	0.186538	N/A
SMc02787	ND	N/A	N/A
SMc02786	0.588431	0.31533	N/A
SMc02785	ND	N/A	N/A
SMc02784	ND	N/A	N/A
SMc02783	ND	N/A	N/A
SMc02782	0.901486	0.11104	N/A
SMc02781	ND	N/A	N/A
SMc02780	ND	N/A	N/A
SMc02779	ND	N/A	N/A
SMc02778	ND	N/A	N/A
SMc02777	ND	N/A	N/A
SMc02776	ND	N/A	N/A
SMc02775	ND	N/A	N/A
SMc02774	ND	N/A	N/A
SMc02773	ND	N/A	N/A
SMc02772	ND	N/A	N/A
SMc02771	ND	N/A	N/A
SMc02770	ND	N/A	N/A
SMc02769	ND	N/A	N/A
SMc02768	ND	N/A	N/A
SMc02767	0.31048	0.285631	N/A
SMc02766	0.422276	0.0624327	N/A
SMc02765	1.04235	0.0574302	N/A
SMc02764	ND	N/A	N/A
SMc02763	ND	N/A	N/A
SMc02762	ND	N/A	N/A
SMc02761	-0.151381	0.428092	N/A
SMc02760	ND	N/A	N/A
SMc02759	ND	N/A	N/A
SMc02758	1.04148	0.0887418	N/A
SMc02757	ND	N/A	N/A
SMc02756	0.825725	0.118766	N/A
SMc02755	ND	N/A	N/A
SMc02754	ND	N/A	N/A
SMc02753	0.779719	0.0521257	N/A
SMc02752	ND	N/A	N/A
SMc04446	0.909889	0.0120945	SMc04446
SMc02560	0.548268	0.323168	N/A
SMc02562	0.009209	0.490406	N/A
SMc02563	ND	N/A	N/A
SMc02564	ND	N/A	N/A
SMc02566	ND	N/A	N/A
SMc02567	ND	N/A	N/A
SMc02568	ND	N/A	N/A
SMc02569	ND	N/A	N/A
SMc02570	ND	N/A	N/A
SMc02572	ND	N/A	N/A
SMc02573	0.64043	0.10826	N/A
SMc02574	0.353226	0.201868	N/A
SMc02575	ND	N/A	N/A
SMc02576	ND	N/A	N/A
SMc02577	ND	N/A	N/A
SMc02578	ND	N/A	N/A
SMc02579	ND	N/A	N/A
SMc02580	0.764347	0.240271	N/A
SMc02581	ND	N/A	N/A
SMc02582	0.969648	0.090559	N/A
SMc02583	ND	N/A	N/A
SMc02584	0.519741	0.0156671	SMc02584
SMc02585	0.729346	0.056137	N/A
SMc02586	ND	N/A	N/A
SMc02587	ND	N/A	N/A
SMc02588	ND	N/A	N/A
SMc02589	ND	N/A	N/A
SMc02590	ND	N/A	N/A
SMc02591	ND	N/A	N/A
SMc02592	ND	N/A	N/A
SMc02593	ND	N/A	N/A
SMc02594	ND	N/A	N/A
SMc02595	ND	N/A	N/A
SMc02596	ND	N/A	N/A
SMc04463	ND	N/A	N/A
SMc02600	ND	N/A	N/A
SMc02602	ND	N/A	N/A
SMc02604	ND	N/A	N/A
SMc02605	ND	N/A	N/A
SMc02606	ND	N/A	N/A
SMc02607	ND	N/A	N/A
SMc02608	ND	N/A	N/A
SMc02609	ND	N/A	N/A
SMc02610	ND	N/A	N/A
SMc02611	ND	N/A	N/A
SMc02612	ND	N/A	N/A
SMc02613	ND	N/A	N/A
SMc02614	ND	N/A	N/A
SMc02615	ND	N/A	N/A
SMc02616	ND	N/A	N/A
SMc02617	ND	N/A	N/A
SMc02618	ND	N/A	N/A
SMc02619	ND	N/A	N/A
SMc02620	ND	N/A	N/A
SMc04154	ND	N/A	N/A
SMc04153	ND	N/A	N/A
SMc04152	ND	N/A	N/A
SMc04151	ND	N/A	N/A
SMc04150	ND	N/A	N/A
SMc04149	ND	N/A	N/A
SMc04148	ND	N/A	N/A
SMc04147	ND	N/A	N/A
SMc04146	ND	N/A	N/A
SMc04145	ND	N/A	N/A
SMc04144	ND	N/A	N/A
SMc04143	ND	N/A	N/A
SMc04142	ND	N/A	N/A
SMc04141	ND	N/A	N/A
SMc04140	ND	N/A	N/A
SMc04139	ND	N/A	N/A
SMc04138	ND	N/A	N/A
SMc04137	ND	N/A	N/A
SMc04136	ND	N/A	N/A
SMc04135	ND	N/A	N/A
SMc04134	ND	N/A	N/A
SMc04133	ND	N/A	N/A
SMc04132	ND	N/A	N/A
SMc04131	ND	N/A	N/A
SMc04130	ND	N/A	N/A
SMc04129	ND	N/A	N/A
SMc04128	ND	N/A	N/A
SMc04127	0.743215	0.064401	N/A
SMc04126	0.771409	0.128269	N/A
SMc04125	ND	N/A	N/A
SMc04124	ND	N/A	N/A
SMc04123	ND	N/A	N/A
SMc04122	ND	N/A	N/A
SMc04121	ND	N/A	N/A
SMc04120	ND	N/A	N/A
SMc04119	ND	N/A	N/A
SMc04118	ND	N/A	N/A
SMc04117	ND	N/A	N/A
SMc04116	ND	N/A	N/A
SMc04115	ND	N/A	N/A
SMc04114	-0.0600034	0.403856	N/A
SMc04113	ND	N/A	N/A
SMc04112	1.48534	0.0171834	SMc04112
SMc04111	1.20659	0.0780057	N/A
SMc04110	ND	N/A	N/A
SMc04109	ND	N/A	N/A
SMc02820	ND	N/A	N/A
SMc02821	ND	N/A	N/A
SMc02822	ND	N/A	N/A
SMc02823	ND	N/A	N/A
SMc02824	0.456187	0.108423	N/A
SMc02825	ND	N/A	N/A
SMc02826	1.38016	0.0366252	SMc02826
SMc02827	ND	N/A	N/A
SMc02828	ND	N/A	N/A
SMc02829	ND	N/A	N/A
SMc02830	1.81141	0.118811	N/A
SMc02831	0.725019	0.0273559	SMc02831
SMc02832	ND	N/A	N/A
SMc02833	ND	N/A	N/A
SMc02834	ND	N/A	N/A
SMc02835	ND	N/A	N/A
SMc02836	0.790231	0.0504924	N/A
SMc02837	ND	N/A	N/A
SMc02838	ND	N/A	N/A
SMc02937	ND	N/A	N/A
SMc02839	ND	N/A	N/A
SMc02840	ND	N/A	N/A
SMc02841	ND	N/A	N/A
SMc02842	ND	N/A	N/A
SMc02843	ND	N/A	N/A
SMc02844	ND	N/A	N/A
SMc02845	ND	N/A	N/A
SMc02846	0.827563	0.06626	N/A
SMc02847	ND	N/A	N/A
SMc02848	1.49752	0.0734934	N/A
SMc02849	ND	N/A	N/A
SMc02850	0.873698	0.199009	N/A
SMc02851	ND	N/A	N/A
SMc02852	0.596128	0.0868005	N/A
SMc02853	ND	N/A	N/A
SMc02854	ND	N/A	N/A
SMc02855	ND	N/A	N/A
SMc02856	1.38724	0.0229245	SMc02856
SMc02857	0.982793	0.0326482	SMc02857
SMc02858	1.06391	0.147287	N/A
SMc02859	ND	N/A	N/A
SMc02860	ND	N/A	N/A
SMc02861	ND	N/A	N/A
SMc02862	ND	N/A	N/A
SMc02863	ND	N/A	N/A
SMc02864	ND	N/A	N/A
SMc02865	ND	N/A	N/A
SMc02866	ND	N/A	N/A
SMc02867	ND	N/A	N/A
SMc02868	ND	N/A	N/A
SMc02869	ND	N/A	N/A
SMc02870	ND	N/A	N/A
SMc02871	ND	N/A	N/A
SMc02872	ND	N/A	N/A
SMc02873	ND	N/A	N/A
SMc02874	ND	N/A	N/A
SMc02875	ND	N/A	N/A
SMc02876	ND	N/A	N/A
SMc02877	ND	N/A	N/A
SMc02878	ND	N/A	N/A
SMc02879	ND	N/A	N/A
SMc02880	ND	N/A	N/A
SMc02881	0.955648	0.0983229	N/A
SMc02882	ND	N/A	N/A
SMc02883	ND	N/A	N/A
SMc02884	1.21318	0.0821667	N/A
SMc02885	ND	N/A	N/A
SMc02886	ND	N/A	N/A
SMc02887	ND	N/A	N/A
SMc05001	ND	N/A	N/A
SMc02888	ND	N/A	N/A
SMc02889	ND	N/A	N/A
SMc02890	ND	N/A	N/A
SMc02891	ND	N/A	N/A
SMc02892	ND	N/A	N/A
SMc02893	ND	N/A	N/A
SMc02894	ND	N/A	N/A
SMc02895	0.784516	0.0958728	N/A
SMc02896	ND	N/A	N/A
SMc02897	0.59845	0.00984534	SMc02897
SMc02898	1.01354	0.073618	N/A
SMc02899	ND	N/A	N/A
SMc02900	0.795147	0.0203958	SMc02900
SMc02901	ND	N/A	N/A
SMc02902	ND	N/A	N/A
SMc02903	ND	N/A	N/A
SMc02904	ND	N/A	N/A
SMc02905	1.18943	0.0467518	SMc02905
SMc02906	ND	N/A	N/A
SMc02907	ND	N/A	N/A
SMc02908	1.16849	0.0424735	SMc02908
SMc02909	1.55136	0.0758182	N/A
SMc02910	0.742772	0.0221416	SMc02910
SMc02911	0.255961	0.324643	N/A
SMc02912	0.958364	0.0241459	SMc02912
SMc02913	ND	N/A	N/A
SMc02914	ND	N/A	N/A
SMc00320	ND	N/A	N/A
SMc00321	ND	N/A	N/A
SMc00322	ND	N/A	N/A
SMc00323	ND	N/A	N/A
SMc00324	ND	N/A	N/A
SMc00325	ND	N/A	N/A
SMc00326	ND	N/A	N/A
SMc00327	0.724162	0.0554198	N/A
SMc00328	0.270938	0.241945	N/A
SMc00329	ND	N/A	N/A
SMc00330	1.10741	0.00967814	SMc00330
SMc00331	ND	N/A	N/A
SMc00332	-0.418348	0.124869	N/A
SMc00333	1.04851	0.065582	N/A
SMc00334	0.526818	0.0662989	N/A
SMc00335	ND	N/A	N/A
SMc00336	ND	N/A	N/A
SMc00337	ND	N/A	N/A
SMc00338	ND	N/A	N/A
SMc00339	ND	N/A	N/A
SMc00340	ND	N/A	N/A
SMc00341	ND	N/A	N/A
SMc00342	ND	N/A	N/A
SMc00343	ND	N/A	N/A
SMc00344	ND	N/A	N/A
SMc00345	ND	N/A	N/A
SMc00346	ND	N/A	N/A
SMc00347	ND	N/A	N/A
SMc00348	0.122056	0.163113	N/A
SMc00349	0.246939	0.230487	N/A
SMc00350	ND	N/A	N/A
SMc00351	ND	N/A	N/A
SMc00352	ND	N/A	N/A
SMc00353	ND	N/A	N/A
SMc00354	0.505387	0.0744709	N/A
SMc00355	ND	N/A	N/A
SMc00356	ND	N/A	N/A
SMc00357	-0.170789	0.0842053	N/A
SMc00358	1.22988	0.0572664	N/A
SMc00359	ND	N/A	N/A
SMc00360	0.550545	0.0214089	SMc00360
SMc00361	ND	N/A	N/A
SMc00362	0.365742	0.333746	N/A
SMc00363	0.919373	0.0132769	SMc00363
SMc00364	1.20648	0.0977329	N/A
SMc00365	ND	N/A	N/A
SMc00366	ND	N/A	N/A
SMc00367	ND	N/A	N/A
SMc00368	ND	N/A	N/A
SMc00369	ND	N/A	N/A
SMc00370	ND	N/A	N/A
SMc00371	ND	N/A	N/A
SMc00372	ND	N/A	N/A
SMc00373	ND	N/A	N/A
SMc00374	ND	N/A	N/A
SMc00375	0.0376752	0.453792	N/A
SMc00376	ND	N/A	N/A
SMc00377	ND	N/A	N/A
SMc00378	ND	N/A	N/A
SMc00379	ND	N/A	N/A
SMc00380	ND	N/A	N/A
SMc00381	ND	N/A	N/A
SMc00382	ND	N/A	N/A
SMc00383	ND	N/A	N/A
SMc00384	ND	N/A	N/A
SMc00385	ND	N/A	N/A
SMc00386	ND	N/A	N/A
SMc00387	ND	N/A	N/A
SMc00388	ND	N/A	N/A
SMc00389	ND	N/A	N/A
SMc00390	ND	N/A	N/A
SMc00391	ND	N/A	N/A
SMc00392	ND	N/A	N/A
SMc00393	ND	N/A	N/A
SMc00394	0.602468	0.0696731	N/A
SMc00395	ND	N/A	N/A
SMc00396	ND	N/A	N/A
SMc00397	ND	N/A	N/A
SMc00460	ND	N/A	N/A
SMc00399	ND	N/A	N/A
SMc00400	ND	N/A	N/A
SMc00401	ND	N/A	N/A
SMc00402	ND	N/A	N/A
SMc00403	ND	N/A	N/A
SMc00404	ND	N/A	N/A
SMc00405	ND	N/A	N/A
SMc00406	ND	N/A	N/A
SMc00407	0.0170891	0.488573	N/A
SMc00408	ND	N/A	N/A
SMc00409	1.39622	0.0256805	SMc00409
SMc00410	0.643005	0.083379	N/A
SMc00411	ND	N/A	N/A
SMc00412	ND	N/A	N/A
SMc00413	0.169728	0.368873	N/A
SMc00414	0.69294	0.0891549	N/A
SMc00415	0.794968	0.0836185	N/A
SMc00416	ND	N/A	N/A
SMc00418	ND	N/A	N/A
SMc00419	ND	N/A	N/A
SMc00420	ND	N/A	N/A
SMc00421	ND	N/A	N/A
SMc00422	ND	N/A	N/A
SMc00423	ND	N/A	N/A
SMc00424	ND	N/A	N/A
SMc00425	ND	N/A	N/A
SMc00461	ND	N/A	N/A
SMc00427	0.39614	0.14217	N/A
SMc00428	ND	N/A	N/A
SMc00429	ND	N/A	N/A
SMc00430	ND	N/A	N/A
SMc00431	ND	N/A	N/A
SMc00432	ND	N/A	N/A
SMc00433	ND	N/A	N/A
SMc01166	ND	N/A	N/A
SMc01165	ND	N/A	N/A
SMc01164	ND	N/A	N/A
SMc01163	ND	N/A	N/A
SMc01162	ND	N/A	N/A
SMc01161	0.935422	0.0873081	N/A
SMc01160	ND	N/A	N/A
SMc01159	ND	N/A	N/A
SMc01158	ND	N/A	N/A
SMc01157	ND	N/A	N/A
SMc01156	ND	N/A	N/A
SMc01155	ND	N/A	N/A
SMc01154	ND	N/A	N/A
SMc01153	ND	N/A	N/A
SMc01152	0.223913	0.0846909	N/A
SMc01167	1.58965	0.0233877	SMc01167
SMc01151	ND	N/A	N/A
SMc01150	ND	N/A	N/A
SMc01149	ND	N/A	N/A
SMc01148	ND	N/A	N/A
SMc01147	ND	N/A	N/A
SMc01146	ND	N/A	N/A
SMc01145	ND	N/A	N/A
SMc01144	0.198344	0.380263	N/A
SMc01143	0.594568	0.266611	N/A
SMc01142	0.215985	0.290719	N/A
SMc01141	0.531704	0.0742253	N/A
SMc01140	-0.170144	0.359796	N/A
SMc01139	ND	N/A	N/A
SMc01138	ND	N/A	N/A
SMc01137	0.647208	0.0949058	N/A
SMc01136	ND	N/A	N/A
SMc01135	0.260489	0.398635	N/A
SMc01134	0.0310061	0.488727	N/A
SMc01133	ND	N/A	N/A
SMc01132	ND	N/A	N/A
SMc01131	0.31932	0.147463	N/A
SMc01130	ND	N/A	N/A
SMc01129	ND	N/A	N/A
SMc01128	ND	N/A	N/A
SMc01127	0.632857	0.0993128	N/A
SMc01126	0.565791	0.0403863	SMc01126
SMc01125	ND	N/A	N/A
SMc01124	0.694913	0.13903	N/A
SMc01123	ND	N/A	N/A
SMc01122	ND	N/A	N/A
SMc01121	0.998629	0.123926	N/A
SMc01120	0.285097	0.295006	N/A
SMc01119	ND	N/A	N/A
SMc01118	ND	N/A	N/A
SMc01117	ND	N/A	N/A
SMc01116	ND	N/A	N/A
SMc01115	1.13527	0.11051	N/A
SMc01114	1.00697	0.0773182	N/A
SMc01113	ND	N/A	N/A
SMc01112	ND	N/A	N/A
SMc01111	ND	N/A	N/A
SMc01110	0.854956	0.0251284	SMc01110
SMc01109	0.982108	0.0466897	SMc01109
SMc01108	ND	N/A	N/A
SMc01107	ND	N/A	N/A
SMc01106	ND	N/A	N/A
SMc01105	ND	N/A	N/A
SMc01104	ND	N/A	N/A
SMc01103	ND	N/A	N/A
SMc01102	ND	N/A	N/A
SMc01101	0.427678	0.207466	N/A
SMc01100	0.940441	0.0163424	SMc01100
SMc01099	ND	N/A	N/A
SMc01098	ND	N/A	N/A
SMc01394	ND	N/A	N/A
SMc01097	ND	N/A	N/A
SMc01096	ND	N/A	N/A
SMc01095	ND	N/A	N/A
SMc01094	ND	N/A	N/A
SMc01093	ND	N/A	N/A
SMc01092	ND	N/A	N/A
SMc01091	ND	N/A	N/A
SMc01090	1.22528	0.177492	N/A
SMc01089	0.481031	0.258088	N/A
SMc01732	0.394318	0.189685	N/A
SMc01731	ND	N/A	N/A
SMc01730	0.556344	0.102257	N/A
SMc01729	1.18257	0.029143	SMc01729
SMc01728	ND	N/A	N/A
SMc01727	ND	N/A	N/A
SMc01726	0.0531822	0.34955	N/A
SMc01725	ND	N/A	N/A
SMc01724	ND	N/A	N/A
SMc01723	ND	N/A	N/A
SMc01722	0.247795	0.289394	N/A
SMc01721	ND	N/A	N/A
SMc01720	0.077531	0.398728	N/A
SMc04434	0.462758	0.173323	N/A
SMc01719	ND	N/A	N/A
SMc01718	ND	N/A	N/A
SMc01717	ND	N/A	N/A
SMc01716	ND	N/A	N/A
SMc01715	ND	N/A	N/A
SMc01714	ND	N/A	N/A
SMc01713	0.488798	0.0737538	N/A
SMc01712	ND	N/A	N/A
SMc01711	ND	N/A	N/A
SMc01710	ND	N/A	N/A
SMc01709	ND	N/A	N/A
SMc01708	ND	N/A	N/A
SMc01707	ND	N/A	N/A
SMc01706	ND	N/A	N/A
SMc01705	ND	N/A	N/A
SMc01704	ND	N/A	N/A
SMc01703	ND	N/A	N/A
SMc01702	ND	N/A	N/A
SMc01701	ND	N/A	N/A
SMc02181	ND	N/A	N/A
SMc02180	ND	N/A	N/A
SMc02179	ND	N/A	N/A
SMc02178	ND	N/A	N/A
SMc02177	ND	N/A	N/A
SMc02176	ND	N/A	N/A
SMc02175	ND	N/A	N/A
SMc02174	ND	N/A	N/A
SMc02173	ND	N/A	N/A
SMc02172	ND	N/A	N/A
SMc02171	ND	N/A	N/A
SMc02170	1.2789	0.0234644	SMc02170
SMc02169	ND	N/A	N/A
SMc02167	ND	N/A	N/A
SMc02166	ND	N/A	N/A
SMc02165	ND	N/A	N/A
SMc02164	ND	N/A	N/A
SMc02163	0.721362	0.0392319	SMc02163
SMc02162	ND	N/A	N/A
SMc02161	ND	N/A	N/A
SMc02160	0.986386	0.0769474	N/A
SMc02159	ND	N/A	N/A
SMc02158	ND	N/A	N/A
SMc02157	ND	N/A	N/A
SMc02156	ND	N/A	N/A
SMc02187	ND	N/A	N/A
SMc02202	ND	N/A	N/A
SMc02201	ND	N/A	N/A
SMc02189	ND	N/A	N/A
SMc02200	ND	N/A	N/A
SMc02184	ND	N/A	N/A
SMc02199	ND	N/A	N/A
SMc02203	ND	N/A	N/A
SMc02155	ND	N/A	N/A
SMc02154	ND	N/A	N/A
SMc04429	ND	N/A	N/A
SMc02153	ND	N/A	N/A
SMc02152	ND	N/A	N/A
SMc02151	ND	N/A	N/A
SMc02150	ND	N/A	N/A
SMc02149	ND	N/A	N/A
SMc02148	ND	N/A	N/A
SMc02147	ND	N/A	N/A
SMc02146	ND	N/A	N/A
SMc02145	1.36245	0.131867	N/A
SMc02144	ND	N/A	N/A
SMc02143	ND	N/A	N/A
SMc02142	ND	N/A	N/A
SMc02141	ND	N/A	N/A
SMc02140	ND	N/A	N/A
SMc02139	1.0072	0.0113639	SMc02139
SMc02138	ND	N/A	N/A
SMc02137	ND	N/A	N/A
SMc02136	ND	N/A	N/A
SMc02135	ND	N/A	N/A
SMc02134	ND	N/A	N/A
SMc02217	ND	N/A	N/A
SMc02218	0.346388	0.253438	N/A
SMc02219	0.980912	0.202685	N/A
SMc02220	ND	N/A	N/A
SMc02221	ND	N/A	N/A
SMc02222	ND	N/A	N/A
SMc02223	ND	N/A	N/A
SMc02224	ND	N/A	N/A
SMc02225	ND	N/A	N/A
SMc02226	ND	N/A	N/A
SMc02227	ND	N/A	N/A
SMc02228	ND	N/A	N/A
SMc02229	ND	N/A	N/A
SMc02230	ND	N/A	N/A
SMc02231	ND	N/A	N/A
SMc02232	1.0531	0.00795836	SMc02232
SMc02234	ND	N/A	N/A
SMc02235	ND	N/A	N/A
SMc02236	ND	N/A	N/A
SMc02237	ND	N/A	N/A
SMc02238	ND	N/A	N/A
SMc02239	ND	N/A	N/A
SMc02240	ND	N/A	N/A
SMc02241	ND	N/A	N/A
SMc02242	ND	N/A	N/A
SMc02243	ND	N/A	N/A
SMc02244	ND	N/A	N/A
SMc02245	ND	N/A	N/A
SMc02246	ND	N/A	N/A
SMc02247	ND	N/A	N/A
SMc02248	ND	N/A	N/A
SMc02249	ND	N/A	N/A
SMc02250	ND	N/A	N/A
SMc02251	0.75623	0.0461073	SMc02251
SMc02252	ND	N/A	N/A
SMc02253	ND	N/A	N/A
SMc02254	ND	N/A	N/A
SMc02255	1.53007	0.0197151	SMc02255
SMc02256	ND	N/A	N/A
SMc02257	ND	N/A	N/A
SMc02258	ND	N/A	N/A
SMc02259	ND	N/A	N/A
SMc02260	ND	N/A	N/A
SMc02261	ND	N/A	N/A
SMc02262	ND	N/A	N/A
SMc02263	ND	N/A	N/A
SMc02264	1.02118	0.0342579	SMc02264
SMc02265	ND	N/A	N/A
SMc02266	ND	N/A	N/A
SMc02267	ND	N/A	N/A
SMc02268	ND	N/A	N/A
SMc02269	ND	N/A	N/A
SMc02270	ND	N/A	N/A
SMc02271	ND	N/A	N/A
SMc02272	ND	N/A	N/A
SMc02273	ND	N/A	N/A
SMc02274	0.434668	0.0195948	SMc02274
SMc02275	0.445325	0.326761	N/A
SMc02276	ND	N/A	N/A
SMc02277	ND	N/A	N/A
SMc02278	ND	N/A	N/A
SMc02279	ND	N/A	N/A
SMc02280	ND	N/A	N/A
SMc02281	ND	N/A	N/A
SMc02282	ND	N/A	N/A
SMc02283	ND	N/A	N/A
SMc02284	ND	N/A	N/A
SMc02285	ND	N/A	N/A
SMc02326	ND	N/A	N/A
SMc02327	ND	N/A	N/A
SMc02328	ND	N/A	N/A
SMc02286	ND	N/A	N/A
SMc02287	ND	N/A	N/A
SMc02289	ND	N/A	N/A
SMc05002	ND	N/A	N/A
SMc02291	ND	N/A	N/A
SMc02292	ND	N/A	N/A
SMc02295	ND	N/A	N/A
SMc02296	ND	N/A	N/A
SMc02297	ND	N/A	N/A
SMc02298	ND	N/A	N/A
SMc02329	ND	N/A	N/A
SMc02300	ND	N/A	N/A
SMc02301	ND	N/A	N/A
SMc02302	ND	N/A	N/A
SMc04430	ND	N/A	N/A
SMc02303	ND	N/A	N/A
SMc02304	ND	N/A	N/A
SMc02305	0.865424	0.0510187	N/A
SMc02306	ND	N/A	N/A
SMc02307	ND	N/A	N/A
SMc02308	ND	N/A	N/A
SMc02309	ND	N/A	N/A
SMc02310	ND	N/A	N/A
SMc02311	0.941815	0.0858725	N/A
SMc02312	ND	N/A	N/A
SMc04431	ND	N/A	N/A
SMc04432	ND	N/A	N/A
SMc02313	ND	N/A	N/A
SMc02314	ND	N/A	N/A
SMc02315	ND	N/A	N/A
SMc02316	ND	N/A	N/A
SMc02317	ND	N/A	N/A
SMc02318	ND	N/A	N/A
SMc02319	ND	N/A	N/A
SMc02320	ND	N/A	N/A
SMc02321	ND	N/A	N/A
SMc02322	ND	N/A	N/A
SMc02323	ND	N/A	N/A
SMc02324	ND	N/A	N/A
SMc02325	ND	N/A	N/A
SMc03000	ND	N/A	N/A
SMc03001	ND	N/A	N/A
SMc03002	ND	N/A	N/A
SMc03003	ND	N/A	N/A
SMc03004	ND	N/A	N/A
SMc03005	ND	N/A	N/A
SMc03006	ND	N/A	N/A
SMc03007	ND	N/A	N/A
SMc03008	ND	N/A	N/A
SMc03009	ND	N/A	N/A
SMc03010	ND	N/A	N/A
SMc03011	ND	N/A	N/A
SMc03012	ND	N/A	N/A
SMc03013	ND	N/A	N/A
SMc03014	ND	N/A	N/A
SMc03015	0.0822124	0.436224	N/A
SMc03016	ND	N/A	N/A
SMc03017	ND	N/A	N/A
SMc03018	ND	N/A	N/A
SMc03019	1.82087	0.0435007	SMc03019
SMc03020	ND	N/A	N/A
SMc03021	ND	N/A	N/A
SMc03022	1.40655	0.0915988	N/A
SMc03023	2.04166	0.00848783	SMc03023
SMc03024	ND	N/A	N/A
SMc03025	ND	N/A	N/A
SMc03026	ND	N/A	N/A
SMc03027	ND	N/A	N/A
SMc03028	ND	N/A	N/A
SMc03029	ND	N/A	N/A
SMc03030	ND	N/A	N/A
SMc03031	ND	N/A	N/A
SMc03032	ND	N/A	N/A
SMc03033	ND	N/A	N/A
SMc03034	ND	N/A	N/A
SMc03035	ND	N/A	N/A
SMc03036	ND	N/A	N/A
SMc03037	ND	N/A	N/A
SMc03038	ND	N/A	N/A
SMc03039	ND	N/A	N/A
SMc03040	ND	N/A	N/A
SMc03041	ND	N/A	N/A
SMc03042	ND	N/A	N/A
SMc03043	ND	N/A	N/A
SMc03044	ND	N/A	N/A
SMc03045	ND	N/A	N/A
SMc03046	ND	N/A	N/A
SMc03047	0.606812	0.0920712	N/A
SMc03048	ND	N/A	N/A
SMc03049	1.58088	0.0481528	SMc03049
SMc03050	ND	N/A	N/A
SMc03051	ND	N/A	N/A
SMc03052	ND	N/A	N/A
SMc03053	ND	N/A	N/A
SMc03054	ND	N/A	N/A
SMc03055	ND	N/A	N/A
SMc03056	ND	N/A	N/A
SMc03071	ND	N/A	N/A
SMc03072	ND	N/A	N/A
SMc03057	ND	N/A	N/A
SMc03058	ND	N/A	N/A
SMc03059	ND	N/A	N/A
SMc03060	ND	N/A	N/A
SMc03061	ND	N/A	N/A
SMc03062	ND	N/A	N/A
SMc03063	ND	N/A	N/A
SMc03064	ND	N/A	N/A
SMc03065	ND	N/A	N/A
SMc03066	ND	N/A	N/A
SMc03067	ND	N/A	N/A
SMc03068	ND	N/A	N/A
SMc03069	ND	N/A	N/A
SMc03070	0.761501	0.0212427	SMc03070
SMc00761	ND	N/A	N/A
SMc00762	ND	N/A	N/A
SMc00763	ND	N/A	N/A
SMc00764	ND	N/A	N/A
SMc00765	ND	N/A	N/A
SMc00766	ND	N/A	N/A
SMc00767	ND	N/A	N/A
SMc00768	ND	N/A	N/A
SMc00769	ND	N/A	N/A
SMc00770	0.961545	0.114139	N/A
SMc00771	ND	N/A	N/A
SMc00772	ND	N/A	N/A
SMc00773	ND	N/A	N/A
SMc00838	ND	N/A	N/A
SMc00774	ND	N/A	N/A
SMc00775	ND	N/A	N/A
SMc00776	ND	N/A	N/A
SMc00777	ND	N/A	N/A
SMc00778	ND	N/A	N/A
SMc00779	ND	N/A	N/A
SMc00780	ND	N/A	N/A
SMc00781	ND	N/A	N/A
SMc00782	ND	N/A	N/A
SMc00783	ND	N/A	N/A
SMc00784	ND	N/A	N/A
SMc00785	ND	N/A	N/A
SMc00786	ND	N/A	N/A
SMc00787	ND	N/A	N/A
SMc00788	ND	N/A	N/A
SMc00789	ND	N/A	N/A
SMc00790	ND	N/A	N/A
SMc00791	ND	N/A	N/A
SMc00792	ND	N/A	N/A
SMc00793	ND	N/A	N/A
SMc00794	ND	N/A	N/A
SMc00795	ND	N/A	N/A
SMc00796	ND	N/A	N/A
SMc00797	0.884516	0.000573327	SMc00797
SMc00798	ND	N/A	N/A
SMc00799	ND	N/A	N/A
SMc00800	ND	N/A	N/A
SMc00801	ND	N/A	N/A
SMc00802	ND	N/A	N/A
SMc00803	ND	N/A	N/A
SMc00804	ND	N/A	N/A
SMc00805	ND	N/A	N/A
SMc00806	ND	N/A	N/A
SMc00807	ND	N/A	N/A
SMc00808	ND	N/A	N/A
SMc00809	ND	N/A	N/A
SMc00810	ND	N/A	N/A
SMc00811	ND	N/A	N/A
SMc00812	ND	N/A	N/A
SMc00813	ND	N/A	N/A
SMc00814	ND	N/A	N/A
SMc00815	0.966139	0.103331	N/A
SMc00816	ND	N/A	N/A
SMc00817	ND	N/A	N/A
SMc00818	ND	N/A	N/A
SMc00819	ND	N/A	N/A
SMc00820	0.750921	0.245127	N/A
SMc00821	0.629868	0.172726	N/A
SMc00822	ND	N/A	N/A
SMc00823	ND	N/A	N/A
SMc00824	ND	N/A	N/A
SMc00825	0.561386	0.17191	N/A
SMc00826	ND	N/A	N/A
SMc00827	1.40022	0.04112	SMc00827
SMc00828	ND	N/A	N/A
SMc00829	ND	N/A	N/A
SMc00830	0.796878	0.0909366	N/A
SMc00831	ND	N/A	N/A
SMc00832	ND	N/A	N/A
SMc00833	ND	N/A	N/A
SMc00926	ND	N/A	N/A
SMc00925	ND	N/A	N/A
SMc00924	ND	N/A	N/A
SMc00923	ND	N/A	N/A
SMc00922	ND	N/A	N/A
SMc00921	ND	N/A	N/A
SMc00931	ND	N/A	N/A
SMc00919	1.15289	0.0379564	SMc00919
SMc00918	ND	N/A	N/A
SMc00917	ND	N/A	N/A
SMc00916	ND	N/A	N/A
SMc00915	ND	N/A	N/A
SMc00914	ND	N/A	N/A
SMc00913	ND	N/A	N/A
SMc00912	ND	N/A	N/A
SMc00911	ND	N/A	N/A
SMc00910	0.254197	0.214241	N/A
SMc00909	ND	N/A	N/A
SMc00908	1.09207	0.160751	N/A
SMc00907	ND	N/A	N/A
SMc00906	ND	N/A	N/A
SMc00905	ND	N/A	N/A
SMc00904	ND	N/A	N/A
SMc00902	ND	N/A	N/A
SMc00930	ND	N/A	N/A
SMc00900	ND	N/A	N/A
SMc00899	ND	N/A	N/A
SMc00898	ND	N/A	N/A
SMc00897	0.506763	0.0325045	SMc00897
SMc00896	0.593858	0.158098	N/A
SMc00895	ND	N/A	N/A
SMc00894	ND	N/A	N/A
SMc00893	ND	N/A	N/A
SMc00892	ND	N/A	N/A
SMc00934	ND	N/A	N/A
SMc00891	ND	N/A	N/A
SMc00933	ND	N/A	N/A
SMc00932	ND	N/A	N/A
SMc00888	1.92063	0.00768898	SMc00888
SMc00887	ND	N/A	N/A
SMc00929	ND	N/A	N/A
SMc00886	ND	N/A	N/A
SMc00885	ND	N/A	N/A
SMc00884	ND	N/A	N/A
SMc00883	ND	N/A	N/A
SMc00882	ND	N/A	N/A
SMc00881	0.648278	0.096944	N/A
SMc00880	1.08725	0.132719	N/A
SMc00879	ND	N/A	N/A
SMc00878	0.651572	0.157514	N/A
SMc00877	ND	N/A	N/A
SMc00876	0.861862	0.0372683	SMc00876
SMc00874	ND	N/A	N/A
SMc00873	ND	N/A	N/A
SMc00928	1.26981	0.180535	N/A
SMc00872	0.554584	0.0304569	SMc00872
SMc00871	0.883642	0.0264692	SMc00871
SMc00870	-0.840216	0.0788509	N/A
SMc00869	ND	N/A	N/A
SMc00868	ND	N/A	N/A
SMc00867	ND	N/A	N/A
SMc00866	ND	N/A	N/A
SMc00865	ND	N/A	N/A
SMc00864	ND	N/A	N/A
SMc00863	ND	N/A	N/A
SMc00862	ND	N/A	N/A
SMc00861	ND	N/A	N/A
SMc00860	1.21794	0.0106819	SMc00860
SMc00859	ND	N/A	N/A
SMc00858	ND	N/A	N/A
SMc00857	ND	N/A	N/A
SMc00856	ND	N/A	N/A
SMc00855	ND	N/A	N/A
SMc00854	ND	N/A	N/A
SMc00853	ND	N/A	N/A
SMc00852	ND	N/A	N/A
SMc00851	ND	N/A	N/A
SMc00850	ND	N/A	N/A
SMc00849	ND	N/A	N/A
SMc00993	ND	N/A	N/A
SMc00992	ND	N/A	N/A
SMc00991	ND	N/A	N/A
SMc00990	0.560606	0.0288855	SMc00990
SMc00994	ND	N/A	N/A
SMc00989	ND	N/A	N/A
SMc00988	ND	N/A	N/A
SMc00987	ND	N/A	N/A
SMc00986	ND	N/A	N/A
SMc00985	1.04478	0.124708	N/A
SMc00984	0.233574	0.248428	N/A
SMc00983	ND	N/A	N/A
SMc00982	ND	N/A	N/A
SMc00981	ND	N/A	N/A
SMc00980	ND	N/A	N/A
SMc00979	ND	N/A	N/A
SMc00978	ND	N/A	N/A
SMc00977	ND	N/A	N/A
SMc00976	ND	N/A	N/A
SMc00975	ND	N/A	N/A
SMc00974	ND	N/A	N/A
SMc00973	ND	N/A	N/A
SMc00972	ND	N/A	N/A
SMc00971	ND	N/A	N/A
SMc00970	ND	N/A	N/A
SMc00969	ND	N/A	N/A
SMc00968	ND	N/A	N/A
SMc00967	ND	N/A	N/A
SMc00966	ND	N/A	N/A
SMc00965	ND	N/A	N/A
SMc00964	ND	N/A	N/A
SMc00963	ND	N/A	N/A
SMc00962	ND	N/A	N/A
SMc00961	ND	N/A	N/A
SMc00960	0.457634	0.157179	N/A
SMc00068	ND	N/A	N/A
SMc00001	ND	N/A	N/A
SMc00069	ND	N/A	N/A
SMc00002	ND	N/A	N/A
SMc00003	ND	N/A	N/A
SMc00005	0.748917	0.0451041	SMc00005
SMc00006	ND	N/A	N/A
SMc00070	ND	N/A	N/A
SMc00007	1.77777	0.0821379	N/A
SMc00008	ND	N/A	N/A
SMc00071	-0.185295	0.142759	N/A
SMc00009	1.09381	0.0280874	SMc00009
SMc00010	ND	N/A	N/A
SMc00450	ND	N/A	N/A
SMc00130	ND	N/A	N/A
SMc00012	ND	N/A	N/A
SMc00013	ND	N/A	N/A
SMc00014	ND	N/A	N/A
SMc00085	ND	N/A	N/A
SMc00016	ND	N/A	N/A
SMc00017	ND	N/A	N/A
SMc00018	ND	N/A	N/A
SMc00072	ND	N/A	N/A
SMc00073	ND	N/A	N/A
SMc00019	ND	N/A	N/A
SMc00074	ND	N/A	N/A
SMc00075	ND	N/A	N/A
SMc00451	1.23381	0.139982	N/A
SMc00077	ND	N/A	N/A
SMc00020	0.517525	0.0764227	N/A
SMc00078	ND	N/A	N/A
SMc00079	ND	N/A	N/A
SMc00080	ND	N/A	N/A
SMc00021	ND	N/A	N/A
SMc00081	ND	N/A	N/A
SMc00452	ND	N/A	N/A
SMc00022	ND	N/A	N/A
SMc00023	-0.0147794	0.4867	N/A
SMc05003	ND	N/A	N/A
SMc00024	ND	N/A	N/A
SMc00025	ND	N/A	N/A
SMc00083	ND	N/A	N/A
SMc00084	ND	N/A	N/A
SMc00026	ND	N/A	N/A
SMc00087	ND	N/A	N/A
SMc00027	ND	N/A	N/A
SMc00028	ND	N/A	N/A
SMc00088	ND	N/A	N/A
SMc00029	ND	N/A	N/A
SMc00089	ND	N/A	N/A
SMc00090	ND	N/A	N/A
SMc00091	ND	N/A	N/A
SMc00092	ND	N/A	N/A
SMc00030	ND	N/A	N/A
SMc00031	ND	N/A	N/A
SMc00093	ND	N/A	N/A
SMc00094	ND	N/A	N/A
SMc00127	ND	N/A	N/A
SMc00095	0.0755019	0.349941	N/A
SMc00032	ND	N/A	N/A
SMc00033	ND	N/A	N/A
SMc00034	ND	N/A	N/A
SMc00096	ND	N/A	N/A
SMc00035	0.705125	0.0551816	N/A
SMc00036	ND	N/A	N/A
SMc00037	ND	N/A	N/A
SMc00097	ND	N/A	N/A
SMc00038	ND	N/A	N/A
SMc00039	ND	N/A	N/A
SMc00098	ND	N/A	N/A
SMc00040	ND	N/A	N/A
SMc00099	ND	N/A	N/A
SMc00100	1.5421	0.000602023	SMc00100
SMc00041	ND	N/A	N/A
SMc00101	ND	N/A	N/A
SMc00225	ND	N/A	N/A
SMc00103	ND	N/A	N/A
SMc00104	ND	N/A	N/A
SMc00105	ND	N/A	N/A
SMc00042	ND	N/A	N/A
SMc00106	ND	N/A	N/A
SMc00043	-0.167785	0.209457	N/A
SMc00107	ND	N/A	N/A
SMc00044	ND	N/A	N/A
SMc00045	ND	N/A	N/A
SMc00086	ND	N/A	N/A
SMc00108	0.573504	0.195856	N/A
SMc00109	ND	N/A	N/A
SMc00047	ND	N/A	N/A
SMc00110	ND	N/A	N/A
SMc00453	ND	N/A	N/A
SMc00112	ND	N/A	N/A
SMc00454	ND	N/A	N/A
SMc00114	0.871338	0.0519747	N/A
SMc00115	ND	N/A	N/A
SMc00048	ND	N/A	N/A
SMc00049	ND	N/A	N/A
SMc00455	ND	N/A	N/A
SMc00116	ND	N/A	N/A
SMc00117	ND	N/A	N/A
SMc00051	0.805461	0.034477	SMc00051
SMc00052	ND	N/A	N/A
SMc00053	ND	N/A	N/A
SMc00054	ND	N/A	N/A
SMc00055	ND	N/A	N/A
SMc00056	ND	N/A	N/A
SMc00057	ND	N/A	N/A
SMc00058	ND	N/A	N/A
SMc00118	ND	N/A	N/A
SMc00456	ND	N/A	N/A
SMc00059	0.792271	0.0576809	N/A
SMc00060	1.39394	0.0688327	N/A
SMc00061	ND	N/A	N/A
SMc00120	0.948407	0.0341016	SMc00120
SMc00062	ND	N/A	N/A
SMc00063	ND	N/A	N/A
SMc00128	ND	N/A	N/A
SMc00457	ND	N/A	N/A
SMc00122	1.15907	0.0752735	N/A
SMc00064	ND	N/A	N/A
SMc00123	ND	N/A	N/A
SMc00065	ND	N/A	N/A
SMc00458	ND	N/A	N/A
SMc00129	ND	N/A	N/A
SMc00067	0.335365	0.0712706	N/A
SMc02361	1.54552	0.0601606	N/A
SMc02362	ND	N/A	N/A
SMc02363	ND	N/A	N/A
SMc02364	ND	N/A	N/A
SMc02365	ND	N/A	N/A
SMc02366	ND	N/A	N/A
SMc02367	ND	N/A	N/A
SMc02368	ND	N/A	N/A
SMc02369	ND	N/A	N/A
SMc02370	1.05724	0.0179654	SMc02370
SMc02371	0.603119	0.142386	N/A
SMc02372	0.020119	0.451024	N/A
SMc02373	ND	N/A	N/A
SMc02374	0.708865	0.203735	N/A
SMc02375	ND	N/A	N/A
SMc02376	1.45719	0.19548	N/A
SMc02377	1.23931	0.0991498	N/A
SMc02378	ND	N/A	N/A
SMc02379	ND	N/A	N/A
SMc02380	ND	N/A	N/A
SMc02381	ND	N/A	N/A
SMc02382	ND	N/A	N/A
SMc02383	ND	N/A	N/A
SMc02384	ND	N/A	N/A
SMc02385	ND	N/A	N/A
SMc02386	ND	N/A	N/A
SMc02387	ND	N/A	N/A
SMc02388	ND	N/A	N/A
SMc02389	ND	N/A	N/A
SMc02390	ND	N/A	N/A
SMc02391	ND	N/A	N/A
SMc02392	ND	N/A	N/A
SMc02393	ND	N/A	N/A
SMc02394	ND	N/A	N/A
SMc02461	ND	N/A	N/A
SMc02396	ND	N/A	N/A
SMc02397	ND	N/A	N/A
SMc02398	ND	N/A	N/A
SMc05004	ND	N/A	N/A
SMc02400	ND	N/A	N/A
SMc02401	ND	N/A	N/A
SMc02403	ND	N/A	N/A
SMc02404	ND	N/A	N/A
SMc02405	ND	N/A	N/A
SMc02406	ND	N/A	N/A
SMc02422	ND	N/A	N/A
SMc02407	0.599999	0.0513943	N/A
SMc02408	0.119709	0.0925187	N/A
SMc02659	0.417533	0.133234	N/A
SMc02658	ND	N/A	N/A
SMc02657	ND	N/A	N/A
SMc02656	ND	N/A	N/A
SMc02655	1.52286	0.040322	SMc02655
SMc02654	ND	N/A	N/A
SMc02653	ND	N/A	N/A
SMc02652	ND	N/A	N/A
SMc02651	ND	N/A	N/A
SMc02650	ND	N/A	N/A
SMc02649	ND	N/A	N/A
SMc02648	ND	N/A	N/A
SMc02647	ND	N/A	N/A
SMc02646	ND	N/A	N/A
SMc02645	ND	N/A	N/A
SMc02644	ND	N/A	N/A
SMc02642	ND	N/A	N/A
SMc02641	0.104977	0.422324	N/A
SMc02640	0.514563	0.284052	N/A
SMc02639	ND	N/A	N/A
SMc02638	ND	N/A	N/A
SMc02637	ND	N/A	N/A
SMc02636	ND	N/A	N/A
SMc02635	ND	N/A	N/A
SMc02634	ND	N/A	N/A
SMc02633	ND	N/A	N/A
SMc02632	ND	N/A	N/A
SMc02631	ND	N/A	N/A
SMc02603	0.83934	0.0169351	SMc02603
SMc02601	ND	N/A	N/A
SMc02599	ND	N/A	N/A
SMc02598	ND	N/A	N/A
SMc02597	ND	N/A	N/A
SMc02661	ND	N/A	N/A
SMc02571	ND	N/A	N/A
SMc02660	ND	N/A	N/A
SMc02565	ND	N/A	N/A
SMc02561	ND	N/A	N/A
SMc02559	ND	N/A	N/A
SMc02558	ND	N/A	N/A
SMc02557	ND	N/A	N/A
SMc02556	ND	N/A	N/A
SMc02555	ND	N/A	N/A
SMc02554	ND	N/A	N/A
SMc02553	ND	N/A	N/A
SMc02552	ND	N/A	N/A
SMc02551	0.297643	0.0738946	N/A
SMc02550	ND	N/A	N/A
SMc02549	ND	N/A	N/A
SMc02548	ND	N/A	N/A
SMc02547	ND	N/A	N/A
SMc02546	ND	N/A	N/A
SMc02545	ND	N/A	N/A
SMc02544	ND	N/A	N/A
SMc02543	1.12471	0.03835	SMc02543
SMc00550	ND	N/A	N/A
SMc00551	ND	N/A	N/A
SMc00552	ND	N/A	N/A
SMc00553	ND	N/A	N/A
SMc00554	1.24558	0.0853619	N/A
SMc00555	0.788039	0.0386578	SMc00555
SMc00556	0.816876	0.200007	N/A
SMc00557	ND	N/A	N/A
SMc00558	ND	N/A	N/A
SMc00559	ND	N/A	N/A
SMc00560	ND	N/A	N/A
SMc00561	0.898572	0.0445272	SMc00561
SMc00562	ND	N/A	N/A
SMc00563	ND	N/A	N/A
SMc00564	ND	N/A	N/A
SMc00565	ND	N/A	N/A
SMc00566	ND	N/A	N/A
SMc00567	ND	N/A	N/A
SMc00568	1.81582	0.11671	N/A
SMc00569	ND	N/A	N/A
SMc00570	ND	N/A	N/A
SMc00571	0.695229	0.0325962	SMc00571
SMc00572	ND	N/A	N/A
SMc00573	0.026756	0.479273	N/A
SMc00574	0.91671	0.0124335	SMc00574
SMc00575	ND	N/A	N/A
SMc00576	ND	N/A	N/A
SMc00577	ND	N/A	N/A
SMc00578	ND	N/A	N/A
SMc00579	ND	N/A	N/A
SMc00580	ND	N/A	N/A
SMc00581	ND	N/A	N/A
SMc00582	1.00947	0.0252255	SMc00582
SMc00583	0.484125	0.0784642	N/A
SMc00584	ND	N/A	N/A
SMc00585	ND	N/A	N/A
SMc00586	ND	N/A	N/A
SMc05005	ND	N/A	N/A
SMc00588	ND	N/A	N/A
SMc00589	ND	N/A	N/A
SMc00590	0.731613	0.0327607	SMc00590
SMc00591	ND	N/A	N/A
SMc00592	0.402048	0.0830811	N/A
SMc00593	ND	N/A	N/A
SMc00594	ND	N/A	N/A
SMc00595	0.705245	0.0761805	N/A
SMc00596	ND	N/A	N/A
SMc00597	ND	N/A	N/A
SMc00598	ND	N/A	N/A
SMc00599	ND	N/A	N/A
SMc00600	ND	N/A	N/A
SMc00601	ND	N/A	N/A
SMc00602	ND	N/A	N/A
SMc00603	ND	N/A	N/A
SMc00604	ND	N/A	N/A
SMc00605	ND	N/A	N/A
SMc00606	ND	N/A	N/A
SMc00607	ND	N/A	N/A
SMc00608	ND	N/A	N/A
SMc00609	0.829767	0.0113434	SMc00609
SMc00610	ND	N/A	N/A
SMc00611	ND	N/A	N/A
SMc00612	ND	N/A	N/A
SMc00613	ND	N/A	N/A
SMc00614	ND	N/A	N/A
SMc00615	ND	N/A	N/A
SMc00616	0.831058	0.131343	N/A
SMc00617	0.74638	0.104756	N/A
SMc00618	ND	N/A	N/A
SMc00619	ND	N/A	N/A
SMc00620	ND	N/A	N/A
SMc00621	ND	N/A	N/A
SMc00622	0.750954	0.0541689	N/A
SMc01754	ND	N/A	N/A
SMc01755	ND	N/A	N/A
SMc01756	0.581363	0.0445777	SMc01756
SMc01757	ND	N/A	N/A
SMc01758	ND	N/A	N/A
SMc01759	ND	N/A	N/A
SMc01760	-0.0464608	0.463089	N/A
SMc01761	0.563102	0.0109539	SMc01761
SMc01762	ND	N/A	N/A
SMc01763	ND	N/A	N/A
SMc01764	ND	N/A	N/A
SMc01765	ND	N/A	N/A
SMc01766	0.802464	0.0302748	SMc01766
SMc01767	ND	N/A	N/A
SMc01768	ND	N/A	N/A
SMc01769	1.3159	0.00657125	SMc01769
SMc01770	0.510792	0.0617477	N/A
SMc01771	0.795739	0.0206997	SMc01771
SMc01772	ND	N/A	N/A
SMc01773	ND	N/A	N/A
SMc01774	ND	N/A	N/A
SMc01775	ND	N/A	N/A
SMc01776	ND	N/A	N/A
SMc01777	0.265093	0.267179	N/A
SMc01778	ND	N/A	N/A
SMc01779	ND	N/A	N/A
SMc01780	ND	N/A	N/A
SMc01781	0.532807	0.0778117	N/A
SMc01782	ND	N/A	N/A
SMc01783	ND	N/A	N/A
SMc01784	ND	N/A	N/A
SMc01785	ND	N/A	N/A
SMc01786	ND	N/A	N/A
SMc01787	1.50214	0.00473985	SMc01787
SMc01788	ND	N/A	N/A
SMc01789	ND	N/A	N/A
SMc01902	ND	N/A	N/A
SMc01790	ND	N/A	N/A
SMc01791	ND	N/A	N/A
SMc01792	1.08162	0.0173709	SMc01792
SMc01793	0.238324	0.252698	N/A
SMc01794	ND	N/A	N/A
SMc01795	ND	N/A	N/A
SMc01796	ND	N/A	N/A
SMc01797	ND	N/A	N/A
SMc01798	ND	N/A	N/A
SMc01799	ND	N/A	N/A
SMc01800	0.762388	0.141811	N/A
SMc01801	ND	N/A	N/A
SMc01802	0.684006	0.180049	N/A
SMc01803	ND	N/A	N/A
SMc01804	ND	N/A	N/A
SMc01805	ND	N/A	N/A
SMc01806	ND	N/A	N/A
SMc01807	ND	N/A	N/A
SMc01808	ND	N/A	N/A
SMc01809	ND	N/A	N/A
SMc01810	ND	N/A	N/A
SMc04433	ND	N/A	N/A
SMc01811	ND	N/A	N/A
SMc01812	ND	N/A	N/A
SMc01813	ND	N/A	N/A
SMc04448	ND	N/A	N/A
SMc01903	0.290476	0.162631	N/A
SMc01904	1.15645	0.00864727	SMc01904
SMc01905	ND	N/A	N/A
SMc01906	ND	N/A	N/A
SMc01907	ND	N/A	N/A
SMc01908	ND	N/A	N/A
SMc01909	1.16757	0.0375036	SMc01909
SMc01910	ND	N/A	N/A
SMc01911	ND	N/A	N/A
SMc01912	0.546469	0.339877	N/A
SMc01913	1.71841	0.104529	N/A
SMc01914	ND	N/A	N/A
SMc01915	ND	N/A	N/A
SMc01916	ND	N/A	N/A
SMc01917	ND	N/A	N/A
SMc01918	ND	N/A	N/A
SMc01919	ND	N/A	N/A
SMc01920	ND	N/A	N/A
SMc01921	ND	N/A	N/A
SMc01922	ND	N/A	N/A
SMc01923	ND	N/A	N/A
SMc01924	ND	N/A	N/A
SMc01925	ND	N/A	N/A
SMc01926	ND	N/A	N/A
SMc01927	ND	N/A	N/A
SMc01928	ND	N/A	N/A
SMc01929	ND	N/A	N/A
SMc01930	ND	N/A	N/A
SMc01931	ND	N/A	N/A
SMc01932	ND	N/A	N/A
SMc01933	ND	N/A	N/A
SMc01934	1.22635	0.0865488	N/A
SMc01935	0.99572	0.123242	N/A
SMc01376	ND	N/A	N/A
SMc01375	1.25705	0.127265	N/A
SMc01374	ND	N/A	N/A
SMc01373	ND	N/A	N/A
SMc01372	ND	N/A	N/A
SMc01371	ND	N/A	N/A
SMc01370	0.145425	0.291299	N/A
SMc01369	-0.226785	0.348322	N/A
SMc01368	ND	N/A	N/A
SMc01367	ND	N/A	N/A
SMc01366	ND	N/A	N/A
SMc01365	ND	N/A	N/A
SMc01364	ND	N/A	N/A
SMc01363	ND	N/A	N/A
SMc01362	ND	N/A	N/A
SMc01361	0.870728	0.0434418	SMc01361
SMc01360	0.833169	0.0667825	N/A
SMc01359	0.350172	0.218935	N/A
SMc01358	ND	N/A	N/A
SMc01357	ND	N/A	N/A
SMc01356	ND	N/A	N/A
SMc01355	ND	N/A	N/A
SMc01354	ND	N/A	N/A
SMc01353	ND	N/A	N/A
SMc01352	0.819906	0.0638972	N/A
SMc01351	ND	N/A	N/A
SMc01350	0.915636	0.127297	N/A
SMc01349	ND	N/A	N/A
SMc01348	0.550226	0.202743	N/A
SMc01347	ND	N/A	N/A
SMc01346	ND	N/A	N/A
SMc01345	ND	N/A	N/A
SMc01344	1.05627	0.0609927	N/A
SMc01343	1.01502	0.0241983	SMc01343
SMc01342	ND	N/A	N/A
SMc01341	ND	N/A	N/A
SMc01340	ND	N/A	N/A
SMc01339	ND	N/A	N/A
SMc01337	ND	N/A	N/A
SMc01336	0.499032	0.10516	N/A
SMc01335	ND	N/A	N/A
SMc01334	1.13596	0.0328703	SMc01334
SMc01333	ND	N/A	N/A
SMc01332	ND	N/A	N/A
SMc01331	ND	N/A	N/A
SMc04435	ND	N/A	N/A
SMc01330	ND	N/A	N/A
SMc01329	ND	N/A	N/A
SMc01328	ND	N/A	N/A
SMc01327	ND	N/A	N/A
SMc01326	ND	N/A	N/A
SMc01325	ND	N/A	N/A
SMc01324	ND	N/A	N/A
SMc01323	0.847679	0.0619397	N/A
SMc01322	0.364428	0.0384197	SMc01322
SMc01321	ND	N/A	N/A
SMc01320	ND	N/A	N/A
SMc01319	ND	N/A	N/A
SMc01318	ND	N/A	N/A
SMc01317	ND	N/A	N/A
SMc01316	ND	N/A	N/A
SMc01315	ND	N/A	N/A
SMc01314	ND	N/A	N/A
SMc01313	ND	N/A	N/A
SMc01312	ND	N/A	N/A
SMc01311	ND	N/A	N/A
SMc01310	ND	N/A	N/A
SMc01309	ND	N/A	N/A
SMc01308	ND	N/A	N/A
SMc01307	ND	N/A	N/A
SMc01306	ND	N/A	N/A
SMc01305	ND	N/A	N/A
SMc01304	ND	N/A	N/A
SMc01303	ND	N/A	N/A
SMc01302	ND	N/A	N/A
SMc01301	ND	N/A	N/A
SMc01300	ND	N/A	N/A
SMc01299	ND	N/A	N/A
SMc01298	ND	N/A	N/A
SMc01297	ND	N/A	N/A
SMc01296	ND	N/A	N/A
SMc01295	ND	N/A	N/A
SMc01294	ND	N/A	N/A
SMc01293	ND	N/A	N/A
SMc01292	ND	N/A	N/A
SMc01291	ND	N/A	N/A
SMc01290	ND	N/A	N/A
SMc01289	ND	N/A	N/A
SMc01288	ND	N/A	N/A
SMc01287	ND	N/A	N/A
SMc01286	ND	N/A	N/A
SMc01285	ND	N/A	N/A
SMc01283	ND	N/A	N/A
SMc01282	ND	N/A	N/A
SMc01281	ND	N/A	N/A
SMc01280	ND	N/A	N/A
SMc01279	ND	N/A	N/A
SMc01278	ND	N/A	N/A
SMc01277	ND	N/A	N/A
SMc01276	ND	N/A	N/A
SMc01275	0.312466	0.0437168	SMc01275
SMc01274	ND	N/A	N/A
SMc01273	ND	N/A	N/A
SMc01272	ND	N/A	N/A
SMc01271	ND	N/A	N/A
SMc01270	ND	N/A	N/A
SMc01269	ND	N/A	N/A
SMc01268	ND	N/A	N/A
SMc01267	ND	N/A	N/A
SMc01266	ND	N/A	N/A
SMc01265	ND	N/A	N/A
SMc01264	ND	N/A	N/A
SMc01263	ND	N/A	N/A
SMc01262	ND	N/A	N/A
SMc01261	ND	N/A	N/A
SMc01260	ND	N/A	N/A
SMc01259	ND	N/A	N/A
SMc01258	ND	N/A	N/A
SMc01257	ND	N/A	N/A
SMc01256	ND	N/A	N/A
SMc00995	ND	N/A	N/A
SMc01068	ND	N/A	N/A
SMc00996	0.628808	0.00505646	SMc00996
SMc00997	ND	N/A	N/A
SMc00998	ND	N/A	N/A
SMc00999	ND	N/A	N/A
SMc01000	ND	N/A	N/A
SMc01001	ND	N/A	N/A
SMc01002	ND	N/A	N/A
SMc01003	ND	N/A	N/A
SMc01004	ND	N/A	N/A
SMc01005	-0.0289636	0.463009	N/A
SMc01006	ND	N/A	N/A
SMc01007	ND	N/A	N/A
SMc01008	ND	N/A	N/A
SMc01009	ND	N/A	N/A
SMc01010	0.898922	0.00272729	SMc01010
SMc01011	1.44157	0.178877	N/A
SMc01012	ND	N/A	N/A
SMc01013	ND	N/A	N/A
SMc01014	ND	N/A	N/A
SMc01015	0.0861701	0.23041	N/A
SMc01016	ND	N/A	N/A
SMc01017	ND	N/A	N/A
SMc01018	1.17427	0.0247753	SMc01018
SMc01019	ND	N/A	N/A
SMc01020	ND	N/A	N/A
SMc01021	ND	N/A	N/A
SMc01022	1.47569	0.235386	N/A
SMc01023	1.07367	0.0117731	SMc01023
SMc01024	0.752797	0.0211094	SMc01024
SMc01025	0.789744	0.0362433	SMc01025
SMc01026	ND	N/A	N/A
SMc01027	ND	N/A	N/A
SMc01028	ND	N/A	N/A
SMc01029	ND	N/A	N/A
SMc01030	0.562517	0.100304	N/A
SMc01031	ND	N/A	N/A
SMc01032	ND	N/A	N/A
SMc01033	ND	N/A	N/A
SMc01034	ND	N/A	N/A
SMc01035	ND	N/A	N/A
SMc01036	ND	N/A	N/A
SMc01037	ND	N/A	N/A
SMc04865	ND	N/A	N/A
SMc01038	ND	N/A	N/A
SMc01039	ND	N/A	N/A
SMc01040	0.205025	0.247991	N/A
SMc01041	ND	N/A	N/A
SMc01042	ND	N/A	N/A
SMc01043	ND	N/A	N/A
SMc01044	ND	N/A	N/A
SMc01045	ND	N/A	N/A
SMc01046	ND	N/A	N/A
SMc01047	ND	N/A	N/A
SMc01048	0.740315	0.325175	N/A
SMc01049	ND	N/A	N/A
SMc01050	ND	N/A	N/A
SMc01051	ND	N/A	N/A
SMc01052	ND	N/A	N/A
SMc01053	ND	N/A	N/A
SMc01054	ND	N/A	N/A
SMc02124	ND	N/A	N/A
SMc02123	ND	N/A	N/A
SMc02122	1.03525	0.214658	N/A
SMc04436	ND	N/A	N/A
SMc02121	0.278951	0.249301	N/A
SMc02120	ND	N/A	N/A
SMc02119	1.9807	0.000623205	SMc02119
SMc02118	ND	N/A	N/A
SMc02117	1.59067	0.0332618	SMc02117
SMc02116	0.679695	0.0981598	N/A
SMc02115	ND	N/A	N/A
SMc02114	ND	N/A	N/A
SMc02113	ND	N/A	N/A
SMc02112	-0.481555	0.214812	N/A
SMc02111	-0.106213	0.415345	N/A
SMc02110	ND	N/A	N/A
SMc02109	1.1325	0.0197823	SMc02109
SMc02108	ND	N/A	N/A
SMc02107	ND	N/A	N/A
SMc02106	ND	N/A	N/A
SMc02105	ND	N/A	N/A
SMc02104	ND	N/A	N/A
SMc02103	ND	N/A	N/A
SMc02102	ND	N/A	N/A
SMc02101	ND	N/A	N/A
SMc02100	ND	N/A	N/A
SMc02099	ND	N/A	N/A
SMc02098	ND	N/A	N/A
SMc02097	ND	N/A	N/A
SMc02096	ND	N/A	N/A
SMc02095	ND	N/A	N/A
SMc02094	1.28956	0.096329	N/A
SMc02093	ND	N/A	N/A
SMc02092	ND	N/A	N/A
SMc02091	ND	N/A	N/A
SMc02090	ND	N/A	N/A
SMc02089	ND	N/A	N/A
SMc02088	ND	N/A	N/A
SMc02087	0.375498	0.107748	N/A
SMc02086	ND	N/A	N/A
SMc02085	ND	N/A	N/A
SMc02084	ND	N/A	N/A
SMc02083	1.07354	0.0330873	SMc02083
SMc02082	0.755552	0.00693136	SMc02082
SMc02081	0.707058	0.0934908	N/A
SMc02080	0.674253	0.000927565	SMc02080
SMc02079	0.901052	0.0625495	N/A
SMc02078	0.188796	0.386604	N/A
SMc02077	ND	N/A	N/A
SMc02076	ND	N/A	N/A
SMc02075	ND	N/A	N/A
SMc02074	ND	N/A	N/A
SMc02073	0.751926	0.0281604	SMc02073
SMc02072	ND	N/A	N/A
SMc02071	ND	N/A	N/A
SMc02070	ND	N/A	N/A
SMc02069	ND	N/A	N/A
SMc02068	0.366417	0.247305	N/A
SMc02067	0.302399	0.215912	N/A
SMc02066	0.817201	0.175255	N/A
SMc02065	0.733008	0.0839595	N/A
SMc02064	ND	N/A	N/A
SMc02063	ND	N/A	N/A
SMc02062	ND	N/A	N/A
SMc02061	ND	N/A	N/A
SMc02060	1.12154	0.0157389	SMc02060
SMc02059	1.38042	0.0637594	N/A
SMc02058	0.862296	0.000445587	SMc02058
SMc02057	1.05219	0.058374	N/A
SMc02056	ND	N/A	N/A
SMc02055	ND	N/A	N/A
SMc02054	ND	N/A	N/A
SMc02053	ND	N/A	N/A
SMc02052	0.320042	0.126367	N/A
SMc02051	0.0558487	0.381248	N/A
SMc02050	0.526084	0.145115	N/A
SMc02049	ND	N/A	N/A
SMc02048	ND	N/A	N/A
SMc02047	0.913585	0.0280911	SMc02047
SMc01242	ND	N/A	N/A
SMc01241	ND	N/A	N/A
SMc01240	ND	N/A	N/A
SMc01239	ND	N/A	N/A
SMc01238	ND	N/A	N/A
SMc01237	ND	N/A	N/A
SMc01236	ND	N/A	N/A
SMc01235	0.88791	0.0279298	SMc01235
SMc01233	0.0123304	0.491307	N/A
SMc01232	ND	N/A	N/A
SMc01231	0.847054	0.0406271	SMc01231
SMc01230	ND	N/A	N/A
SMc01229	ND	N/A	N/A
SMc01228	ND	N/A	N/A
SMc01227	ND	N/A	N/A
SMc01226	ND	N/A	N/A
SMc01225	0.387916	0.0327096	SMc01225
SMc01224	0.576004	0.00958705	SMc01224
SMc01223	ND	N/A	N/A
SMc01222	ND	N/A	N/A
SMc01221	0.19143	0.256286	N/A
SMc01220	ND	N/A	N/A
SMc01219	ND	N/A	N/A
SMc01218	0.324732	0.187484	N/A
SMc01217	ND	N/A	N/A
SMc01216	ND	N/A	N/A
SMc01215	0.708312	0.00627616	SMc01215
SMc01214	0.881562	0.0509785	N/A
SMc01213	ND	N/A	N/A
SMc01212	0.785484	0.202433	N/A
SMc01211	0.381843	0.134412	N/A
SMc01210	ND	N/A	N/A
SMc01209	-0.179678	0.364888	N/A
SMc01700	-0.190454	0.309321	N/A
SMc01208	ND	N/A	N/A
SMc01207	ND	N/A	N/A
SMc01206	ND	N/A	N/A
SMc01205	ND	N/A	N/A
SMc01204	ND	N/A	N/A
SMc01203	0.532557	0.148216	N/A
SMc01202	0.197919	0.258026	N/A
SMc01200	1.14799	0.0830641	N/A
SMc01698	ND	N/A	N/A
SMc02814	ND	N/A	N/A
SMc01199	ND	N/A	N/A
SMc01198	0.516878	0.263807	N/A
SMc01197	ND	N/A	N/A
SMc01196	ND	N/A	N/A
SMc01195	ND	N/A	N/A
SMc01194	ND	N/A	N/A
SMc01193	ND	N/A	N/A
SMc01192	0.71584	0.0899031	N/A
SMc01191	ND	N/A	N/A
SMc01190	ND	N/A	N/A
SMc01189	1.0698	0.197606	N/A
SMc01188	ND	N/A	N/A
SMc01187	0.944333	0.217887	N/A
SMc01186	ND	N/A	N/A
SMc01185	ND	N/A	N/A
SMc01184	ND	N/A	N/A
SMc01183	ND	N/A	N/A
SMc01182	ND	N/A	N/A
SMc01181	ND	N/A	N/A
SMc01180	ND	N/A	N/A
SMc01179	ND	N/A	N/A
SMc01178	ND	N/A	N/A
SMc01177	ND	N/A	N/A
SMc01176	ND	N/A	N/A
SMc01175	ND	N/A	N/A
SMc01174	0.341949	0.222378	N/A
SMc01173	ND	N/A	N/A
SMc01172	ND	N/A	N/A
SMc01171	ND	N/A	N/A
SMc01170	ND	N/A	N/A
SMc01169	ND	N/A	N/A
SMc01168	ND	N/A	N/A
SMc04449	ND	N/A	N/A
SMc00935	ND	N/A	N/A
SMc00936	0.890503	0.0988589	N/A
SMc00937	0.349385	0.175327	N/A
SMc00938	ND	N/A	N/A
SMc00939	ND	N/A	N/A
SMc00940	ND	N/A	N/A
SMc00941	ND	N/A	N/A
SMc00942	ND	N/A	N/A
SMc00943	ND	N/A	N/A
SMc00944	ND	N/A	N/A
SMc00945	0.514951	0.105468	N/A
SMc00946	ND	N/A	N/A
SMc00947	ND	N/A	N/A
SMc00948	ND	N/A	N/A
SMc00949	ND	N/A	N/A
SMc00950	0.54105	0.121317	N/A
SMc00951	ND	N/A	N/A
SMc00952	ND	N/A	N/A
SMc00953	ND	N/A	N/A
SMc00954	ND	N/A	N/A
SMc00955	ND	N/A	N/A
SMc00959	ND	N/A	N/A
SMc00956	ND	N/A	N/A
SMc00958	ND	N/A	N/A
SMc04450	1.17772	0.000914495	SMc04450
SMc00227	ND	N/A	N/A
SMc00228	ND	N/A	N/A
SMc00229	ND	N/A	N/A
SMc00230	ND	N/A	N/A
SMc00231	ND	N/A	N/A
SMc00232	ND	N/A	N/A
SMc00233	ND	N/A	N/A
SMc00234	1.16965	0.0369595	SMc00234
SMc00235	ND	N/A	N/A
SMc00236	ND	N/A	N/A
SMc00237	ND	N/A	N/A
SMc00238	ND	N/A	N/A
SMc00239	ND	N/A	N/A
SMc00240	0.83918	0.0731671	N/A
SMc00241	ND	N/A	N/A
SMc00242	ND	N/A	N/A
SMc00244	ND	N/A	N/A
SMc00243	ND	N/A	N/A
SMc00245	ND	N/A	N/A
SMc00246	0.55744	0.0721503	N/A
SMc00247	0.893415	0.0686168	N/A
SMc00316	0.684634	0.00315344	SMc00316
SMc00317	ND	N/A	N/A
SMc00248	0.836925	0.196983	N/A
SMc00249	ND	N/A	N/A
SMc00250	ND	N/A	N/A
SMc00251	ND	N/A	N/A
SMc00252	ND	N/A	N/A
SMc00253	ND	N/A	N/A
SMc00254	ND	N/A	N/A
SMc04437	ND	N/A	N/A
SMc00255	ND	N/A	N/A
SMc00256	ND	N/A	N/A
SMc00257	ND	N/A	N/A
SMc00258	ND	N/A	N/A
SMc00259	ND	N/A	N/A
SMc00260	ND	N/A	N/A
SMc00261	ND	N/A	N/A
SMc00262	ND	N/A	N/A
SMc00263	ND	N/A	N/A
SMc00264	ND	N/A	N/A
SMc00265	ND	N/A	N/A
SMc00266	ND	N/A	N/A
SMc00267	ND	N/A	N/A
SMc00268	ND	N/A	N/A
SMc00269	ND	N/A	N/A
SMc00270	ND	N/A	N/A
SMc00271	ND	N/A	N/A
SMc00272	ND	N/A	N/A
SMc00273	ND	N/A	N/A
SMc00274	ND	N/A	N/A
SMc00275	ND	N/A	N/A
SMc00276	ND	N/A	N/A
SMc00277	ND	N/A	N/A
SMc00278	ND	N/A	N/A
SMc00279	ND	N/A	N/A
SMc00280	ND	N/A	N/A
SMc00281	ND	N/A	N/A
SMc00282	ND	N/A	N/A
SMc00283	ND	N/A	N/A
SMc00284	ND	N/A	N/A
SMc00285	ND	N/A	N/A
SMc04866	ND	N/A	N/A
SMc00286	ND	N/A	N/A
SMc00287	ND	N/A	N/A
SMc00288	ND	N/A	N/A
SMc00289	0.473501	0.0470032	SMc00289
SMc00290	ND	N/A	N/A
SMc00291	ND	N/A	N/A
SMc00292	ND	N/A	N/A
SMc00293	1.25587	0.0464239	SMc00293
SMc00294	0.929523	0.0871237	N/A
SMc00295	0.890188	0.0744332	N/A
SMc00296	ND	N/A	N/A
SMc00297	ND	N/A	N/A
SMc00298	ND	N/A	N/A
SMc00299	ND	N/A	N/A
SMc00300	ND	N/A	N/A
SMc00301	ND	N/A	N/A
SMc00302	ND	N/A	N/A
SMc00533	ND	N/A	N/A
SMc00532	ND	N/A	N/A
SMc00531	1.06333	0.0139859	SMc00531
SMc00530	0.603159	0.0359438	SMc00530
SMc00529	ND	N/A	N/A
SMc00528	0.479162	0.125595	N/A
SMc05006	ND	N/A	N/A
SMc00527	ND	N/A	N/A
SMc00526	0.866376	0.0436332	SMc00526
SMc00525	1.19495	0.0954331	N/A
SMc00524	ND	N/A	N/A
SMc00523	ND	N/A	N/A
SMc00540	ND	N/A	N/A
SMc00539	ND	N/A	N/A
SMc00522	0.315816	0.177795	N/A
SMc00521	ND	N/A	N/A
SMc00520	ND	N/A	N/A
SMc00519	ND	N/A	N/A
SMc00518	ND	N/A	N/A
SMc00517	ND	N/A	N/A
SMc00516	ND	N/A	N/A
SMc00515	ND	N/A	N/A
SMc00514	ND	N/A	N/A
SMc00513	ND	N/A	N/A
SMc00512	ND	N/A	N/A
SMc00511	ND	N/A	N/A
SMc00510	ND	N/A	N/A
SMc00509	ND	N/A	N/A
SMc00508	0.909865	0.0229977	SMc00508
SMc00507	ND	N/A	N/A
SMc00506	ND	N/A	N/A
SMc00505	ND	N/A	N/A
SMc00504	ND	N/A	N/A
SMc00503	ND	N/A	N/A
SMc00502	ND	N/A	N/A
SMc00501	ND	N/A	N/A
SMc00500	ND	N/A	N/A
SMc00499	ND	N/A	N/A
SMc00498	ND	N/A	N/A
SMc00497	ND	N/A	N/A
SMc00496	0.399528	0.0537715	N/A
SMc00495	0.328575	0.254719	N/A
SMc00494	ND	N/A	N/A
SMc00493	0.52451	0.050234	N/A
SMc00492	ND	N/A	N/A
SMc00491	ND	N/A	N/A
SMc00490	ND	N/A	N/A
SMc00489	0.921322	0.142682	N/A
SMc00488	0.594163	0.109416	N/A
SMc00487	ND	N/A	N/A
SMc00538	0.930369	0.0254646	SMc00538
SMc00537	1.01877	0.111146	N/A
SMc00536	ND	N/A	N/A
SMc00535	ND	N/A	N/A
SMc00534	1.58998	0.120372	N/A
SMc00486	ND	N/A	N/A
SMc00485	1.22105	0.0832134	N/A
SMc00484	1.35307	0.0470288	SMc00484
SMc00483	ND	N/A	N/A
SMc00482	ND	N/A	N/A
SMc00481	ND	N/A	N/A
SMc00480	-0.0565705	0.450556	N/A
SMc00479	ND	N/A	N/A
SMc00549	ND	N/A	N/A
SMc00478	ND	N/A	N/A
SMc00477	ND	N/A	N/A
SMc00476	ND	N/A	N/A
SMc00475	0.811764	0.0167374	SMc00475
SMc00760	0.630567	0.212826	N/A
SMc00473	-0.193889	0.273594	N/A
SMc00472	0.536921	0.235116	N/A
SMc00471	0.988721	0.077737	N/A
SMc00470	1.34764	0.0579725	N/A
SMc00469	0.407713	0.00759008	SMc00469
SMc00468	ND	N/A	N/A
SMc00467	ND	N/A	N/A
SMc00466	ND	N/A	N/A
SMc00548	0.248178	0.284656	N/A
SMc00465	ND	N/A	N/A
SMc00463	ND	N/A	N/A
SMc00462	1.15802	0.12301	N/A
SMc00194	ND	N/A	N/A
SMc00193	ND	N/A	N/A
SMc00192	ND	N/A	N/A
SMc00191	ND	N/A	N/A
SMc00190	0.949029	0.0325619	SMc00190
SMc00189	ND	N/A	N/A
SMc00188	0.315807	0.274955	N/A
SMc00187	0.44583	0.120461	N/A
SMc00186	ND	N/A	N/A
SMc00185	ND	N/A	N/A
SMc00184	ND	N/A	N/A
SMc00183	ND	N/A	N/A
SMc00182	ND	N/A	N/A
SMc00196	ND	N/A	N/A
SMc00181	ND	N/A	N/A
SMc00180	0.597414	0.00136864	SMc00180
SMc00179	ND	N/A	N/A
SMc00178	ND	N/A	N/A
SMc00177	ND	N/A	N/A
SMc00176	0.97694	0.00992634	SMc00176
SMc00175	ND	N/A	N/A
SMc00174	0.917342	0.0739422	N/A
SMc00459	ND	N/A	N/A
SMc00172	1.17862	0.105653	N/A
SMc00171	0.358074	0.372466	N/A
SMc00169	0.544324	0.0555852	N/A
SMc00170	0.77891	0.109569	N/A
SMc00168	ND	N/A	N/A
SMc00167	ND	N/A	N/A
SMc00166	ND	N/A	N/A
SMc00165	ND	N/A	N/A
SMc00164	ND	N/A	N/A
SMc00163	ND	N/A	N/A
SMc00162	ND	N/A	N/A
SMc00161	0.673324	0.0133918	SMc00161
SMc04438	ND	N/A	N/A
SMc00195	ND	N/A	N/A
SMc00159	ND	N/A	N/A
SMc00158	1.04158	0.0358737	SMc00158
SMc00157	ND	N/A	N/A
SMc00156	ND	N/A	N/A
SMc00155	0.957761	0.0528027	N/A
SMc00154	ND	N/A	N/A
SMc00153	ND	N/A	N/A
SMc00152	ND	N/A	N/A
SMc00151	ND	N/A	N/A
SMc00150	0.813435	0.0781873	N/A
SMc00149	0.118435	0.31894	N/A
SMc00148	1.28963	0.199486	N/A
SMc00147	ND	N/A	N/A
SMc00146	ND	N/A	N/A
SMc00145	ND	N/A	N/A
SMc00144	0.835471	0.0113926	SMc00144
SMc00197	ND	N/A	N/A
SMc00143	ND	N/A	N/A
SMc00142	ND	N/A	N/A
SMc00141	ND	N/A	N/A
SMc00198	ND	N/A	N/A
SMc00140	ND	N/A	N/A
SMc00139	0.674223	0.169038	N/A
SMc00138	0.752326	0.163403	N/A
SMc00137	ND	N/A	N/A
SMc00136	ND	N/A	N/A
SMc00135	ND	N/A	N/A
SMc00134	1.69874	0.0531352	N/A
SMc00133	ND	N/A	N/A
SMc00132	ND	N/A	N/A
SMc00131	ND	N/A	N/A
SMc04210	ND	N/A	N/A
SMc04211	ND	N/A	N/A
SMc04212	0.483381	0.232787	N/A
SMc04213	ND	N/A	N/A
SMc04214	1.1456	0.126419	N/A
SMc04215	ND	N/A	N/A
SMc04216	ND	N/A	N/A
SMc04217	ND	N/A	N/A
SMc04218	ND	N/A	N/A
SMc04219	0.0923758	0.461999	N/A
SMc04220	ND	N/A	N/A
SMc04221	ND	N/A	N/A
SMc04222	ND	N/A	N/A
SMc04223	ND	N/A	N/A
SMc04224	ND	N/A	N/A
SMc04225	ND	N/A	N/A
SMc04226	ND	N/A	N/A
SMc04227	0.750894	0.0725549	N/A
SMc04228	ND	N/A	N/A
SMc04229	ND	N/A	N/A
SMc04230	ND	N/A	N/A
SMc04231	ND	N/A	N/A
SMc04232	ND	N/A	N/A
SMc04233	ND	N/A	N/A
SMc04234	ND	N/A	N/A
SMc04235	ND	N/A	N/A
SMc04236	ND	N/A	N/A
SMc04237	ND	N/A	N/A
SMc04238	ND	N/A	N/A
SMc04239	ND	N/A	N/A
SMc04240	ND	N/A	N/A
SMc04241	ND	N/A	N/A
SMc04242	ND	N/A	N/A
SMc04243	ND	N/A	N/A
SMc04244	ND	N/A	N/A
SMc04245	ND	N/A	N/A
SMc04246	ND	N/A	N/A
SMc04247	ND	N/A	N/A
SMc04248	ND	N/A	N/A
SMc04249	1.1464	0.100282	N/A
SMc04250	ND	N/A	N/A
SMc05007	ND	N/A	N/A
SMc04251	ND	N/A	N/A
SMc04252	0.754519	0.281097	N/A
SMc04253	ND	N/A	N/A
SMc04254	ND	N/A	N/A
SMc04255	ND	N/A	N/A
SMc04256	ND	N/A	N/A
SMc04257	ND	N/A	N/A
SMc04258	ND	N/A	N/A
SMc04259	ND	N/A	N/A
SMc04260	ND	N/A	N/A
SMc04261	ND	N/A	N/A
SMc04262	0.474898	0.142234	N/A
SMc04263	0.333653	0.337178	N/A
SMc04264	ND	N/A	N/A
SMc04265	ND	N/A	N/A
SMc04266	ND	N/A	N/A
SMc04268	ND	N/A	N/A
SMc04270	ND	N/A	N/A
SMc04273	ND	N/A	N/A
SMc04275	ND	N/A	N/A
SMc04277	1.48612	0.131646	N/A
SMc04278	0.55478	0.130567	N/A
SMc04279	ND	N/A	N/A
SMc04281	ND	N/A	N/A
SMc04282	1.53545	0.00282077	SMc04282
SMc04284	ND	N/A	N/A
SMc04285	ND	N/A	N/A
SMc04286	ND	N/A	N/A
SMc04288	ND	N/A	N/A
SMc04290	ND	N/A	N/A
SMc04293	ND	N/A	N/A
SMc04294	ND	N/A	N/A
SMc04295	ND	N/A	N/A
SMc04297	ND	N/A	N/A
SMc04301	ND	N/A	N/A
SMc04302	ND	N/A	N/A
SMc04303	ND	N/A	N/A
SMc04304	ND	N/A	N/A
SMc04305	ND	N/A	N/A
SMc04306	ND	N/A	N/A
SMc04307	ND	N/A	N/A
SMc04308	ND	N/A	N/A
SMc04309	0.742737	0.0420797	SMc04309
SMc04310	ND	N/A	N/A
SMc04311	ND	N/A	N/A
SMc04439	ND	N/A	N/A
SMc04312	ND	N/A	N/A
SMc04313	ND	N/A	N/A
SMc04314	ND	N/A	N/A
SMc04315	ND	N/A	N/A
SMc04325	ND	N/A	N/A
SMc04326	ND	N/A	N/A
SMc04327	ND	N/A	N/A
SMc04328	ND	N/A	N/A
SMc04329	ND	N/A	N/A
SMc04330	0.505907	0.0849529	N/A
SMc04331	ND	N/A	N/A
SMc04332	ND	N/A	N/A
SMc04333	ND	N/A	N/A
SMc04334	ND	N/A	N/A
SMc05020	ND	N/A	N/A
SMc04335	ND	N/A	N/A
SMc04336	ND	N/A	N/A
SMc04337	ND	N/A	N/A
SMc04339	ND	N/A	N/A
SMc04340	ND	N/A	N/A
SMc04342	ND	N/A	N/A
SMc04345	ND	N/A	N/A
SMc04347	1.3347	0.0802093	N/A
SMc04451	ND	N/A	N/A
SMc04161	ND	N/A	N/A
SMc04162	ND	N/A	N/A
SMc04163	ND	N/A	N/A
SMc04164	-0.256144	0.270514	N/A
[truncated: 4,233 more rows]

## Sheet: Stabilized mRNAs
p<0.05
SMc02789
SMc04446
SMc02584
SMc04112
SMc02826
SMc02831
SMc02856
SMc02857
SMc02897
SMc02900
SMc02905
SMc02908
SMc02910
SMc02912
SMc00330
SMc00360
SMc00363
SMc00409
SMc01167
SMc01126
SMc01110
SMc01109
SMc01100
SMc01729
SMc02170
SMc02163
SMc02139
SMc02232
SMc02251
SMc02255
SMc02264
SMc02274
SMc03019
SMc03023
SMc03049
SMc03070
SMc00797
SMc00827
SMc00919
SMc00897
SMc00888
SMc00876
SMc00872
SMc00871
SMc00860
SMc00990
SMc00005
SMc00009
SMc00100
SMc00051
SMc00120
SMc02370
SMc02655
SMc02603
SMc02543
SMc00555
SMc00561
SMc00571
SMc00574
SMc00582
SMc00590
SMc00609
SMc01756
SMc01761
SMc01766
SMc01769
SMc01771
SMc01787
SMc01792
SMc01904
SMc01909
SMc01361
SMc01343
SMc01334
SMc01322
SMc01275
SMc00996
SMc01010
SMc01018
SMc01023
SMc01024
SMc01025
SMc02119
SMc02117
SMc02109
SMc02083
SMc02082
SMc02080
SMc02073
SMc02060
SMc02058
SMc02047
SMc01235
SMc01231
SMc01225
SMc01224
SMc01215
SMc04450
SMc00234
SMc00316
SMc00289
SMc00293
SMc00531
SMc00530
SMc00526
SMc00508
SMc00538
SMc00484
SMc00475
SMc00469
SMc00190
SMc00180
SMc00176
SMc00161
SMc00158
SMc00144
SMc04282
SMc04309
SMc04175
SMc04179
SMc04280
SMc04323
SMc04352
SMc01428
SMc01440
SMc01455
SMc01878
SMc01856
SMc01850
SMc01842
SMc01576
SMc01569
SMc01534
SMc01525
SMc01524
SMc01956
SMc02432
SMc02438
SMc00733
SMc00690
SMc00689
SMc00657
SMc00638
SMc03956
SMc03969
SMc03978
SMc03990
SMc04002
SMc04005
SMc04010
SMc04012
SMc04022
SMc04049
SMc04460
SMc03950
SMc02975
SMc02983
SMc03153
SMc03156
SMc03172
SMc03174
SMc03178
SMc03201
SMc03105
SMc02520
SMc02508
SMc03770
SMc03793
SMc03801
SMc03853
SMc03857
SMc03866
SMc03877
SMc03884
SMc03885
SMc03888
SMc03900
SMc04383
SMc04384
SMc04411
SMc04085
SMc02803
SMc02796
SMa1750
SM_b20813
SM_b21256
SM_b21260
SM_b21196
SM_b21197
SM_b21549
SM_b21555
SM_b20996
SM_b20885
SM_b21416
SM_b21417
SM_b21455
SM_b21479
SM_b20727
SM_b20614

## Sheet: Transcript length and TE
1021 locus tag	RNase E delta IDR/WT Log(2) ratio	p-value	p<0.05	Length	TE	Product
SMc02058	0.862296	0.000445587	SMc02058	333	22.1499	putative YajC protein
SMc00797	0.884516	0.000573327	SMc00797	1254	3.64403	putative amino acid dehydrogenase
SMc00100	1.5421	0.000602023	SMc00100	1563	3.55825	hypothetical protein
SMc02119	1.9807	0.000623205	SMc02119	1194	1.93559	putative general L-amino acid transport permease ABC transporter
SMc03793	0.863434	0.000819448	SMc03793	903	0.892768	putative citrate lyase beta chain (citrase) (citryl-CoA lyase subunit)
SMc04450	1.17772	0.000914495	SMc04450	3516	1.19583	putative transcription-repair coupling factor (TRCF) protein
SMc02080	0.674253	0.000927565	SMc02080	2844	3.59268	putative valyl-tRNA synthetase (valine--tRNA ligase)
SMc00180	0.597414	0.00136864	SMc00180	912	1.41334	putative coproporphyrinogen III oxidase%2Caerobic protein
SM_b21417	1.57456	0.00179455	SM_b21417	1071	0.788268	Putative CDP-glucose 4%2C6-dehydratase
SMc01010	0.898922	0.00272729	SMc01010	1986	4.6878	putative threonyl-tRNA synthetase
SMc04282	1.53545	0.00282077	SMc04282	1290	0.627735	putative cobyrinic acid A%2CC-diamide synthase
SM_b21197	1.50462	0.00294021	SM_b21197	924	1.73445	ABC transporter of tetrapeptides and some tripeptides%2Cpermease component
SMc04049	1.61163	0.00310758	SMc04049	1200	17.917	Sulfite oxidase
SMc00316	0.684634	0.00315344	SMc00316	1278	3.63131	Oxidoreductase UbiH/COQ6 family
SMc01956	0.438715	0.00400222	SMc01956	1557	3.33836	Hypothetical protein
SMc04352	1.11094	0.00428801	SMc04352	591	5.59214	Conserved hypothetical signal peptide protein
SMc03950	1.00812	0.00431437	SMc03950	1149	1.09901	NAD(P) transhydrogenase subunit alpha part 1
SMc00638	1.60453	0.0043185	SMc00638	828	7.88842	Putative heat resistant agglutinin 1 protein
SMc01787	1.50214	0.00473985	SMc01787	531	2.37086	Transcription regulator MerR family
SMc00996	0.628808	0.00505646	SMc00996	1503	9.58721	Putative D-alanyl-D-alanine carboxypeptidase
SMc02520	1.73426	0.00524308	SMc02520	1512	3.19836	Putative glycerol-3-phosphate dehydrogenase
SM_b20996	0.660887	0.00575329	SM_b20996	669	1.7008	hypothetical protein
SMc01215	0.708312	0.00627616	SMc01215	3492	4.94705	putative carbamoyl-phosphate synthase large chain (ammonia chain arginine biosynthesis) protein
SMc01769	1.3159	0.00657125	SMc01769	1332	9.46115	Hypothetical protein
SMc03885	1.06179	0.00657141	SMc03885	1056	2.34269	Putative histidinol-phosphate aminotransferase
SMc02082	0.755552	0.00693136	SMc02082	1371	4.96732	Putative outer membrane secretion protein
SMc00469	0.407713	0.00759008	SMc00469	441	1.95259	Putative DnaK suppresor protein
SMc03877	0.802597	0.0075964	SMc03877	3087	2.58612	Putative ATP-dependent RNA helicase
SMc00888	1.92063	0.00768898	SMc00888	1737	1.10817	Putative 2-component receiver domain protein
SMc02232	1.0531	0.00795836	SMc02232	927	0.624443	putative transmembrane protein
SMc03023	2.04166	0.00848783	SMc03023	780	1.67734	hypothetical protein
SMc01904	1.15645	0.00864727	SMc01904	1278	2.47089	putative ATP-dependent CLP protease ATP-binding subunit
SM_b21260	1.4049	0.00907438	SM_b21260	1893	0.802235	ABC transporter%2CATP-binding protein
SMc03172	0.761985	0.00928605	SMc03172	1458	4.47446	Glutamyl-tRNA synthetase
SMc01224	0.576004	0.00958705	SMc01224	975	4.72216	putative thioredoxin reductase
SM_b21549	1.06603	0.00961471	SM_b21549	918	13.5013	Putative exported sulfurtransferase%2CRhodanese protein
SMc00330	1.10741	0.00967814	SMc00330	636	1.04387	Putative transmembrane protein
SMc02897	0.59845	0.00984534	SMc02897	780	4.27099	Putative cytochrome C transmembrane protein
SMc00176	0.97694	0.00992634	SMc00176	1377	1.70113	hypothetical protein
SMc02789	0.993662	0.0102732	SMc02789	729	2.35506	putative DNA polymerase III%2Cepsilon chain
SMc00860	1.21794	0.0106819	SMc00860	1017	2.12582	Putative octaprenyl-diphosphate synthase
SMc01761	0.563102	0.0109539	SMc01761	2262	0.751529	putative topoisomerase IV subunit A
SMc00609	0.829767	0.0113434	SMc00609	2115	0.869627	Putative anaerobic dimethyl sulfoxide reductase chain A
SMc02139	1.0072	0.0113639	SMc02139	522	3.93213	hypothetical protein
SMc00144	0.835471	0.0113926	SMc00144	1050	1.57185	putative molybdenum cofactor biosynthesis protein
SM_b21455	0.475133	0.0116283	SM_b21455	1368	0.659414	hypothetical protein
SMc01023	1.07367	0.0117731	SMc01023	771	3.65392	Triosephosphate isomerase
SMc03969	0.629172	0.0120105	SMc03969	747	9.20415	hypothetical protein
SMc04446	0.909889	0.0120945	SMc04446	1788	0.614861	Signal transduction histidine kinase%2Cregulator of succinoglycan synthesis
SMc03884	0.719434	0.0124014	SMc03884	915	0.949182	putative geranyltranstransferase
SMc00574	0.91671	0.0124335	SMc00574	1266	2.29286	putative 3-oxoacyl-acyl-carrier-protein synthase II
SMc00363	0.919373	0.0132769	SMc00363	204	12.567	putative 50S ribosomal protein L35
SMc00161	0.673324	0.0133918	SMc00161	1683	3.37725	Putative NH3-dependent NAD+ synthetase
SMc01440	1.8066	0.0134113	SMc01440	933	2.024	Putative hydrolase serine protease transmembrane protein
SMc00531	1.06333	0.0139859	SMc00531	756	15.0214	Putative ATP-dependent transporter
SMc04383	0.781427	0.0143905	SMc04383	1401	0.315942	hypothetical protein
SMc04411	0.892167	0.0145711	SMc04411	822	4.72778	Membrane-bound lytic murein transglycosylase
SMc02584	0.519741	0.0156671	SMc02584	585	2.60578	Two component response regulator%2Cessential for acid-tolerance
SMc02060	1.12154	0.0157389	SMc02060	1539	5.09772	Lipoprotein precursor
SMc01100	0.940441	0.0163424	SMc01100	936	1.74815	putative methionyl-tRNA formyltransferase
SMc00475	0.811764	0.0167374	SMc00475	2664	3.19194	Alanyl-tRNA ligase
SMc04005	1.18314	0.0167569	SMc04005	1440	3.68124	putative pyruvate kinase II
SMc02603	0.83934	0.0169351	SMc02603	1239	1.83559	putative MFS permease
SMc04085	1.35975	0.0171774	SMc04085	4788	3.85419	hypothetical protein
SMc04112	1.48534	0.0171834	SMc04112	810	0.901313	Putative pilus assembly signal peptide protein
SMc01792	1.08162	0.0173709	SMc01792	1563	4.72738	Putative surface polysaccharide biosynthesis glycosyltransferase
SMc01524	1.22189	0.017454	SMc01524	1056	2.24137	Putative dipeptidase
SMc02438	0.718038	0.0177267	SMc02438	1275	3.51812	putative aspartokinase
SMc02370	1.05724	0.0179654	SMc02370	2655	5.73943	putative aminopeptidase N
SMc03978	1.13136	0.0181126	SMc03978	1983	14.7339	putative transketolase
SMc02975	1.61875	0.0185427	SMc02975	1026	1.53597	Putative phosphoenolpyruvate carboxykinase regulator transcription regulator
SMc03178	0.968523	0.0194276	SMc03178	2649	3.27107	Diguanylate cyclase/phosphodiesterase
SMc02274	0.434668	0.0195948	SMc02274	1224	2.01976	Capsule polysaccharide exporter
SMc02255	1.53007	0.0197151	SMc02255	1482	1.78332	Putative quinol oxidase subunit I transmembrane protein
SMc02109	1.1325	0.0197823	SMc02109	2517	4.4743	putative ATP-dependent CLP protease ATP-binding subunit
SMc01534	0.750939	0.0200208	SMc01534	1329	2.68779	Omega-amino acid--pyruvate aminotransferase
SMc00690	0.562125	0.0202808	SMc00690	954	5.43082	putative acetyl-coenzyme A carboxylase carboxyl transferase subunit alpha protein
SMc03174	1.40835	0.0202882	SMc03174	621	3.35037	putative unknown transmembrane protein
SMc02900	0.795147	0.0203958	SMc02900	138	31.2571	hypothetical protein
SMc04323	1.28386	0.0206989	SMc04323	1227	1.82614	putative aminotransferase
SMc01771	0.795739	0.0206997	SMc01771	474	0.838541	Putative transcriptional repressor
SMc01024	0.752797	0.0211094	SMc01024	486	2.3674	putative transmembrane protein
SMc03070	0.761501	0.0212427	SMc03070	1476	9.13921	Glucose-6-phosphate 1-dehydrogenase
SMc00360	0.550545	0.0214089	SMc00360	621	2.73138	hypothetical protein
SM_b21555	0.917966	0.0220469	SM_b21555	1782	1.47888	putative glutathione-regulated potassium-efflux system
SMc02910	0.742772	0.0221416	SMc02910	1656	3.60055	putative MFS permease
SM_b20727	0.51896	0.0223478	SM_b20727	234	22.7039	Hypothetical protein
SMc03900	1.08987	0.0224512	SMc03900	1851	2.87619	Beta-1-->2glucan export ATP-binding protein
SMc04460	0.934099	0.0225506	SMc04460	2466	2.17724	putative glycogen phosphorylase
SMc04179	1.39704	0.0226082	SMc04179	1776	0.832018	Putative transmembrane protein
SMc02856	1.38724	0.0229245	SMc02856	2304	1.24639	Putative penicillin-binding protein
SMc00508	0.909865	0.0229977	SMc00508	1308	11.6742	Putative adenylosuccinate lyase
SMc01167	1.58965	0.0233877	SMc01167	1614	4.39913	Chromosomal replication initiator
SMc02170	1.2789	0.0234644	SMc02170	1083	4.47706	Putative fructose ABC-type transport system%2Cpermease component
SMc00689	1.12671	0.0238268	SMc00689	1443	2.81125	Hypothetical protein signal peptide
SMc02912	0.958364	0.0241459	SMc02912	1629	7.50457	putative N utilization substance protein A
SMc01343	1.01502	0.0241983	SMc01343	447	1.33492	Putative 3-dehydroquinate dehydratase
SMc01018	1.17427	0.0247753	SMc01018	2061	1.31227	putative topoisomerase IV subunit B
SM_b21196	0.72183	0.0250896	SM_b21196	1599	10.9387	ABC transporter of tetrapeptides and some tripeptides%2Cperiplasmic solute-binding protein
SMc01110	0.854956	0.0251284	SMc01110	420	13.4901	Transcription regulator
SMc00582	1.00947	0.0252255	SMc00582	2346	1.12148	hypothetical protein%2Csignal peptide
SMc00538	0.930369	0.0254646	SMc00538	336	10.5621	Hypothetical protein
SMc01576	0.846708	0.025616	SMc01576	1290	6.52905	Putative oxidoreductase
SMc00409	1.39622	0.0256805	SMc00409	162	6.51243	putative signal peptide protein
SMc01878	1.52667	0.025861	SMc01878	2154	2.70751	putative DNA ligase
SMc01455	0.924802	0.0261055	SMc01455	1425	2.67566	Putative D-lactate dehydrogenase (cytochrome) protein
SMc03853	1.0487	0.0263741	SMc03853	633	3.2989	putative intracellular septation protein
SMc00871	0.883642	0.0264692	SMc00871	753	2.80364	putative ATP synthase A chain transmembrane protein
SMc04010	1.54589	0.0272649	SMc04010	1818	1.79045	hypothetical protein
SMc02831	0.725019	0.0273559	SMc02831	1083	1.25559	Putative taurine%2Cvaline%2Cisoleucine and leucine ABC transporter%2Cpermease component
SMc01235	0.88791	0.0279298	SMc01235	2922	1.85697	putative excinuclease ABC subunit A (DNA repair ATP-binding) protein
SMc03770	0.331089	0.0280054	SMc03770	372	3.02434	putative 50S ribosomal protein L21
SMc00009	1.09381	0.0280874	SMc00009	885	4.64842	Putative cytochrome C oxidase subunit II
SMc02047	0.913585	0.0280911	SMc02047	1140	4.62243	putative aminomethyltransferase (glycine cleavage system T protein)
SMc02073	0.751926	0.0281604	SMc02073	1758	3.16818	putative arginyl-tRNA synthetase (arginine--tRNA ligase)
SMc00990	0.560606	0.0288855	SMc00990	1197	1.94159	Putative fosmidomycin resistance antibiotic resistance transmembrane protein
SMc01729	1.18257	0.029143	SMc01729	915	1.5185	putative transmembrane protein
SMc03153	0.415121	0.02969	SMc03153	639	6.58339	putative KHG/KDPG aldolase
SMc01766	0.802464	0.0302748	SMc01766	1014	7.42783	putative delta-aminolevulinic acid dehydratase
SMc00872	0.554584	0.0304569	SMc00872	447	0.310009	Putative F0F1 ATP synthase%2Csubunit I transmembrane protein
SMc01428	0.525854	0.0308229	SMc01428	210	26.6057	putative cold shock transcription regulator
SMc00733	0.962306	0.0309833	SMc00733	834	1.00039	putative short chain dehydrogenase
SMa1750	0.35473	0.0319748	SMa1750	1380	1.26466	hypothetical protein
SMc02796	0.562535	0.0319786	SMc02796	1266	6.72361	putative transcription termination factor Rho protein
SM_b21479	1.33661	0.0320908	SM_b21479	303	7.49253	Hypothetical protein
SMc00897	0.506763	0.0325045	SMc00897	1347	1.75051	putative PmbA protein
SMc00190	0.949029	0.0325619	SMc00190	6270	1.27314	Putative chemotaxis methyl-accepting receptor
SMc00571	0.695229	0.0325962	SMc00571	945	1.92841	putative malonyl CoA-acyl carrier protein transacylase
SMc02857	0.982793	0.0326482	SMc02857	1926	6.37856	Heat shock protein 70 (HSP70) chaperone
SMc01225	0.387916	0.0327096	SMc01225	909	3.00181	Transcription regulator LysR family
SMc00590	0.731613	0.0327607	SMc00590	1890	1.54958	Putative ABC transporter ATP-binding protein
SMc01334	1.13596	0.0328703	SMc01334	2454	2.23677	putative penicillin-binding 1A transmembrane protein
SMc02083	1.07354	0.0330873	SMc02083	660	5.62558	Methyltransferase
SMc01842	0.828432	0.0332146	SMc01842	1023	7.63698	putative transcriptional regulator
SMc02117	1.59067	0.0332618	SMc02117	1188	12.0275	putative cystathionine beta-lyase
SMc04012	1.02341	0.0339013	SMc04012	1884	10.4874	Putative oligoendopeptidase F
SMc00120	0.948407	0.0341016	SMc00120	1056	1.9007	hypothetical protein
SMc02264	1.02118	0.0342579	SMc02264	423	7.82642	putative transmembrane protein
SMc04384	1.09492	0.0342843	SMc04384	1422	0.633697	Putative oxidoreductase
SMc00051	0.805461	0.034477	SMc00051	2376	0.950553	putative Na(+)/H(+)-antiporter
SMc03956	1.45873	0.034837	SMc03956	1083	1.63126	putative signal peptide protein
SMc02803	0.997275	0.0352165	SMc02803	546	2.2276	hypothetical protein
SMc00158	1.04158	0.0358737	SMc00158	1734	0.727686	hypothetical protein%2Csignal peptide
SMc00530	0.603159	0.0359438	SMc00530	1470	6.86086	UPF0051 family protein
SMc01025	0.789744	0.0362433	SMc01025	1629	2.00306	putative CTP synthase
SMc02826	1.38016	0.0366252	SMc02826	345	1.06473	Putative transcription regulator%2CMarR family
SMc00234	1.16965	0.0369595	SMc00234	1893	3.46735	Putative peptidyl-prolyl cis-trans isomerase
SMc04175	0.782194	0.0372167	SMc04175	642	5.98533	putative transmembrane protein
SMc00876	0.861862	0.0372683	SMc00876	1155	1.14824	Putative MRP-related protein
SMc01856	1.14109	0.0373069	SMc01856	1188	1.03535	Putative sarcosine oxidase
SMc01909	1.16757	0.0375036	SMc01909	1293	0.695117	hypothetical protein
SMc01850	0.726681	0.0377509	SMc01850	1002	1.88378	Hypothetical protein
SMc00919	1.15289	0.0379564	SMc00919	1536	2.54369	putative histidyl-tRNA synthetase
SMc02543	1.12471	0.03835	SMc02543	1710	2.13672	Conserved hypothetical signal peptide protein containing a peptidoglycan-binding LysM domain
SMc01322	0.364428	0.0384197	SMc01322	531	1.82218	putative transcription antitermination protein
SMc00555	0.788039	0.0386578	SMc00555	600	2.64579	Putative colicin V production-like protein
SMc02983	1.84797	0.0387794	SMc02983	1140	1.84202	Putative ornithine%2CDAP%2Cor arginine decarboxylase
SMc02163	0.721362	0.0392319	SMc02163	1626	22.49	putative glucose-6-phosphate isomerase
SMc02432	0.606966	0.0394047	SMc02432	1941	3.28812	putative transmembrane protein
SM_b21416	1.01541	0.0397868	SM_b21416	789	1.67439	Putative glucose-1-phosphate cytidylyltransferase
SMc03105	0.941495	0.0402167	SMc03105	1176	1.13208	putative 1-deoxy-D-xylulose 5-phosphate reductoisomerase
SMc02655	1.52286	0.040322	SMc02655	645	0.677228	putative transmembrane protein
SMc01126	0.565791	0.0403863	SMc01126	2286	2.5896	NADP-dependent malic enzyme protein
SMc04022	1.18283	0.0404326	SMc04022	1437	1.11602	hypothetical protein
SMc01231	0.847054	0.0406271	SMc01231	2796	2.05192	putative DNA gyrase subunit A
SMc00657	0.812604	0.0406998	SMc00657	276	12.9894	hypothetical protein
SMc03857	1.10693	0.0410167	SMc03857	1650	1.05662	putative signal recognition particle protein
SMc00827	1.40022	0.04112	SMc00827	1506	0.885857	putative phosphate permease
SM_b20614	0.776739	0.0419618	SM_b20614	2058	1.80799	Hypothetical protein
SMc04309	0.742737	0.0420797	SMc04309	1455	0.800871	putative cobyric acid synthase
SMc02908	1.16849	0.0424735	SMc02908	606	1.87367	putative recombination protein
SMc01525	1.68748	0.0432989	SMc01525	1641	7.65171	Putative dipeptide binding periplasmic protein
SMc01361	0.870728	0.0434418	SMc01361	1293	1.69451	Dihydroorotase
SMc03019	1.82087	0.0435007	SMc03019	1038	1.39208	Flagellar motor switch protein
SMc00526	0.866376	0.0436332	SMc00526	1254	11.2311	putative tyrosyl-tRNA synthetase
SMc01275	0.312466	0.0437168	SMc01275	993	2.31592	putative ribosomal large subunit pseudouridine synthase C
SM_b20885	0.951215	0.0437386	SM_b20885	921	0.40593	Conserved hypothetical membrane protein
SM_b21256	0.617581	0.0441008	SM_b21256	1338	1.77014	putative UDP-glucose/GDP-mannose dehydrogenase
SMc02508	0.782304	0.0442111	SMc02508	936	1.82891	Manganese ABC transporter ATPase
SMc00561	0.898572	0.0445272	SMc00561	1500	7.14478	putative replicative DNA helicase
SMc01756	0.581363	0.0445777	SMc01756	1788	2.99416	putative aspartyl-tRNA synthetase
SMc00005	0.748917	0.0451041	SMc00005	819	4.37756	Putative enoyl-acyl-carrier-protein reductase NADH
SMc02251	0.75623	0.0461073	SMc02251	1167	0.786589	Aspartate aminotransferase
SMc03801	0.844258	0.0461151	SMc03801	993	5.22921	Putative thioredoxin protein
SMc01569	0.391974	0.0461978	SMc01569	1206	7.24086	putative carbamoyl-phosphate synthetase%2Cglutamine-hydrolyzing protein
SMc00293	1.25587	0.0464239	SMc00293	1323	3.92964	putative homoserine dehydrogenase
SMc03888	0.671566	0.0465561	SMc03888	1254	1.47801	putative 4-hydroxy-3-methylbut-2-en-1-yl diphosphate synthase
SMc01109	0.982108	0.0466897	SMc01109	1281	24.0789	putative S-adenosylmethionine synthetase
SMc02905	1.18943	0.0467518	SMc02905	1881	0.857109	Putative DNA polymerase III subunit TAU protein
SMc04002	1.08806	0.0469041	SMc04002	1050	0.686206	putative phosphoribosylaminoimidazole carboxylase ATPase subunit
SMc00289	0.473501	0.0470032	SMc00289	579	4.30943	Putative cold shock transcription regulator
SMc00484	1.35307	0.0470288	SMc00484	1515	1.27569	Hypothetical protein
SMc03156	0.633499	0.0471787	SMc03156	948	5.45619	hypothetical protein
SM_b20813	0.76023	0.0471979	SM_b20813	1806	1.16775	ABC transporter%2CATP-binding and permease components
SMc03866	1.07586	0.0472424	SMc03866	1842	1.28606	Putative ATP-binding ABC transporter
SMc03049	1.58088	0.0481528	SMc03049	1038	2.65757	Putative flagellar hook-associated protein
SMc03990	0.320624	0.0486228	SMc03990	222	7.76579	putative 50S ribosomal protein L31
SMc03201	1.55729	0.049652	SMc03201	1272	3.33627	putative 2-oxoisovalerate dehydrogenase alpha subunit
SMc04280	0.508462	0.0497202	SMc04280	1335	0.747593	putative signal peptide protein
SMc00493	0.52451	0.050234		672	2.32948	putative phosphoribosylformyl glycinamidine synthase I
SMc02836	0.790231	0.0504924		1806	0.965811	ABC transporter%2CATP-binding and permease components
SMc03104	0.41035	0.0507121		1221	6.89489	putative 5-aminolevulinic acid synthase (delta-aminolevulinate synthase) (delta-ALA synthetase)
SMc01214	0.881562	0.0509785		1044	1.43918	Putative zinc-binding dehydrogenase
SMc02305	0.865424	0.0510187		1293	5.58234	putative UDP-N-acetylglucosamine 1-carboxyvinyltransferase
SMc02794	0.568956	0.0510344		960	1.69295	putative uroporphyrinogen decarboxylase
SMc02407	0.599999	0.0513943		579	7.41383	hypothetical protein
SMc00114	0.871338	0.0519747		2139	4.3369	putative protease II oligopeptidase B hydrolase serine protease
SMc02753	0.779719	0.0521257		402	1.60869	Putative IIA component of PTS system
SMc00155	0.957761	0.0528027		1374	5.72808	putative phospho-2-dehydro-3-deoxyheptonate aldolase
SMc02725	1.08188	0.0530523		2190	2.94139	Anthranilate synthase
SMc00134	1.69874	0.0531352		828	1.93246	hypothetical protein
SMc02978	0.412786	0.0534493		1107	13.1312	hypothetical protein
SMc00496	0.399528	0.0537715		315	13.593	Hypothetical protein
SMc00622	0.750954	0.0541689		1152	2.60456	putative ribonuclease D
SMc02707	0.654558	0.0544555		552	1.2671	Putative acetyltransferase
SMc01419	1.05503	0.0551778		555	1.5853	putative RNA polymerase sigma factor
SMc00035	0.705125	0.0551816		1011	1.9967	hypothetical protein
SMc00327	0.724162	0.0554198		1221	3.11094	putative 3-oxoacyl-acyl-carrier-protein synthase I
SMc00169	0.544324	0.0555852		2313	3.52834	NAD-malic enzyme oxidoreductase
SMc04083	0.571884	0.0559877		684	5.20015	Putative carbonic anhydrase
SMc02585	0.729346	0.056137		1302	2.41445	Two component sensor histidine kinase%2Cessential for acid-tolerance
SMc02797	0.573548	0.0562044		1320	1.74352	putative tRNA modification GTPase
SMc00652	0.352228	0.0562528		666	9.37129	Putative histidine phosphotransferase
SMc00358	1.22988	0.0572664		1242	5.13793	Putative cyclopropane-fatty-acyl-phospholipid synthase
SMc02765	1.04235	0.0574302		840	2.70214	putative tryptophan synthase alpha chain
SMc00059	0.792271	0.0576809		1587	2.06558	Putative sensor histidine kinase
SMc00470	1.34764	0.0579725		966	5.63823	putative transmembrane protein
SMc02057	1.05219	0.058374		2577	0.771182	Putative protein-export membrane protein
SMc03994	0.559292	0.059596		801	1.14765	Putative inositol monophosphatase
SMc03171	0.848652	0.0601042		753	21.9815	putative transmembrane protein
SMc02361	1.54552	0.0601606		1143	3.29805	Cytochrome C-type biogenesis transmembrane protein
SMc04090	0.774944	0.0602745		1413	1.09894	Putative ribosomal RNA small subunit methyltransferase B
SMc04403	0.400518	0.0603127		2064	6.65135	putative Peptidyl-dipeptidase Dcp
SMc04088	0.734078	0.0607876		1611	7.79309	putative bifunctional protein
SM_b21487	1.55734	0.0608875		1161	2.28353	Putative cytochrome o ubiquinol oxidase chain II
SMc04059	1.2085	0.0609067		1233	2.38605	hypothetical protein%2Csignal peptide
SMc01344	1.05627	0.0609927		477	11.7057	putative biotin carboxyl carrier protein of acetyl-CoA carboxylase (bccp)
SMc03856	0.946366	0.0615183		921	1.49677	putative diaminopimelate epimerase
SMc01770	0.510792	0.0617477		1296	12.0801	putative serine hydroxymethyltransferase
SM_b20609	0.94233	0.0618439		3381	0.413249	Putative two-component sensor histidine kinase
SMc01323	0.847679	0.0619397		201	2.7852	Putative preprotein translocase SecE subunit transmembrane
SMc02766	0.422276	0.0624327		1221	2.6395	putative tryptophan synthase beta chain
SMc02079	0.901052	0.0625495		1290	3.08421	Putative outer membrane protein
SMc02466	1.03546	0.062903		780	4.99027	putative succinate dehydrogenase iron-sulfur protein
SM_b20292	1.11451	0.0630836		984	6.35879	putative immunogenic protein
SMc03874	0.483617	0.0633467		570	7.25857	Hypothetical protein
SMc02059	1.38042	0.0637594		876	5.228	hypothetical protein
SMc01352	0.819906	0.0638972		1482	2.96407	Putative glutamyl-tRNA amidotransferase subunit A
SMc04127	0.743215	0.064401		1536	1.48539	ABC transporter%2CATP-binding protein
SMc00654	0.757681	0.0646099		702	9.97212	Cell cycle transcriptional regulator CtrA%2Cautoregulated%2Cresponse regulator
SM_b21166	0.762799	0.0653965		1371	3.29562	Putative imidazolonepropionase
SMc00333	1.04851	0.065582		1368	4.62392	Putative 3-phosphoshikimate 1-carboxyvinyltransferase
SMc01520	0.549404	0.0657798		393	1.46376	hypothetical protein
SMc02846	0.827563	0.06626		993	5.72376	Putative sugar kinase
SMc00334	0.526818	0.0662989		639	1.39647	Putative cytidylate kinase (CMP kinase)
SMc01360	0.833169	0.0667825		942	1.83357	putative aspartate carbamoyltransferase catalytic chain
SM_b21177	0.269299	0.067451		840	2.22389	Phosphate uptake ABC transporter ATP-binding protein
SMc00655	0.825831	0.0677855		351	20.2178	Hypothetical protein
SMc04410	0.42142	0.0678112		1035	7.10391	Putative aspartate-semialdehyde dehydrogenase
SMc00247	0.893415	0.0686168		726	2.22573	Phosphatidylcholine synthase
SMc00060	1.39394	0.0688327		960	2.76904	hypothetical protein
SMc00726	0.950869	0.0694677		675	3.18279	Putative thiol:disulfide interchange redox-active center transmembrane protein
SMc01418	0.673531	0.0696287		375	3.89724	putative signal peptide protein
SMc00394	0.602468	0.0696731		1563	4.6769	putative GMP synthase glutamine-hydrolyzing protein
SMc00067	0.335365	0.0712706		447	4.59145	Putative outer membrane protein precursor
SMc01876	1.55697	0.0718289		867	2.4912	putative transmembrane protein
SMc00246	0.55744	0.0721503		978	10.3098	putative quinone oxidoreductase
SMc04227	0.750894	0.0725549		1815	6.87234	putative chemoreceptor (methyl-accepting chemotaxis) transmembrane protein
SM_b20627	0.822334	0.0726236		309	3.40406	hypothetical protein
SMc00240	0.83918	0.0731671		1293	0.73658	Hypothetical protein signal peptide transmembrane
SMa0101	1.43981	0.0734012		1626	0.443666	Amidohydrolase%2Cmay be involved in metabolism of lysine%2Cectoine%2Cand asparagine
SMc02848	1.49752	0.0734934		672	3.11411	hypothetical protein
SMc02898	1.01354	0.073618		753	4.39901	putative 3-deoxy-manno-octulosonate cytidylyltransferase (CMP-KDO synthetase)
SMc01713	0.488798	0.0737538		618	1.31677	Hypothetical protein
SMc02551	0.297643	0.0738946		1401	3.12147	putative cysteinyl-tRNA synthetase
SMc00174	0.917342	0.0739422		1140	1.29113	putative ABC transporter
SMc01141	0.531704	0.0742253		465	2.65994	putative nitrogen regulatory IIA protein
SM_b21514	0.645385	0.0743586		732	2.07133	Putative modification methylase
SMc00295	0.890188	0.0744332		435	6.96414	Hypothetical protein
SMc00354	0.505387	0.0744709		666	5.71126	Putative outer membrane protein
SMc04296	0.582377	0.0751955		1041	5.74042	Cell division protein ftsz
SMc00122	1.15907	0.0752735		2259	1.74208	Putative penicillin-binding protein
SMc03097	0.893994	0.0753043		1914	0.829047	hypothetical protein
SMc00706	0.895149	0.0753499		888	2.94281	putative transmembrane protein
SMc02909	1.55136	0.0758182		1239	2.07264	Membrane-bound lytic murein transglycosylase B
SMc00595	0.705245	0.0761805		423	12.2809	putative nucleoside diphosphate kinase
SMc00020	0.517525	0.0764227		546	6.22106	hypothetical protein
SM_b21185	1.52828	0.0765007		1476	1.17341	Putative succinate-semialdehyde dehydrogenase (NAD(P)+) protein
SMc02979	0.699788	0.0765303		990	1.88082	Hypothetical protein
SMc02160	0.986386	0.0769474		1176	2.96923	putative permease
SMc01114	1.00697	0.0773182		1056	1.37287	Putative phosphate starvation-inducible protein PhoH%2Cpredicted ATPase
SMc00471	0.988721	0.077737		2610	0.680874	Putative sensor histidine kinase transmembrane protein
SMc04459	1.35782	0.0777494		1938	1.97425	putative metalloprotease transmembrane protein
SMc01781	0.532807	0.0778117		507	4.79815	putative transmembrane protein
SMc02730	1.09932	0.0778308		1290	0.808446	hypothetical protein
SMc04111	1.20659	0.0780057		1536	4.13035	Pilus assembly protein
SMc00150	0.813435	0.0781873		1896	5.83333	hypothetical protein%2Csignal peptide
SMc00583	0.484125	0.0784642		1083	0.621627	putative%2Ctransmembrane protein
SMc00870	-0.840216	0.0788509		228	46.0706	putative ATP synthase subunit C transmembrane protein
SMc00699	1.35882	0.0796273		567	2.3351	Hypothetical protein
SMc04347	1.3347	0.0802093		2052	1.52247	hypothetical protein
SMc02495	-0.554532	0.0802895		654	17.814	Putative transaldolase
SMc04093	0.165883	0.0804844		1950	3.10457	putative acetyl-coenzyme A synthetase
SMc03230	1.31067	0.0821377		1083	0.600715	putative O-sialoglycoprotein endopeptidase
SMc00007	1.77777	0.0821379		1098	1.50821	putative chorismate synthase
SMc02884	1.21318	0.0821667		993	18.9993	putative membrane lipoprotein
SMc03882	1.16112	0.0825191		648	1.97702	Putative glutathione S-transferase
SMc01200	1.14799	0.0830641		582	5.67148	putative transmembrane protein
SMc00592	0.402048	0.0830811		2658	1.27667	putative%2Ctransmembrane protein
SMc00725	0.738546	0.0831556		1404	4.10711	putative argininosuccinate lyase asal protein
SMc00485	1.22105	0.0832134		618	9.46919	putative 30S ribosomal subunit protein S4
SMc00410	0.643005	0.083379		981	4.29906	putative NADH-ubiquinone oxidoreductase
SMc00415	0.794968	0.0836185		1119	5.53689	putative DNA polymerase III%2Cbeta chain
SMc02065	0.733008	0.0839595		843	1.41539	Sec-independent translocase transmembrane protein
SMc03808	2.13156	0.0840691		2646	2.34081	Putative DNA translocase
SMc00357	-0.170789	0.0842053		570	13.5451	putative elongation factor P
SMc01152	0.223913	0.0846909		267	4.18915	30S ribosomal protein S20
SMc00640	0.205365	0.0849183		1179	12.7611	Putative phosphoserine aminotransferase
SMc04330	0.505907	0.0849529		1575	6.72831	Putative trimethylamine methyltransferase
SMc02498	0.318892	0.0853324		567	4.36401	Putative ATP synthase delta chain
SMc00554	1.24558	0.0853619		1491	6.11004	putative amidophosphoribosyltransferase%2Cprpp amidotransferase
SMc02311	0.941815	0.0858725		621	1.22712	Putative septum formation protein
SMc01934	1.22635	0.0865488		1329	7.46391	putative prolyl-tRNA synthetase
SMc02852	0.596128	0.0868005		1395	15.5802	Putative peptidase
SMc00294	0.929523	0.0871237		1218	3.15645	putative aminotransferase
SM_b20880	0.627945	0.0871782		1512	10.7196	Putative ATP-dependent RNA helicase
SMc01161	0.935422	0.0873081		1206	1.38796	putative coenzyme A biosynthesis bifunctional protein CoaBC : Phosphopantothenoylcysteine decarboxylase and Phosphopantothenate--cysteine ligase
SMc00704	0.312614	0.0879692		291	8.68082	putative 50S ribosomal protein L28
SMc02758	1.04148	0.0887418		732	1.30741	Putative nucleotidyl transferase
SMc01854	0.240883	0.0891123		792	0.950478	putative N-acetylmuramoyl-L-alanine amidase
SMc00414	0.69294	0.0891549		603	5.32636	Putative phospholipid N-methyltransferase
SMc03895	1.1959	0.08919		3459	3.60447	Pyruvate carboxylase
SMc02692	0.559756	0.0895119		615	9.4958	Putative 50S ribosomal protein L25
SMc01192	0.71584	0.0899031		1551	10.496	putative methionyl-tRNA synthetase
SM_b21252	0.881912	0.0901015		1098	0.657288	Putative glycosyltransferase
SMc03151	0.496087	0.0901315		699	1.73341	hypothetical protein
SMc04042	0.751007	0.0904742		930	1.66553	Inositol-1-monophosphatase family protein
SMc02582	0.969648	0.090559		837	5.47335	hypothetical protein
SM_b21257	0.975031	0.090919		828	1.45844	Putative sugar uptake ABC transporter permease
SMc00830	0.796878	0.0909366		1269	0.986108	putative transmembrane protein
SMc01848	0.177984	0.0911802		1251	0.975756	BtaA
SMc03022	1.40655	0.0915988		879	6.65055	Chemotaxis (motility protein A) transmembrane
SMc03047	0.606812	0.0920712		1221	3.07734	Flagellar hook protein
SMc04051	1.24935	0.0924872		537	2.55507	Putative RNA polymerase sigma-E factor (sigma-24) protein
SMc02408	0.119709	0.0925187		408	12.757	DNA-directed RNA polymerase omega subunit
SM_b20824	0.386551	0.0929093		2337	4.92299	Putative glycosyltransferase involved in capsule biosynthesis
SMc02081	0.707058	0.0934908		756	2.9664	Hypothetical protein
SMc02940	0.590769	0.0946761		1362	0.253425	Putative tRNA(Ile)-lysidine synthase
SMc01137	0.647208	0.0949058		561	6.45395	Conserved hypothetical transmembrane protein%2Csignal peptide
SMc00525	1.19495	0.0954331		3417	1.24197	putative transmembrane protein
SMc02895	0.784516	0.0958728		945	0.722978	Conserved hypothetical transmembrane protein
SMc04452	1.32273	0.0959808		1269	7.82826	Putative NADH dehydrogenase transmembrane protein
SMc02094	1.28956	0.096329		2331	5.16895	Putative outer membrane transmembrane protein
SMc00881	0.648278	0.096944		921	1.4992	Putative 2-dehydro-3-deoxygalactonokinase
SMc03942	0.531908	0.0970303		2322	2.04722	Diguanylate cyclase/phosphodiesterase
SM_b20999	0.704795	0.0972458		1263	5.63821	Putative transport protein%2Cessential for bacteroid development
SMc03823	0.788136	0.0975074		1410	7.93671	putative 3-isopropylmalate dehydratase large subunit
SMc00364	1.20648	0.0977329		405	3.80809	putative 50S ribosomal protein L20
SMc02116	0.679695	0.0981598		1164	0.790662	Putative salicylate hydroxylase
SMc02881	0.955648	0.0983229		1362	3.54108	putative amidase
SMc00936	0.890503	0.0988589		1248	2.48784	putative threonine dehydratase biosynthetic protein
SMc02377	1.23931	0.0991498		1665	2.95879	putative electron transfer flavoprotein-ubiquinone oxidoreductase
SMc01127	0.632857	0.0993128		891	0.658711	OlsB
SMc04249	1.1464	0.100282		1794	1.53389	Putative TRAP-type permease
SMc01030	0.562517	0.100304		1047	4.77362	Pyruvate dehydrogenase E1 component alpha subunit
SMc03939	1.17176	0.100344		411	2.56965	putative NAD(P) transhydrogenase subunit alpha part 2 transmembrane protein
SMc01730	0.556344	0.102257		708	2.47854	hypothetical protein
SMc04091	0.454755	0.102751		960	2.36221	Putative protease transmembrane protein
SMc00815	0.966139	0.103331		1503	5.17452	putative inosine-5'-monophosphate dehydrogenase
SMc01913	1.71841	0.104529		579	6.58058	NADH-ubiqionone oxidoreductase subunit K transmembrane protein
SM_b21523	0.701116	0.104628		816	6.24836	Putative cell division inhibitor
SMc00617	0.74638	0.104756		690	0.81828	hypothetical protein
SMc01336	0.499032	0.10516		2775	2.41703	putative ribonuclease E
SMc00945	0.514951	0.105468		498	9.3562	putative xanthine-guanine phosphoribosyltransferase
SMc00172	1.17862	0.105653		1224	1.72596	putative 3-phenylpropionic acid transporter
SMc03242	0.551515	0.10726		1827	5.2815	Putative membrane GTPase
SMc02087	0.375498	0.107748		1290	14.6688	Citrate synthase
SMc02573	0.64043	0.10826		474	1.62599	putative transmembrane protein
SMc02824	0.456187	0.108423		810	1.92586	putative transmembrane protein
SMc04040	1.4829	0.108706		477	1.66227	putative heat shock protein
SMc00488	0.594163	0.109416		2232	3.64332	putative phosphoribosylformyl glycinamidine synthetase II
SMc00170	0.77891	0.109569		738	3.49661	Quorum sensing system%2CAHL autoinducer-binding%2CluxR family%2Cregulator of sinI
SM_b21091	0.865629	0.110304		1011	3.77635	Lysozyme
SMc01115	1.13527	0.11051		1419	1.5273	putative tRNA-i(6)A37 modification enzyme%2C2-methylthioadenine synthetase
SMc02782	0.901486	0.11104		2436	2.4427	putative DNA gyrase subunit B
SMc00537	1.01877	0.111146		1239	2.35789	MFS-type transport protein
SMc01471	0.240825	0.111645		603	4.3421	Putative electron transport protein SCO1/SenC%2Ccytochrome C oxidase assembly factor
SMc02804	0.785671	0.112449		2631	2.54089	putative leucyl-tRNA synthetase
SMc00770	0.961545	0.114139		1095	13.8961	putative putrescine-binding periplasmic protein
SM_b20069	1.37862	0.115492		1452	2.07222	putative Na+/aminoacid symporter
SM_b21506	1.18341	0.116027		1617	0.917303	hypothetical protein
SMc00568	1.81582	0.11671		450	17.2531	Putative 30S ribosomal protein S6
SMc02756	0.825725	0.118766		2481	1.46179	Putative sensor histidine kinase
SMc02830	1.81141	0.118811		1134	1.18194	Putative taurine%2Cvaline%2Cisoleucine and leucine ABC transporter%2Cpermease component
SMc03772	0.7479	0.118903		270	8.22526	putative 50S ribosomal protein L27
SM_b21192	-0.308715	0.119095		1044	4.7449	Putative fructose-bisphosphate aldolase
SMc03935	0.349687	0.120275		888	4.19921	Hypothetical protein
SMc00534	1.58998	0.120372		885	2.50983	Putative tRNA 2-thiocytidine biosynthesis protein
SMc00187	0.44583	0.120461		579	13.4096	putative ubiquinol-cytochrome C reductase iron-sulfur subunit
SMc03989	0.992607	0.120988		519	3.17387	hypothetical protein
SMc00950	0.54105	0.121317		630	14.7473	Hypothetical protein signal peptide
SMc03858	0.46481	0.121517		336	0.807679	Putative chorismate mutase
SMc00462	1.15802	0.12301		852	0.974603	putative dihydropteroate synthase antibiotic resistance transferase folate protein
SMc01935	0.99572	0.123242		1314	1.04824	Putative lipoprotein-releasing system transmembrane protein
SMc01121	0.998629	0.123926		1065	3.64354	putative tryptophanyl-tRNA synthetase
SMc01593	1.00866	0.124577		705	3.19154	Two-component response regulator
SMc00985	1.04478	0.124708		1491	2.16793	4-phospho-D-erythronate dehydrogenase
SMc00332	-0.418348	0.124869		390	8.10248	Hypothetical protein
SMc00528	0.479162	0.125595		678	5.79191	hypothetical protein
SMc01563	0.77727	0.125704		2055	3.43493	RNA polymerase sigma factor transcription regulation protein
SM_b20832	0.309456	0.126219		660	1.75794	Capsular-polysaccharide-transporting ATPase
SMc02052	0.320042	0.126367		144	80.3282	hypothetical protein
SMc04214	1.1456	0.126419		1017	5.09427	Probablenicotinate-nucleotide--dimethylbenzimidazolephosphoribosyltransferase
SMc01375	1.25705	0.127265		3510	2.44994	putative DNA polymerase III%2Calpha chain
SMc01350	0.915636	0.127297		1503	3.02898	Putative glutamyl-tRNA amidotransferase subunit B
SMa0002	0.838954	0.127389		2505	0.641571	NapA periplasmic nitrate reductase
SMc03826	0.525537	0.12773		1218	5.2198	putative argininosuccinate synthase
SMc04126	0.771409	0.128269		1134	1.69017	ABC transporter%2Cpermease
SMa0360	1.43439	0.128602		690	0.393263	putative transposase
SMa0298	0.0787926	0.128625		1821	0.203201	ABC transporter%2CATP-binding protein
SMc02818	0.752997	0.13017		945	1.01481	hypothetical protein
SMc04278	0.55478	0.130567		288	19.1812	Acyl carrier protein%2Cinvolved in the transfer of long hydroxylated fatty acids to lipid A
SMc03934	-0.198898	0.13073		255	7.83504	putative 30S ribosomal protein
SMc00616	0.831058	0.131343		1116	0.869873	Putative permease
SM_b21009	0.470633	0.131627		1494	1.09868	putative glycerol kinase%2Csimilar to sugar kinases protein
SMc04277	1.48612	0.131646		477	1.24576	Putative (3R)-hydroxymyristoyl-[acyl carrier] dehydratase transmembrane protein
SMc02145	1.36245	0.131867		642	0.862364	Amino acid efflux protein
SMc00880	1.08725	0.132719		771	1.57313	putative 3-oxoacyl-(acyl carrier protein) reductase
SMc02659	0.417533	0.133234		2226	1.85264	Putative GTP pyrophosphokinase (ATP:GTP 3'-pyrophosphotransferase)
SMc02982	1.48955	0.13336		591	1.01514	Putative acetyltransferase
SMc01211	0.381843	0.134412		1404	1.99848	Putative multidrug resistance protein%2C MatE efflux family protein
SMc03863	0.702563	0.135265		534	13.3917	putative 50S ribosomal protein L19
SMc04019	0.295473	0.135777		1029	5.85524	putative ferrochelatase
SM_b20705	1.02781	0.136747		912	2.36766	Conserved hypothetical membrane protein
SMc03830	0.792219	0.138164		954	9.94984	hypothetical protein
SM_b20831	1.15442	0.138169		768	3.60686	Triosephosphate isomerase
SMc01124	0.694913	0.13903		2850	0.900514	Protein-PII uridylyltransferase
SMc03872	0.903252	0.139604		1512	1.15768	Hypothetical protein
SMc02721	1.19097	0.139645		2799	1.92889	Outer membrane receptor
SMc04045	1.18612	0.139963		1839	6.40942	putative dihydroxy-acid dehydratase
SMc00451	1.23381	0.139982		1302	5.5144	putative processing protease
SMc04291	0.307435	0.139997		1329	2.29457	Putative L-sorbosone dehydrogenase (sndh) protein
SMc03804	1.02745	0.140873		1227	1.76471	2-octaprenyl-6-methoxyphenol hydroxylase
SMc01800	0.762388	0.141811		1104	2.36648	Putative heme A synthase
SMc00427	0.39614	0.14217		1584	2.59362	putative peptide chain release factor RF-3 protein
SMc04262	0.474898	0.142234		1431	6.53222	putative 6-phosphogluconate dehydrogenase (decarboxylating) protein
SMc02371	0.603119	0.142386		939	1.41137	putative transmembrane protein
SMc00489	0.921322	0.142682		591	2.86263	putative signal peptide protein
SMc00071	-0.185295	0.142759		531	3.61552	hypothetical protein
SMc04009	-0.768908	0.143696		273	15.5136	hypothetical protein
SMc01431	0.82238	0.143726		1779	7.50597	putative acetolactate synthase isozyme III large subunit
SMc00727	0.624056	0.143922		873	6.69665	putative 3-hydroxybutyryl-CoA dehydrogenase
SMc02354	1.08193	0.144331		816	0.974573	hypothetical protein
SMc02050	0.526084	0.145115		1476	11.3309	putative trigger factor
SMc02799	0.905953	0.145959		642	1.56998	putative ribosomal RNA small subunit methyltransferase G
SMc02798	0.781507	0.146583		1872	3.17884	putative tRNA uridine 5-carboxymethylaminomethyl modification enzyme
SM_b20514	-0.237066	0.146746		1218	0.687357	Protein-glutamate methylesterase
SMc02858	1.06391	0.147287		1140	2.05608	putative chaperone protein
SMc01131	0.31932	0.147463		1155	1.99307	Putative SAM dependent methyltransferase
SMc01502	0.386914	0.147574		675	1.82411	Hydrolase phosphatase
SM_b20696	0.387165	0.148139		486	1.79769	Hypothetical protein
SMc01203	0.532557	0.148216		588	1.15305	putative transmembrane protein
SMc00700	0.523685	0.151036		996	6.57247	putative aerobic cobaltochelatase
SMc03193	0.44396	0.15267		1368	0.861706	putative Precorrin-3B synthase
SMc03091	0.874772	0.154235		924	8.44158	putative arginase
SMc04094	0.891147	0.155213		699	15.3643	hypothetical protein
SMc00960	0.457634	0.157179		1416	2.31802	Peptidase U62 family protein
SMc00878	0.651572	0.157514		741	1.53764	Putative transcriptional regulator
SMc02800	0.92886	0.157639		795	1.88823	putative chromosome partitioning protein ParA
SMc00896	0.593858	0.158098		819	1.7855	Inositol monophosphatase family protein
SMc03933	-0.493624	0.159463		1254	6.87669	Putative sarcosine oxidase subunit B
SM_b20706	0.659711	0.160313		777	3.46631	Putative amino acid uptake ABC transporter periplasmic solute-binding protein precursor
SMc00908	1.09207	0.160751		2910	4.90404	putative isoleucyl-tRNA synthetase
SMc04318	0.601768	0.162219		210	18.1902	Cold shock transcriptional regulator
SMc01903	0.290476	0.162631		627	11.5258	putative ATP-dependent CLP protease proteolytic subunit
SMc00348	0.122056	0.163113		234	0.635148	hypothetical protein
SMc00138	0.752326	0.163403		831	1.10806	Putative amino-acid ABC transporter permease
SMc04458	0.299098	0.164825		2712	4.21366	putative preprotein translocase SecA subunit
SMc02509	1.21516	0.165041		906	5.18373	Manganese ABC transporter periplasmic substrate binding protein
SMc01575	0.808963	0.168844		1365	2.06672	Hypothetical protein
SMc00139	0.674223	0.169038		804	1.49251	Amino acid transport system permease
SM_b20876	0.623304	0.169237		798	0.127428	Hypothetical protein
SMa2245	-0.500799	0.171207		2538	3.35949	hypothetical protein
SMc00825	0.561386	0.17191		1374	2.0571	Glutamate-cysteine ligase%2CGshA
SM_b21515	0.939795	0.172051		1122	0.978252	Hypothetical protein
SMc03762	0.733433	0.172496		2994	2.68271	putative transmembrane protein
SMc00821	0.629868	0.172726		297	3.65192	Hypothetical protein
SMc04434	0.462758	0.173323		135	5.47495	putative 50S ribosomal protein L34
SM_b21271	1.48778	0.174397		750	1.62303	hypothetical protein
SMc01586	0.289563	0.174955		426	10.0184	putative transmembrane protein
SMc02066	0.817201	0.175255		648	1.19804	Sec-independent translocase transmembrane protein
SMc00937	0.349385	0.175327		1455	0.892393	putative TRK system potassium uptake transmembrane protein
SMc01494	1.10908	0.176334		888	2.96151	Putative phosphoserine phosphatase
SMc01090	1.22528	0.177492		1893	4.69864	Putative ATP-dependent RNA helicase
SMc00522	0.315816	0.177795		1500	5.09319	Putative ATP-dependent RNA helicase
SMc00718	-0.459052	0.178292		441	1.31299	putative transmembrane protein
SMc01011	1.44157	0.178877		996	2.72216	hypothetical protein
SM_b20834	0.317707	0.179324		1299	0.733718	putative lipopolysaccharide processing protein
SMc01802	0.684006	0.180049		957	1.7732	putative agmatinase
SMc01441	1.23411	0.180063		1089	3.84607	Putative membrane bound protease
SMc00928	1.26981	0.180535		1176	3.31595	putative signal peptide protein
SMc03839	0.434815	0.18147		738	16.154	putative transmembrane protein
SMc02503	0.304551	0.184419		1104	15.5714	hypothetical protein
SMc02522	0.54403	0.18549		771	2.6565	Short-chain type dehydrogenase/reductase
SMc02788	0.307635	0.186538		507	51.7493	putative protein-export
SMc01218	0.324732	0.187484		495	10.7698	Transcription elongation factor
SMc02521	-0.246091	0.189106		765	1.48936	Glycerol-3-phosphate regulon repressor
SMc01732	0.394318	0.189685		858	7.07089	Probable 2%2C3%2C4%2C5-tetrahydropyridine-2-carboxylateN-succinyltransferase
SMc02682	0.824066	0.192386		1119	1.41314	hypothetical protein
SM_b20826	-0.496178	0.194171		534	1.21797	Hypothetical protein
SMc02376	1.45719	0.19548		1290	3.52352	Putative heat shock protein
SMc00108	0.573504	0.195856		534	0.626896	Putative acetyltransferase
SMc00248	0.836925	0.196983		744	1.76261	Putative cytochrome C-type biogenesis protein
SMc01189	1.0698	0.197606		705	2.27301	Putative thymidylate kinase%2CdTMP kinase
SMc02850	0.873698	0.199009		3015	2.22494	putative DNA polymerase I
SMc00148	1.28963	0.199486		609	8.00963	Hypothetical protein
SMc00556	0.816876	0.200007		1464	0.831916	Putative DNA repair protein
SM_b20877	1.68931	0.200379		1131	1.22374	Putative oxidoreductase%2Cpossibly D-amino acid oxidase
SMc02574	0.353226	0.201868		609	1.93571	putative imidazoleglycerol-phosphate dehydratase
SMc01212	0.785484	0.202433		1248	1.01231	MFS-type transport protein
SMc02219	0.980912	0.202685		924	0.936999	Putative amino acid-binding periplasmic protein precursor
SMc01348	0.550226	0.202743		402	3.31657	Hypothetical protein
SMc02374	0.708865	0.203735		177	16.351	Hypothetical protein
SMc01101	0.427678	0.207466		537	4.45065	putative peptide deformylase
SMc00043	-0.167785	0.209457		603	45.3857	putative superoxide dismutase FE protein
SM_b21494	1.00037	0.210162		1068	7.93863	Putative ornithine cyclodeaminase
SMc03239	-0.556452	0.211089		534	37.414	putative inorganic pyrophosphatase
SMc04030	0.322017	0.21172		996	2.04345	putative transmembrane protein
SMc01871	0.505023	0.211969		927	2.1905	putative D-alanine--D-alanine ligase
SMc00760	0.630567	0.212826		1086	11.1356	DNA strand exchange and recombination protein
SMc00910	0.254197	0.214241		849	2.32208	hypothetical protein
SMc02122	1.03525	0.214658		813	2.59034	putative ferredoxin--NADP reductase
SMc02112	-0.481555	0.214812		204	5.82371	Hypothetical protein
SMc02067	0.302399	0.215912		207	26.0241	Sec-independent protein translocase protein TatA
SMa1547	0.444253	0.216842		672	0.235961	L-isoaspartate O-methyltransferase protein
SMc01464	0.67115	0.217515		1281	0.77211	Diguanylate cyclase
SMc01187	0.944333	0.217887		1041	6.71501	Putative rare lipoprotein A precursor
SMc03881	0.139141	0.217975		186	15.8008	putative 50S ribosomal protein L32
SMc01359	0.350172	0.218935		1644	1.35804	Putative acyl-CoA dehydrogenase
SM_b20950	0.521117	0.219878		1485	1.20036	putative exopolysaccharide transport protein
SMc01174	0.341949	0.222378		1086	8.13635	putative cysteine synthase A (O-acetylserine sulfhydrylase A) protein
SMc03298	0.253643	0.222939		1614	1.42189	Putative transposase number 3 for insertion sequence ISRm26
SMc02942	0.486259	0.223475		531	18.3215	Peptidoglycan-associated lipoprotein
SMc03846	0.361499	0.224049		2691	2.89988	putative aconitate hydratase
SMc03795	0.323495	0.226009		606	26.795	putative 3-isopropylmalate dehydratase small subunit
SMc01015	0.0861701	0.23041		1134	1.54704	Hypothetical protein
SMc00349	0.246939	0.230487		1827	3.16804	putative GTP-binding protein membrane
SM_b21446	0.549054	0.232117		2097	0.641716	Isoamylase
SMc04212	0.483381	0.232787		1536	1.82158	Putative sensor histidine kinase transmembrane protein
SMc00472	0.536921	0.235116		933	12.7653	hypothetical protein
SMc01022	1.47569	0.235386		627	1.54663	Putative cytochrome B transmembrane protein
SMc01852	0.426613	0.239942		1215	5.50332	putative pyrophosphate--fructose 6-phosphate 1-phosphotransferase
SMc03831	0.172044	0.240239		1236	5.28308	Putative ribosomal RNA large subunit methyltransferase N
SMc02580	0.764347	0.240271		2007	1.99604	Putative hydantoinase/oxoprolinase family protein
SMc00328	0.270938	0.241945		516	4.93104	putative 3-hydroxydecanoyl-acyl-carrier-protein dehydratase
SMc04003	-0.227955	0.242269		126	17.8052	putative 50S ribosomal protein L36
SMc00820	0.750921	0.245127		951	3.13106	Putative transcriptional regulator
SMc02068	0.366417	0.247305		1110	1.4476	Putative ABC transporter ATP-binding protein
SMc01040	0.205025	0.247991		1233	2.83557	2-C-methyl-D-erythritol 4-phosphate cytidylyltransferase / 2C-methyl-D-erythritol 2%2C4-cyclodiphosphate synthase
SMc00720	0.541441	0.248363		363	13.6136	Putative 2-component receiver domain protein
SMc00984	0.233574	0.248428		975	1.69894	hypothetical protein
SMc02121	0.278951	0.249301		777	8.6293	putative general L-amino acid transport ATP-binding ABC transporter
SMc01793	0.238324	0.252698		1170	1.18954	Putative glycosyltransferase
SMc02218	0.346388	0.253438		1098	1.24584	Putative deoxycytidine triphosphate deaminase
SMc01414	0.373892	0.254212		1233	2.39054	Putative exodeoxyribonuclease V
SMc02451	0.441949	0.254574		855	10.5154	hypothetical protein%2Ccontains a peptidyl-prolyl cis-trans isomerase signature
SMc00495	0.328575	0.254719		765	10.8667	putative phosphoribosylaminoimidazole-succinocarboxamide synthase (SAICAR synthetase)
SM_b20806	-0.315594	0.254825		690	15.2509	Hypothetical protein
SMc01221	0.19143	0.256286		1032	2.17349	Lipopolysaccharide core biosynthesis glycosyl transferase
SM_b21295	-0.582877	0.256444		486	2.28233	Putative small heat shock protein%2Chsp20 family
SMc01202	0.197919	0.258026		585	5.9745	Putative lipoprotein
SMc01089	0.481031	0.258088		387	0.60649	putative transmembrane protein
SMc01198	0.516878	0.263807		1518	0.578796	putative transmembrane protein
SMc01143	0.594568	0.266611		1080	1.48881	putative heat-inducible transcription repressor protein
SMc01777	0.265093	0.267179		462	4.55069	putative 6%2C7-dimethyl-8-ribityllumazine synthase
SMc04409	0.759411	0.268898		171	1.21799	Hypothetical protein
SMc04164	-0.256144	0.270514		201	7.42975	hypothetical protein
SMc03797	-0.168823	0.271635		996	3.90242	putative homoserine O-succinyltransferase
SMc01834	0.276972	0.273256		543	48.5997	hypothetical protein
SMc00473	-0.193889	0.273594		960	1.32424	Putative carbohydrate kinase
SMc00697	0.338008	0.273794		1305	1.6049	putative transmembrane protein
SMc00188	0.315807	0.274955		1281	2.09351	putative cytochrome B transmembrane protein
SMc01814	0.558516	0.280647		1362	8.17265	putative glutamate synthase small chain
SMc04252	0.754519	0.281097		1029	16.7211	putative oxidoreductase
SMa1706	-0.370751	0.281442		492	2.05022	putative signal peptide protein
SM_b21254	0.319189	0.282529		831	2.11319	hypothetical protein
SMc02640	0.514563	0.284052		1026	3.60349	UDP-glucuronate 5'-epimerase
SMc00548	0.248178	0.284656		552	5.90097	Conserved hypothetical signal peptide protein
SMc02767	0.31048	0.285631		648	1.1922	putative N-5'-phosphoribosylanthranilate isomerase
SMc02499	0.210685	0.286563		1530	8.73851	putative ATP synthase subunit alpha
SMc01722	0.247795	0.289394		654	5.71062	Putative GTP-binding protein
SM_b20956	0.550813	0.28968		1212	1.78593	Putative glucosyltransferase
SMc01142	0.215985	0.290719		627	6.39023	putative heat shock protein
SMc01370	0.145425	0.291299		1368	2.84753	Response regulator containing a CheY-like receiver domain and a GGDEF domain
SMc04170	0.342029	0.292071		834	3.51963	Two 2-component receiver domain-containing protein
SMa2025	0.266512	0.292151		1632	2.5787	oxidoreductase
SMc03175	0.592253	0.293658		954	2.26803	Inosine-uridine preferring nucleoside hydrolase family protein
SMc01120	0.285097	0.295006		492	0.841418	Hypothetical protein
SM_b21133	0.639549	0.306794		1026	4.11053	Putative sulfate uptake ABC transporter%2Cperiplasmic solute-binding protein
SMc01700	-0.190454	0.309321		573	11.2057	Putative peptidyl-prolyl cis-trans isomerase A signal peptide protein
SM_b20598	0.166946	0.310933		1266	2.03163	putative replication protein
SMc02786	0.588431	0.31533		708	3.06875	Import inner membrane translocase subunit TIM44
SMc00149	0.118435	0.31894		1422	21.7065	putative fumarate hydratase class II
SMc02560	0.548268	0.323168		723	10.6578	Transcriptional regulatory protein
SMc02911	0.255961	0.324643		618	2.19767	hypothetical protein
SMc01048	0.740315	0.325175		243	3.91268	putative RNA binding protein
SMc02275	0.445325	0.326761		636	0.752465	putative pyrazinamidase/nicotinamidase
SMc04006	0.191395	0.328289		438	1.64049	putative transmembrane protein
SMc03231	0.234917	0.331006		930	2.1323	putative porphobilinogen deaminase
SMc00362	0.365742	0.333746		432	10.2917	putative translation initiation factor IF-3 protein
SMc04263	0.333653	0.337178		1419	3.57694	Putative sodium:alanine symporter family protein
SMc01912	0.546469	0.339877		366	5.97845	NADH dehydrogenase I chain A
SMc04044	0.204186	0.344205		363	10.2682	Single domain response regulator%2Cmediates the coordination of cell-cycle progression
SMc03875	0.411707	0.347936		339	3.35702	Putative ferredoxin protein
SMc01369	-0.226785	0.348322		168	23.9051	putative 50S ribosomal protein L33
SMc01726	0.0531822	0.34955		888	4.74116	putative acetylglutamate kinase (NAG kinase)
SMc00095	0.0755019	0.349941		612	1.80064	Transcriptional repressor of bet operon%2CTetR family
SMc03786	0.25908	0.352636		486	3.41362	putative bacterioferritin (Bfr) (cytochrome B-1) (cytochrome B-557) protein
SMc04089	0.186623	0.355033		1686	0.704708	hypothetical protein
SMc03943	0.264797	0.35703		756	7.39386	hypothetical protein
SMc01140	-0.170144	0.359796		573	3.46502	putative sigma54 modulation protein
SMc02717	0.208135	0.360052		1710	4.69416	2-isopropylmalate synthase
SMc01209	-0.179678	0.364888		492	0.939337	putative phosphopantetheine adenylyltransferase
SMc00413	0.169728	0.368873		582	0.535978	Hypothetical protein
SMc04405	-0.198911	0.369442		1113	16.9959	putative 3-isopropylmalate dehydrogenase
SM_b20467	0.35591	0.371109		1827	1.17344	Putative sensor kinase
SMc00171	0.358074	0.372466		846	0.391555	Phospholipase C
SMc01853	-0.155572	0.37299		708	2.97661	DnaJ-like protein
SMc01951	0.362376	0.374684		903	3.85077	putative high-affinity branched-chain amino acid transport permease ABC transporter
SMc01144	0.198344	0.380263		720	6.93351	putative ribonuclease PH protein
SMc02051	0.0558487	0.381248		144	22.3964	hypothetical protein
SMc02078	0.188796	0.386604		807	3.83504	Exopolysaccharide production negative regulator
SMc02695	-0.202462	0.3894		1104	6.35326	Putative GTP-dependent nucleic acid-binding protein EngD
SMc00729	-0.0625656	0.39156		750	10.6065	Putative electron transfer flavoprotein beta-subunit beta-ETF flavoprotein small subunit
SMa2379	-0.122867	0.395465		2184	1.03542	KatB catalase/peroxidase
SMc01135	0.260489	0.398635		960	5.22663	Putative protease IV transmembrane protein
SMc01720	0.077531	0.398728		387	0.306265	putative ribonuclease P protein component (protein C5)
SMc04114	-0.0600034	0.403856		183	23.2539	Putative pilin subunit
SMc03864	0.19061	0.405516		810	12.8085	Putative amino acid-binding periplasmic (signal peptide) ABC transporter
SM_b21209	-0.0856636	0.408792		1350	0.295792	Putative two-component sensor histidine kinase
SMc02465	0.102727	0.410136		1842	1.39382	putative succinate dehydrogenase flavoprotein subunit
SMc02111	-0.106213	0.415345		354	14.1292	hypothetical protein
SMc02641	0.104977	0.422324		1314	10.3571	UDP-glucose 6-dehydrogenase
SMc02761	-0.151381	0.428092		324	6.93387	putative thioredoxin protein
SMc03015	0.0822124	0.436224		738	3.06797	Transcriptional regulator of motility genes%2CLuxR family
SMc02464	-0.0578355	0.436292		381	19.7307	putative succinate dehydrogenase membrane anchor subunit
SM_b20807	0.0646563	0.437307		1494	1.55222	Putative membrane protein
SMc03832	0.151936	0.443942		504	17.3009	Conserved hypothetical signal peptide protein
SMc00480	-0.0565705	0.450556		1215	20.3315	putative isocitrate dehydrogenase [NADP] protein
SMc02372	0.020119	0.451024		1290	1.33654	Putative MFS permease
SMc00375	0.0376752	0.453792		987	4.65064	putative oxidoreductase
SM_b20312	0.0528115	0.461179		2088	1.8814	putative kinase domain of dihydroxyacetone kinase
SM_b21121	0.100702	0.461844		1164	1.51553	Putative isovaleryl-CoA dehydrogenase
SMc04219	0.0923758	0.461999		927	4.9101	Putative ATP-binding ABC transporter
SMc01005	-0.0289636	0.463009		615	1.6378	putative GTP cyclohydrolase I
SMc01760	-0.0464608	0.463089		1191	10.3416	putative transmembrane protein
SMc00573	0.026756	0.479273		237	9.32548	Acyl carrier protein
SMc02720	0.00919892	0.483		588	22.1087	CLP protease proteolytic subunit
SMc00023	-0.0147794	0.4867		810	7.9725	Putative DSBA oxidoreductase
SMc00407	0.0170891	0.488573		693	3.05119	Putative glutathione S-transferase
SMc01134	0.0310061	0.488727		312	4.02127	putative integration host factor beta-subunit
SMc02562	0.009209	0.490406		1611	13.1997	Phosphoenolpyruvate carboxykinase
SMc01233	0.0123304	0.491307		525	12.6487	putative single-strand binding protein
SM_b21631	0.00911234	0.492726		1098	4.16595	Putative carboxynorspermidine decarboxylase
SMc02793	ND			822	1.90365	hypothetical protein
SMc02792	ND			600	2.40329	Putative septum formation Maf-like protein
SMc02791	ND			861	3.79586	putative shikimate 5-dehydrogenase
SMc02790	ND			585	2.15593	Dephospho-CoA kinase
SMc02787	ND			576	1.86649	putative transmembrane protein
SMc02785	ND			1119	0.437539	Putative lytic murein transglycosylase A
SMc02784	ND			567	0.399062	Hypothetical protein
SMc02783	ND			378	0.476967	Putative HTH-type transcriptional regulator
SMc02781	ND			597	25.0193	Putative NADH dehydrogenase/NAD
SMc02780	ND			1455	17.4143	putative succinate-semialdehyde dehydrogenase [NADP+] protein
SMc02779	ND			966	1.31746	Putative transposase for insertion sequence ISRm19
SMc02778	ND			801	3.23579	2%2C4-dihydroxyhept-2-ene-1%2C7-dioic acid aldolase
SMc02777	ND			879	0.991777	Putative HTH-type transcriptional regulator
SMc02776	ND			1536	2.60282	Altronate hydrolase%2CUxaA family
SMc02775	ND			1020	0.448219	Putative L-fucose dehydrogenase (D-threo aldose 1-dehydrogenase)
SMc02774	ND			990	3.39303	Putative D-fucose%2Cpyruvic acid or L-fucose ABC transporter%2Cperiplasmic substrate-binding component
SMc02773	ND			1656	2.13574	Putative D-fucose%2Cpyruvic acid or L-fucose ABC transporter%2CATP-binding component
SMc02772	ND			975	1.82823	Putative D-fucose%2Cpyruvic acid or L-fucose ABC transporter%2Cpermease component
SMc02771	ND			1017	2.08816	Putative zinc-type alcohol dehydrogenase
SMc02770	ND			1275	4.12891	Intracellular PHB depolymerase
SMc02769	ND			426	7.97315	Conserved hypothetical transmembrane protein
SMc02768	ND			756	0.533314	hypothetical protein
SMc02764	ND			915	2.95893	putative acetyl-coenzyme A carboxylase carboxyl transferase subunit beta protein
SMc02763	ND			1344	0.633978	putative FolC bifunctional protein includes: folylpolyglutamate synthase and dihydrofolate synthase
SMc02762	ND			1164		putative transposase
SMc02760	ND			3570	0.843577	ATP-dependent nuclease / helicase
SMc02759	ND			3180	0.607447	Hypothetical protein
SMc02757	ND			1515	1.39224	Hypothetical protein
SMc02755	ND			1401	15.2519	putative adenosylhomocysteinase
SMc02754	ND			294	1.20394	Putative phosphocarrier HPR transmembrane protein
SMc02752	ND			447	1.44844	Hypothetical protein
SMc02563	ND			435	1.8077	hypothetical protein
SMc02564	ND			474	4.59536	hypothetical protein
SMc02566	ND			621	0.530702	putative DNA repair system specific for alkylated DNA protein
SMc02567	ND			996	1.77977	putative pantothenate kinase
SMc02568	ND			324	1.99072	putative phosphoribosyl-ATP pyrophosphatase
SMc02569	ND			777	1.18399	putative imidazole glycerol phosphate synthase subunit HisF
SMc02570	ND			744	3.22053	putative phosphoribosylformimino-5-aminoimidazole carboxamide ribotide isomerase
SMc02572	ND			651	2.18186	putative glutamine amidotransferase
SMc02575	ND			558	4.17446	putative heat shock protein
SMc02576	ND			522	1.2082	putative acetyltransferase protein
SMc02577	ND			1308	4.06623	putative heat shock protein
SMc02578	ND			951	1.66232	Conserved hypothetical transmembrane protein
SMc02579	ND			1401	1.57886	Putative cytochrome P450 monooxygenase
SMc02581	ND			2172	4.90595	putative malate synthase G
SMc02583	ND			525	5.03287	hypothetical protein
SMc02586	ND			2466	0.403955	ATP-dependent helicase
SMc02587	ND			684	1.21834	Putative ATP-binding ABC transporter
SMc02588	ND			1689	1.13617	Putative permease ABC transporter
SMc02589	ND			1227	2.05944	hypothetical protein
SMc02590	ND			1305	1.04022	Conserved hypothetical transmembrane protein
SMc02591	ND			540	0.601837	Conserved hypothetical transmembrane protein
SMc02592	ND			594	0.400663	hypothetical protein%2Csignal peptide
SMc02593	ND			633	0.327403	putative transmembrane protein
SMc02594	ND			669	2.78164	hypothetical protein
SMc02595	ND			1227	4.49385	putative cystathionine gamma-synthase
SMc02596	ND			852	3.02197	Putative HTH-type transcriptional regulator
SMc04463	ND			357	14.7885	hypothetical protein
SMc02600	ND			1149	1.69424	putative transmembrane protein
SMc02602	ND			297	3.2327	putative transmembrane protein
SMc02604	ND			921	2.77949	putative bifunctional protein: methylenetetrahydrofolate dehydrogenase%2Cmethenyltetrahydrofolate cyclohydrolase
SMc02605	ND			534	7.38462	Putative sarcosine oxidase gamma subunit
SMc02606	ND			2964	1.79088	Putative sarcosine oxidase alpha subunit transmembrane protein
SMc02607	ND			279	1.32831	Sarcosine oxidase delta subunit
SMc02608	ND			1251	4.25415	Sarcosine oxidase beta subunit
SMc02609	ND			975	0.405536	Putative transcription regulator
SMc02610	ND			906	7.76125	Putative glutamine amidotransferase
SMc02611	ND			687	2.28445	Putative glutamate synthase alpha subunit
SMc02612	ND			1329	3.71662	Putative glutamate synthase%2Ccentral-C domain protein
SMc02613	ND			1308	4.15421	Glutamine synthetase III
SMc02614	ND			264	0.337565	Conserved hypothetical transmembrane protein
SMc02615	ND			693	0.403044	putative signal peptide protein
SMc02616	ND			1398	1.4985	Putative amino acid transporter
SMc02617	ND			162	2.656	Conserved hypothetical transmembrane protein
SMc02618	ND			384	1.14081	Conserved hypothetical transmembrane protein
SMc02619	ND			318	9.84831	Conserved hypothetical transmembrane protein
SMc02620	ND			732	4.64746	Putative HTH-type transcriptional regulator
SMc04154	ND			891	2.2597	putative formyltetrahydrofolate deformylase
SMc04153	ND			1134	5.80345	Putative aminomethyltransferase
SMc04152	ND			606	1.08771	Hypothetical protein
SMc04151	ND			966	1.99006	Putative dioxygenase beta subunit
SMc04150	ND			1041	3.53983	hypothetical protein
SMc04149	ND			1338	3.85821	Flavin-containing monooxygenase family protein / FMO family protein
SMc04148	ND			2370	1.1887	Putative aminomethyltransferase
SMc04147	ND			1785	0.647925	Putative amino-acid permease
SMc04146	ND			2454	1.59073	Putative phosphoketolase
SMc04145	ND			786	2.30208	Putative sugar epimerase family protein
SMc04144	ND			1725	2.24159	Putative dihydroxy-acid dehydratase
SMc04143	ND			723	3.68864	Transcription regulator
SMc04142	ND			885	0.999427	hypothetical protein
SMc04141	ND			642	1.11802	Putative glutathione S-transferase
SMc04140	ND			1083	1.18574	Putative amino acid or peptide ABC transporter%2CATP-binding component
SMc04139	ND			1074	1.02962	Oxidoreductase
SMc04138	ND			1017	6.84286	Oxidoreductase
SMc04137	ND			888	3.28656	Putative amino acid or peptide ABC transporter%2Cpermease component
SMc04136	ND			957	2.17983	Putative amino acid or peptide ABC transporter%2Cpermease component
SMc04135	ND			1284	0.962012	Putative amino acid or peptide ABC transporter%2Cperiplasmic solute-binding component
SMc04134	ND			678	4.62855	Putative transcription regulator
SMc04133	ND			1149	2.03447	Putative oxidoreductase
SMc04132	ND			1164	1.95481	hypothetical protein
SMc04131	ND			1416	0.609188	Hypothetical protein
SMc04130	ND			825	3.26841	hypothetical protein
SMc04129	ND			1302	3.288	Putative oxidoreductase
SMc04128	ND			2232	3.24006	Putative heavy metal transporting ATPase
SMc04125	ND			972	1.39702	ABC transporter%2Cpermease
SMc04124	ND			459	3.46593	Putative cytidine deaminase
SMc04123	ND			798	1.19704	Putative purine nucleoside phosphorylase
SMc04122	ND			1323	0.665436	putative thymidine phosphorylase transmembrane protein
SMc04121	ND			630	9.15657	putative uracil phosphoribosyltransferase
SMc04120	ND			975	1.08984	Putative adenosine deaminase
SMc04119	ND			1221	0.935397	putative phosphopentomutase
SMc04118	ND			585	0.883217	Conserved hypothetical transmembrane protein
SMc04117	ND			615	2.02586	Conserved hypothetical transmembrane protein
SMc04116	ND			1164		putative transposase
SMc04115	ND			417	2.69242	Hypothetical protein
SMc04113	ND			525	3.25793	Putative pilus assembly transmembrane protein
SMc04110	ND			681	2.49765	Pilus assembly protein cpaD
SMc04109	ND			1350	3.37964	Putative pilus assembly protein containing a receiver domain
SMc02820	ND			1473	3.25065	Putative pilus assembly protein
SMc02821	ND			1011	2.55702	putative transmembrane protein
SMc02822	ND			984	2.2899	putative transmembrane protein
SMc02823	ND			1164		putative transposase
SMc02825	ND			1392	9.29721	putative aminopeptidase
SMc02827	ND			867	1.22038	Putative gamma-D-glutamyl-L-diamino acid endopeptidase II
SMc02828	ND			960	1.35111	NAD-dependent dehydrogenase
SMc02829	ND			1641	0.55985	Putative taurine%2Cvaline%2Cisoleucine and leucine ABC transporter%2CATP-binding component
SMc02832	ND			1860	5.76008	Putative taurine%2Cvaline%2Cisoleucine and leucine ABC transporter%2Cperiplasmic solute-binding component
SMc02833	ND			1068	3.42399	Putative murein endopeptidase transmembrane protein
SMc02834	ND			381	2.37843	putative methylglyoxal synthase
SMc02835	ND			1020	2.22535	putative glucokinase transmembrane protein
SMc02837	ND			819	1.16127	putative dihydrodipicolinate reductase
SMc02838	ND			636	14.7452	putative phosphoglycerate mutase 1 protein
SMc02937	ND			240	10.5527	hypothetical protein
SMc02839	ND			1203		Transposase for insertion sequence element ISRm3
SMc02840	ND			762	2.88308	Putative transcriptional regulator%2CGntR family protein
SMc02841	ND			873	6.16109	Putative methylated-DNA--protein-cysteine methyltransferase transcription regulator
SMc02842	ND			498	1.14604	Conserved hypothetical transmembrane protein
SMc02843	ND			792	2.476	putative endonuclease III
SMc02844	ND			594	2.59743	putative transcriptional regulator
SMc02845	ND			426	14.4548	Putative resistance protein
SMc02847	ND			369	1.20666	Hypothetical protein
SMc02849	ND			1005	2.64385	putative glyoxylate reductase
SMc02851	ND			444	2.02034	Putative transcriptional regulator
SMc02853	ND			948	2.26437	putative transmembrane protein
SMc02854	ND			492	26.2674	putative signal peptide protein
SMc02855	ND			924	2.01666	putative transmembrane protein
SMc02859	ND			885	0.385503	putative transmembrane protein
SMc02860	ND			636	6.18378	hypothetical protein
SMc02861	ND			1005	1.84488	Phosphate transport transmembrane protein
SMc02862	ND			645	2.61163	Putative pit accessory protein
SMc02863	ND			1125	0.302962	DNA repair protein
SMc02864	ND			807	2.76893	putative Molybdopterin biosynthesis protein
SMc02865	ND			471	0.447691	Putative acetyltransferase
SMc02866	ND			651	2.9778	Putative transcriptional regulator
SMc02867	ND			3147	2.81883	Putative multidrug-efflux system transmembrane protein
SMc02868	ND			1224	8.92382	Putative multidrug efflux system
SMc02869	ND			1011	2.30118	Putative ATP-binding ABC transporter
SMc02870	ND			1065	7.85817	putative oxidoreductase
SMc02871	ND			840	3.76927	Putative ABC transporter
SMc02872	ND			969	1.28311	putative ABC transporter
SMc02873	ND			1260	11.9498	putative ABC transporter
SMc02874	ND			897	0.807397	hypothetical protein
SMc02875	ND			885	3.21081	hypothetical protein
SMc02876	ND			765	1.05581	putative transcriptional regulator
SMc02877	ND			1023	2.60088	Putative sugar isomerase
SMc02878	ND			1161	2.81712	putative N-acetylglucosamine-6-phosphate deacetylase
SMc02879	ND			738	1.1501	Putative copper homeostasis protein
SMc02880	ND			912	1.21328	Putative sugar kinase%2CROK family protein
SMc02882	ND			735	1.59453	Putative transmembrane protein
SMc02883	ND			213	3.67838	hypothetical protein%2CslyX family
SMc02885	ND			654	9.75375	putative peptide methionine sulfoxide reductase
SMc02886	ND			318	0.883765	Conserved hypothetical signal peptide protein
SMc02887	ND			165	1.07727	Hypothetical protein
SMc05001	ND			291	3.12931	Hypothetical protein
SMc02888	ND			1023	1.01866	Putative transcription regulator
SMc02889	ND			1266	1.4716	Putative MFS permease
SMc02890	ND			2001	6.24804	putative outer membrane receptor
SMc02891	ND			1161	2.39077	Putative oxidoreductase transmembrane protein
SMc02892	ND			1479	2.9693	Putative transport protein
SMc02893	ND			927	0.988668	putative transcriptional regulator
SMc02894	ND			270	6.0124	Hypothetical protein
SMc02896	ND			1098	3.60662	putative branched-chain amino acid aminotransferase
SMc02899	ND			855	3.2015	Putative prephenate dehydratase
SMc02901	ND			369	7.00929	Hypothetical protein
SMc02902	ND			693	0.545027	putative transcriptional regulator
SMc02903	ND			981	6.05799	Putative nudix hydrolase family protein
SMc02904	ND			582	3.07677	Putative recombinase
SMc02906	ND			324	21.546	hypothetical protein
SMc02907	ND			612	0.907283	Putative amino acid exporter
SMc02913	ND			693	2.04795	Hypothetical protein
SMc02914	ND			2670	2.31794	putative translation initiation factor IF-2 protein
SMc00320	ND			408	5.48156	putative ribosome-binding factor A%2CrRNA processing protein
SMc00321	ND			936	2.54692	putative tRNA pseudouridine synthase B
SMc00322	ND			1719	1.15533	putative sensor histidine kinase
SMc00323	ND			270	6.23771	putative 30S ribosomal protein S15
SMc00324	ND			2154	8.50473	putative polyribonucleotide nucleotidyltransferase
SMc00325	ND			1017	9.87803	putative ribosomal RNA small subunit methyltransferase C
SMc00326	ND			807	3.34022	Putative enoyl-acyl-carrier-protein reductase NADH
SMc00329	ND			423	4.28037	Putative iron response regulator
SMc00331	ND			1008	3.1162	putative transmembrane protein
SMc00335	ND			1707	10.378	30S ribosomal protein S1
SMc00336	ND			1581	3.23121	Hypothetical protein
SMc00337	ND			333	4.35137	Hypothetical protein
SMc00338	ND			528	9.12076	hypothetical protein
SMc00339	ND			1998	1.54007	Adenylate cyclase 1 protein
SMc00340	ND			1047	3.35163	D-isomer specific 2-hydroxyacid dehydrogenase family protein
SMc00341	ND			330	1.70955	Hypothetical protein
SMc00342	ND			627	8.27709	Putative ribonuclease D
SMc00343	ND			1173	2.46591	Putative transposase
SMc00344	ND			291	1.45231	hypothetical protein
SMc00345	ND			282	2.51263	hypothetical protein
SMc00346	ND			453	17.5137	putative transmembrane protein
SMc00347	ND			408	8.46014	Putative regulator of nucleoside diphosphate kinase
SMc00350	ND			1266	3.02115	Putative transport transmembrane protein
SMc00351	ND			594	0.791472	Putative HTH-type transcriptional regulator
SMc00352	ND			528	3.94765	Putative acetyltransferase
SMc00353	ND			723	4.56771	Putative transmembrane protein
SMc00355	ND			1053	0.83142	Lysine 2%2C3-aminomutase
SMc00356	ND			1053	1.32014	Putative lysyl-tRNA synthetase
SMc00359	ND			984	2.03099	putative transmembrane protein
SMc00361	ND			843	8.34375	Putative AB hydrolase superfamily protein
SMc00365	ND			1083	9.82192	putative phenylalanyl-tRNA synthetase alpha chain
SMc00366	ND			2427	4.50518	putative phenylalanyl-tRNA synthetase beta chain
SMc00367	ND			360	14.791	hypothetical protein
SMc00368	ND			759	0.863714	putative oxidoreductase
SMc00369	ND			204	15.7048	Putative oxidoreductase
SMc00370	ND			891	7.83713	Putative transcription regulator
SMc00371	ND			492	5.37522	hypothetical protein
SMc00372	ND			771	5	Putative oxidoreductase
SMc00373	ND			675	3.35823	Hypothetical protein
SMc00374	ND			951	16.3164	Putative oxidoreductase transmembrane protein
SMc00376	ND			411	8.97498	Hypothetical protein
SMc00377	ND			792	1.3207	hypothetical protein
SMc00378	ND			1581	1.46097	Putative exodeoxyribonuclease 7 large subunit
SMc00379	ND			591	0.552282	Putative NAD(P)H dehydrogenase
SMc00380	ND			495	0.4943	Transcriptional regulator%2CMarR family
SMc00381	ND			873	2.48973	Transport protein
SMc00382	ND			1257	9.70003	putative aminopeptidase
SMc00383	ND			687	13.1974	Putative glutathione S-transferase
SMc00384	ND			510	0.76507	Putative transcription regulation protein
SMc00385	ND			474	2.71701	hypothetical protein
SMc00386	ND			351	13.6988	hypothetical protein
SMc00387	ND			1170	4.36999	putative aspartate/tyrosine/aromatic aminotransferase
SMc00388	ND			1062	5.1926	hypothetical protein
SMc00389	ND			588	0.74788	Hypothetical protein
SMc00390	ND			330	1.97962	Hypothetical protein
SMc00391	ND			195	0	Hypothetical protein
SMc00392	ND			243	13.3233	hypothetical protein
SMc00393	ND			426	0.586514	Hypothetical protein
SMc00395	ND			639	0.75074	Putative MTA/SAH nucleosidase P46
SMc00396	ND			453	0.746691	hypothetical protein
SMc00397	ND			552	0.415219	hypothetical protein
SMc00460	ND			1134	2.08961	hypothetical protein
SMc00399	ND			990	1.62349	putative magnesium and cobalt transport transmembrane protein
SMc00400	ND			1128	3.16555	putative signal peptide protein
SMc00401	ND			1551	0.495463	hypothetical protein
SMc00402	ND			1281	10.6674	putative signal peptide protein
SMc00403	ND			1290	2.47752	Putative ribosomal RNA small subunit methyltransferase B
SMc00404	ND			375	18.0417	Hypothetical protein
SMc00405	ND			900	1.65072	hypothetical protein
SMc00406	ND			1164	0.413977	putative iron-sulfur cluster-binding protein
SMc00408	ND			807	15.7173	Putative undecaprenyl-diphosphatase
SMc00411	ND			288	9.27846	hypothetical protein
SMc00412	ND			705	1.96458	putative orotidine 5'-phosphate decarboxylase
SMc00416	ND			963	1.60937	Putative tetrapyrrole methylase
SMc00418	ND			369	0.656278	hypothetical protein
SMc00419	ND			948	3.12719	Putative glutathione synthetase
SMc00420	ND			1533	1.03968	hypothetical protein
SMc00421	ND			969	4.37483	putative cysteine synthase A (O-acetylserine sulfhydrylase A) protein
SMc00422	ND			618	1.05997	Putative amino acid exporter
SMc00423	ND			633	2.3324	Putative amino acid exporter
SMc00424	ND			915	5.18954	putative transmembrane protein
SMc00425	ND			438	2.84596	Putative transcription regulator
SMc00461	ND			483	2.70857	putative deoxyuridine 5'-triphosphate nucleotidohydrolase
SMc00428	ND			897	1.26436	Putative transmembrane protein
SMc00429	ND			810	1.12822	Putative transcriptional regulator
SMc00430	ND			984	8.977	Putative sugar epimerase family protein
SMc00431	ND			405	1.2219	hypothetical protein
SMc00432	ND			801	6.36914	Putative myo-inositol catabolism protein
SMc00433	ND			903	6.29404	Putative myo-inositol catabolism protein
SMc01166	ND			1854	2.13909	Putative malonic semialdehyde oxidative decarboxylase
SMc01165	ND			1953	1.58765	Putative sugar kinase
SMc01164	ND			855	3.61171	Putative transcriptional repressor of myo-inositol transport and catabolism genes
SMc01163	ND			1131	2.08286	Putative oxidoreductase
SMc01162	ND			816	3.02545	Putative glutamine amidotransferase
SMc01160	ND			459	2.50105	hypothetical protein
SMc01159	ND			906	6.12806	Putative FAD-dependent pyridine nucleotide-disulfide oxidoreductase
SMc01158	ND			606	1.33317	hypothetical protein
SMc01157	ND			780	3.05088	Putative [acyl-carrier-protein] reductase
SMc01156	ND			1575	1.07785	putative ubiquinone biosynthesis protein
SMc01155	ND			777	4.62896	putative ubiquinone/menaquinone biosynthesis methyltransferase
SMc01154	ND			906	2.10522	putative formamidopyrimidine-DNA glycosylase
SMc01153	ND			774	18.3065	putative enoyl CoA hydratase
SMc01151	ND			375	28.6666	hypothetical protein
SMc01150	ND			1272	1.78225	hypothetical protein
SMc01149	ND			483	1.82722	hypothetical protein
SMc01148	ND			867	5.27051	Hypothetical protein
SMc01147	ND			1146	1.10256	Putative oxygen-independent coproporphyrinogen III oxidase
SMc01146	ND			645	4.21418	Nucleoside-triphosphatase
SMc01145	ND			414	0.664446	Putative glyoxalase family protein
SMc01139	ND			1545	1.30842	RNA polymerase sigma-54 factor
SMc01138	ND			813	1.68106	putative ABC transporter ATP-binding protein
SMc01136	ND			669	0.92221	Conserved hypothetical transmembrane protein%2Csignal peptide
SMc01133	ND			345	1.40158	putative transmembrane protein
SMc01132	ND			459	3.4648	hypothetical protein
SMc01130	ND			867	2.42984	putative RNA methyltransferase%2CTrmH family
SMc01129	ND			501	0.804559	putative lipoprotein signal peptidase transmembrane
SMc01128	ND			2193	0.538547	Putative sensor histidine kinase transmembrane protein
SMc01125	ND			2751	0.858743	putative DNA mismatch repair protein
SMc01123	ND			1608	1.06767	putative membrane protein%2Cputative virulence factor
SMc01122	ND			390	0.626131	hypothetical protein
SMc01119	ND			567	11.4741	hypothetical protein
SMc01118	ND			657	0.88311	Putative peptidase
SMc01117	ND			504	1.41176	Putative acetyltransferase
SMc01116	ND			879	5.88625	Acyltransferase
SMc01113	ND			507	2.5004	hypothetical protein
SMc01112	ND			1164	1.62904	CBS domain-containing protein
SMc01111	ND			1596	1.47132	Apolipoprotein N-acyltransferase (acid-inducible gene) transmembrane
SMc01108	ND			756	3.01063	Putative tRNA (guanine-N(7)-)-methyltransferase
SMc01107	ND			258	7.53202	hypothetical protein
SMc01106	ND			432	2.08866	putative small heat shock protein
SMc01105	ND			945	3.59006	Inosine-uridine nucleoside N-ribohydrolase
SMc01104	ND			2367	6.98788	putative chemoreceptor (methyl-accepting chemotaxis) transmembrane protein
SMc01103	ND			900	3.26986	putative ribokinase
SMc01102	ND			1206	4.16315	putative transmembrane protein
SMc01099	ND			744	0.872169	putative tRNA pseudouridine synthase A
SMc01098	ND			606	0.555556	Putative transposase
SMc01394	ND			456	2.19608	Putative transposase
SMc01097	ND			597	0.463274	putative transmembrane protein
SMc01096	ND			1194	1.92772	putative succinyl-diaminopimelate desuccinylase
SMc01095	ND			3186	1.78129	putative multidrug-efflux system transmembrane protein
SMc01094	ND			1209	2.23876	Putative multidrug efflux system transmembrane protein
SMc01093	ND			816	1.42023	Putative esterase/lipase
SMc01092	ND			909	2.28459	Putative transcriptional regulator
SMc01091	ND			144	0.874259	Hypothetical protein
SMc01731	ND			900	5.08522	Hypothetical protein
SMc01728	ND			1113	1.20112	Methylated-DNA--protein-cysteine methyltransferase (regulatory protein of adaptative response)
SMc01727	ND			771	8.83292	hypothetical protein
SMc01725	ND			714	1.05761	Conserved hypothetical transmembrane protein
SMc01724	ND			495	0.693868	Putative peptide methionine sulfoxide reductase MsrB
SMc01723	ND			540	7.9413	putative transmembrane protein
SMc01721	ND			1788	2.87657	Putative inner-membrane transmembrane protein
SMc01719	ND			1998	7.94071	putative chemoreceptor (methyl-accepting chemotaxis) transmembrane protein
SMc01718	ND			801	1.60421	Conserved hypothetical transmembrane protein
SMc01717	ND			1422	0.940862	Putative mercuric reductase
SMc01716	ND			1521	1.17982	Putative sensor histidine kinase transmembrane protein
SMc01715	ND			696	2.07781	Putative transcriptional regulator
SMc01714	ND			489	82.1383	putative transmembrane protein
SMc01712	ND			1146	3.38141	Putative L-lactate dehydrogenase (cytochrome) protein
SMc01711	ND			2724	1.74352	Hypothetical protein
SMc01710	ND			4440	0.796763	Hypothetical protein
SMc01709	ND			504	0.859925	putative signal peptide protein
SMc01708	ND			4266	1.13899	Hypothetical protein
SMc01707	ND			570	2.865	Conserved hypothetical signal peptide protein
SMc01706	ND			576	3.90078	hypothetical protein
SMc01705	ND			471	3.33866	hypothetical protein
SMc01704	ND			678	4.83912	putative transmembrane protein
SMc01703	ND			432	0.446757	hypothetical protein
SMc01702	ND			987	13.5476	Putative oxidoreductase
SMc01701	ND			585	1.76698	hypothetical protein
SMc02181	ND			3702	2.60459	Bifunctional: proline dehydrogenase and delta-1-pyrroline-5-carboxylate dehydrogenase
SMc02180	ND			315	4.81892	hypothetical protein
SMc02179	ND			807	14.7447	hypothetical protein
SMc02178	ND			462	5.64651	Hypothetical protein
SMc02177	ND			615	0.99625	Hypothetical protein
SMc02176	ND			1872	0.41812	Putative adenylate cyclase transmembrane protein
SMc02175	ND			705	1.77715	Putative cAMP-binding protein-catabolite gene activator
SMc02174	ND			438	6.86332	putative transmembrane protein
SMc02173	ND			429	1.40367	hypothetical protein
SMc02172	ND			1230	0.714888	Transcriptional regulator%2CROK family
SMc02171	ND			1026	1.63597	Putative fructose ABC-type transport system%2Cperiplasmic component
SMc02169	ND			861	3.11468	Putative fructose ABC-type transport system%2CATPase component
SMc02167	ND			621	1.91438	Putative fructose transport system kinase
SMc02166	ND			1089	1.81198	putative dihydroorotase
SMc02165	ND			699	5.06437	putative orotate phosphoribosyltransferase
SMc02164	ND			933	2.12575	putative fructokinase
SMc02162	ND			1701	1.08074	Long-chain-fatty-acid-CoA ligase
SMc02161	ND			1236	5.10496	MFS permease involved in chloramphenicol resistance
SMc02159	ND			666	0.372663	Putative CDP-alcohol phosphatidyltransferase
SMc02158	ND			612	2.37266	Putative acyltransferase
SMc02157	ND			942	0.59308	Putative phosphatidate cytidylyltransferase transmembrane protein
SMc02156	ND			798	1.70065	hypothetical protein
SMc02187	ND			1209	3.31915	Integrase
SMc02202	ND			843	2.8683	Hypothetical protein
SMc02201	ND			198	16.6143	hypothetical protein
SMc02189	ND			255	2.00468	Hypothetical protein
SMc02200	ND			525	3.10767	putative transmembrane protein
SMc02184	ND			270	1.73157	Putative HTH-type transcriptional regulator
SMc02199	ND			495	2.59908	Hypothetical protein
SMc02203	ND			1140	3.28246	hypothetical protein
SMc02155	ND			2829	2.80478	Hypothetical protein
SMc02154	ND			2901	2.97548	Hypothetical protein
SMc04429	ND			648	1.66426	hypothetical protein
SMc02153	ND			1332	1.32835	hypothetical protein
SMc02152	ND			3513	1.59452	Helicase-DNA-binding protein
SMc02151	ND			333	2.03776	hypothetical protein
SMc02150	ND			1011	4.48995	hypothetical protein
SMc02149	ND			1161	1.00723	putative transmembrane protein
SMc02148	ND			903	2.64564	Putative polyphosphate kinase 2
SMc02147	ND			1263	1.19785	putative phosphate regulon sensor histidine kinase transmembrane protein
SMc02146	ND			1035	19.3019	Phosphate binding periplasmic protein
SMc02144	ND			1086	1.15606	Putative calcium/proton antiporter transmembrane protein
SMc02143	ND			1323	4.70318	Putative phosphate transport system permease ABC transporter
SMc02142	ND			816	4.62061	putative phosphate import ATP-binding ABC transporter
SMc02141	ND			801	3.664	putative phosphate transport system transcriptional regulator
SMc02140	ND			684	5.04092	Phosphate regulon transcriptional regulatory protein
SMc02138	ND			1200	3.49863	Acetylornithine aminotransferase
SMc02137	ND			912	4.28907	putative ornithine carbamoyltransferase
SMc02136	ND			993	6.74237	33 kDa chaperonin%2CHsp33 protein
SMc02135	ND			393	1.39918	hypothetical protein
SMc02134	ND			612	1.14946	Hypothetical protein
SMc02217	ND			1185	5.52887	putative O-succinylhomoserine sulfhydrylase
SMc02220	ND			813	3.40216	putative transmembrane protein
SMc02221	ND			411	7.07624	hypothetical protein
SMc02222	ND			807	0.852484	putative transmembrane protein
SMc02223	ND			657	0.57912	Transcriptional regulator
SMc02224	ND			1086	1.15606	Putative calcium/proton antiporter transmembrane protein
SMc02225	ND			558	4.42331	putative transmembrane protein
SMc02226	ND			474	16.1167	hypothetical protein
SMc02227	ND			2214	4.40945	Putative fatty oxidation complex alpha subunit
SMc02228	ND			1209	5.78511	Putative acetyl-CoA acyltransferase
SMc02229	ND			1797	6.83328	Putative acyl-CoA dehydrogenase
SMc02230	ND			2883	1.74395	putative transmembrane protein
SMc02231	ND			690	0.407899	Hypothetical protein
SMc02234	ND			804	1.15145	putative transmembrane protein
SMc02235	ND			237	9.71228	hypothetical protein
SMc02236	ND			729	5.17353	hypothetical protein
SMc02237	ND			2541	1.19765	Putative ATP-dependent helicase
SMc02238	ND			507	2.63476	hypothetical protein
SMc02239	ND			462	69.0655	hypothetical protein
SMc02240	ND			636	2.14269	putative transmembrane protein
SMc02241	ND			939	0.624108	hypothetical protein
SMc02242	ND			384	1.28338	putative transmembrane protein
SMc02243	ND			504	3.20724	putative transmembrane protein
SMc02244	ND			1368	0.723426	Putative transmembrane protein
SMc02245	ND			1089	2.69386	putative dihydroorotate dehydrogenase (dihydroorotate oxidase)
SMc02246	ND			375	3.55409	hypothetical protein
SMc02247	ND			438	2.14914	Conserved hypothetical signal peptide protein
SMc02248	ND			648	1.5507	Transcriptional regulatory protein
SMc02249	ND			3507	0.849097	Putative sensory transduction histidine kinase transmembrane protein
SMc02250	ND			429	20.1412	putative large-conductance mechanosensitive channel transmembrane protein
SMc02252	ND			1029	1.50141	putative UDP-glucose 4-epimerase
SMc02253	ND			306	3.02815	Putative salycilate biosynthesis protein
SMc02254	ND			1005	2.18221	Putative quinol oxidase subunit II transmembrane protein
SMc02256	ND			1182	1.16772	Putative hippurate hydrolase
SMc02257	ND			825	0.688178	Putative transport system permease ABC transporter
SMc02258	ND			726	0.267211	Putative amino-acid ABC transporter permease
SMc02259	ND			783	18.605	Putative periplasmic binding ABC transporter
SMc02260	ND			855	1.36714	Putative amino-acid ABC transporter%2CATP-binding protein
SMc02261	ND			615	1.08639	Transcriptional regulator%2CTetR family
SMc02262	ND			1191	4.48337	Aspartate aminotransferase
SMc02263	ND			1614	2.71258	Putative acetolactate synthase isozyme I large subunit
SMc02265	ND			2535	3.60602	Putative protein-export membrane protein
SMc02266	ND			219	9.26197	hypothetical protein
SMc02267	ND			456	3.47663	hypothetical protein
SMc02268	ND			1014	2.65253	Putative arabinose 5-phosphate isomerase
SMc02269	ND			1326	0.58007	Capsule polysaccharide export protein
SMc02270	ND			1617	1.53664	Capsular polysaccharide biosynthesis export transmembrane protein
SMc02271	ND			804	0.583565	Short-chain dehydrogenases/reductases (SDR) family protein
SMc02272	ND			1416	1.1853	Putative acyltransferase
SMc02273	ND			7515	1.16309	Putative fatty acid synthase
SMc02276	ND			1305	2.1294	Putative nicotinate phosphoribosyltransferase
SMc02277	ND			213	0.273723	Hypothetical protein
SMc02278	ND			153	34.0534	putative unknown transmembrane protein
SMc02279	ND			372	1.04298	putative signal peptide protein
SMc02280	ND			303	1.22524	putative transmembrane protein
SMc02281	ND			1446	1.0307	hypothetical protein
SMc02282	ND			1350	2.41824	Putative copper-containing oxidoreductase
SMc02283	ND			513	41.0764	Putative copper-containing oxidoreductase signal peptide protein
SMc02284	ND			285	17.0055	putative signal peptide protein
SMc02285	ND			1248	6.13012	Putative adenylate cyclase transmembrane protein
SMc02326	ND			483	5.89392	Hypothetical protein
SMc02327	ND			510	0.845463	putative ribonuclease HI protein
SMc02328	ND			645	5.04355	Hypothetical protein
SMc02286	ND			249	2.04048	Hypothetical protein
SMc02287	ND			555	6.74105	Resolvase
SMc02289	ND			597		putative ISRm2011-2 transposase protein
SMc05002	ND			486		Hypothetical protein of ISRm2011-2
SMc02291	ND			408		Transposase for insertion sequence element ISRm11/ISRm2011-2
SMc02292	ND			3198	0.987024	Putative type I restriction enzyme R
SMc02295	ND			1275	2.34497	Putative specificity protein S
SMc02296	ND			1581	3.16508	Putative modification enzyme transmembrane protein
SMc02297	ND			1542	1.12426	Putative integrase
SMc02298	ND			393		Transposase for insertion sequence element ISRm1
SMc02329	ND			693	0.447761	Transposase for insertion sequence element ISRm1
SMc02300	ND			2085	4.08599	Putative transposase number 4 for insertion sequence ISRm30
SMc02301	ND			363	1.57431	Putative transposase number 3 for insertion sequence ISRm30
SMc02302	ND			450	1.81281	Putative transposase number 2 for insertion sequence ISRm30
SMc04430	ND			171	0	Putative transposase number 1 for insertion sequence ISRm30
SMc02303	ND			162	4.27466	Hypothetical protein
SMc02304	ND			216	0.850902	Hypothetical protein
SMc02306	ND			441	2.68606	Hypothetical protein
SMc02307	ND			1305	1.9551	putative histidinol dehydrogenase
SMc02308	ND			477	0.982164	hypothetical protein
SMc02309	ND			480	0.505187	Putative arsenate reductase
SMc02310	ND			219	4.95326	putative translation initiation factor IF-1 protein
SMc02312	ND			213	1.41716	hypothetical protein
SMc04431	ND			264	1.25454	hypothetical protein
SMc04432	ND			318	43.9039	Hypothetical protein
SMc02313	ND			285	0.349883	Hypothetical protein
SMc02314	ND			1101	2.52565	Hypothetical protein
SMc02315	ND			1083	0.971247	Hypothetical protein
SMc02316	ND			312	1.96249	Hypothetical protein
SMc02317	ND			390	5.59037	putative signal peptide protein
SMc02318	ND			462	2.05293	hypothetical protein
SMc02319	ND			189	8.2285	Hypothetical protein
SMc02320	ND			255	7.74154	putative transmembrane protein
SMc02321	ND			1293	2.98701	Putative sugar isomerase
SMc02322	ND			2100	3.36728	Short-chain dehydrogenase/reductase involved in L-rhamnose utilization
SMc02323	ND			813	1.19367	Transcription regulator%2CDeoR family
SMc02324	ND			990	2.84789	ABC transporter%2Cperiplasmic rhamnose binding protein
SMc02325	ND			1623	1.26604	ATP-binding component of rhamnose transport system
SMc03000	ND			981	0.924633	Rhamnose transport system%2Cpermease
SMc03001	ND			1005	2.00608	Rhamnose transport system%2Cpermease
SMc03002	ND			315	10.6077	Putative L-rhamnose mutarotase
SMc03003	ND			1389	1.67683	Sugar kinase
SMc03004	ND			1602	1.86002	IcpA/McpE internal chemotaxis protein
SMc03005	ND			294	10.0427	hypothetical protein
SMc03006	ND			366	5.48087	Chemotaxis regulator protein
SMc03007	ND			2277	4.2428	Chemotaxis protein (sensory transduction histidine kinase)
SMc03008	ND			468	7.21898	Chemotaxis protein
SMc03009	ND			909	6.89143	Chemotaxis protein methyltransferase
SMc03010	ND			1050	1.1602	Chemotaxis response regulator protein-glutamate methylesterase
SMc03011	ND			390	9.45425	Response regulator consisting of a CheY-like receiver domain and a winged-helix DNA-binding domain protein
SMc03012	ND			552	1.84441	putative chemotaxis protein
SMc03013	ND			375	3.49334	hypothetical protein
SMc03014	ND			1674	1.41719	Flagellar M-ring transmembrane protein
SMc03016	ND			741	1.01953	Regulator of flagellar operons%2CLuxR family%2Cprobable forming a heterodimer with VisN
SMc03017	ND			447	1.1915	hypothetical protein
SMc03018	ND			1083	1.47702	Flagellar biosynthetic transmembrane protein
SMc03020	ND			633	1.6984	Flagellar motor switch protein
SMc03021	ND			948	0.971183	Flagellar motor switch transmembrane protein
SMc03024	ND			726	1.70865	Flagellar basal-body rod protein
SMc03025	ND			1404	0.636054	Flagellum-specific ATP synthase
SMc03026	ND			552	0.701653	putative transmembrane protein
SMc03027	ND			381	6.53717	Flagellar basal-body rod protein
SMc03028	ND			420	3.4698	Flagellar basal-body rod protein
SMc03029	ND			336	3.14056	Flagellar hook-basal body complex protein
SMc03030	ND			789	6.31172	Flagellar basal-body rod protein
SMc03031	ND			510	2.16372	Flagellar precursor transmembrane protein
SMc03032	ND			1116	1.30558	Flagellar P-ring precursor transmembrane protein
SMc03033	ND			540	1.4481	MotE chaperone specific for MotC folding and stability
SMc03034	ND			711	1.76898	Flagellar L-ring protein precursor (basal body L-ring protein)
SMc03035	ND			492	0.749672	Flagellar transmembrane protein
SMc03036	ND			738	1.03651	Flagellar biosynthetic transmembrane protein
SMc03037	ND			1185	24.1196	Flagellin A
SMc03038	ND			1185	4.63771	Flagellin B
SMc03039	ND			1206	5.37561	Flagellin D
SMc03040	ND			966	2.79524	Flagellin C
SMc03041	ND			648	0.542716	hypothetical protein%2Crequired for flagellum formation
SMc03042	ND			1185	1.06448	Chemotaxis (motility protein B) transmembrane
SMc03043	ND			1305	0.625537	Chemotaxis precursor (motility protein C) transmembrane
SMc03044	ND			1428	1.38056	FliK hook length control protein
SMc03045	ND			564	1.53501	hypothetical protein%2Csignal peptide
SMc03046	ND			672	7.34293	Response regulator of exponential growth motility
SMc03048	ND			1419	1.09116	Putative flagellar hook-associated protein
SMc03050	ND			348	5.32158	Putative flagellin synthesis regulator
SMc03051	ND			450	3.8286	Putative flagellin synthesis repressor protein
SMc03052	ND			417	4.57827	Putative basal-body rod modification protein
SMc03053	ND			267	1.06536	Putative flagellar biosynthetic transmembrane protein
SMc03054	ND			2088	1.69475	putative flagellar biosynthesis transmembrane protein
SMc03055	ND			753	0.835884	putative flagellar biosynthetic transmembrane protein
SMc03056	ND			414	0.73705	hypothetical protein
SMc03071	ND			555	4.01808	Hypothetical protein
SMc03072	ND			369	7.68586	hypothetical protein
SMc03057	ND			567	0.877825	Conserved hypothetical transmembrane protein
SMc03058	ND			990	0.627053	Putative glycosyltransferase
SMc03059	ND			900	4.7626	putative bifunctional protein : methylenetetrahydrofolate dehydrogenase%2Cmethenyltetrahydrofolate cyclohydrolase
SMc03060	ND			1071	1.70952	Transcriptional regulator
SMc03061	ND			1377	3.64921	Alpha-glucosides ABC transporter%2Cperiplasmic substrate-binding component
SMc03062	ND			1011	2.29308	Alpha-glucosides ABC transporter%2Cpermease component
SMc03063	ND			1143	0.882359	Alpha-glucosides ABC transporter%2Cpermease component
SMc03064	ND			1656	4.95366	putative alpha-glucosidase
SMc03065	ND			1089	4.31006	Alpha-glucosides ABC transporter%2CATP binding component
SMc03066	ND			411	9.0994	hypothetical protein
SMc03067	ND			1164		putative transposase
SMc03068	ND			1821	3.24553	Phosphogluconate dehydratase
SMc03069	ND			699	1.60809	6-phosphogluconolactonase
SMc00761	ND			1287	0.955138	Putative oxidoreductase
SMc00762	ND			1437	5.23301	Putative glutamine synthetase
SMc00763	ND			1185	1.12645	hypothetical protein
SMc00764	ND			141	9.50563	putative transmembrane protein
SMc00765	ND			2526	5.12366	putative methyl-accepting chemotaxis protein
SMc00766	ND			876	1.92683	Putative transcription regulator
SMc00767	ND			240	6.00089	Hypothetical protein
SMc00768	ND			1290	6.81838	putative isocitrate lyase
SMc00769	ND			1413	2.48517	hypothetical protein
SMc00771	ND			1146	1.89703	putative putrescine transport ATP-binding protein
SMc00772	ND			912	2.7332	putative putrescine transport system permease
SMc00773	ND			822	1.20097	putative putrescine transport system permease
SMc00838	ND			1815	0.776234	putative transmembrane protein
SMc00774	ND			1953	1.22977	Acetoacetyl-coenzyme A synthetase
SMc00775	ND			1683	0.918444	ABC-type Fe3+ transport system%2Cpermease component
SMc00776	ND			3405	0.912221	Two-component histidine kinase%2Cstationary-phase regulator of cell surface physiology and symbiosis
SMc00777	ND			447	22.1481	hypothetical protein
SMc00778	ND			768	2.01084	Short-chain dehydrogenase/reductase involved in proline utilization
SMc00779	ND			1239	7.84545	putative FAD-linked oxidoreductase
SMc00780	ND			882	1.7583	putative HTH-type transcriptional regulator%2CLysR family
SMc00781	ND			1497	11.6755	Methylmalonate-semialdehyde dehydrogenase
SMc00782	ND			1119	0.94117	putative transmembrane protein
SMc00783	ND			1053	2.26184	putative transmembrane protein
SMc00784	ND			1044	16.0816	Fe3+ ABC transporter
SMc00785	ND			465	11.7963	Transcriptional regulator of the iron limitation response
SMc00786	ND			1596	18.5231	Oligopeptide ABC transporter%2Cperiplasmic solute-binding component
SMc00787	ND			1005	2.70444	Oligopeptide ABC transporter%2Cpermease component
SMc00788	ND			909	3.92414	Oligopeptide ABC transporter%2Cpermease component
SMc00789	ND			855	3.75627	Oligopeptide ABC transporter%2CATP-binding component
SMc00790	ND			828	3.27545	Oligopeptide ABC transporter%2CATP-binding component
SMc00791	ND			345	10.2682	hypothetical protein
SMc00792	ND			171	1.0072	putative transmembrane protein
SMc00793	ND			1131	3.05217	Putative permease
SMc00794	ND			798	5.77684	Anti-anti-sigma factor
SMc00795	ND			249	32.1289	hypothetical protein
SMc00796	ND			165	2.11511	putative transmembrane protein
SMc00798	ND			249	1.22397	hypothetical protein
SMc00799	ND			573	1.62878	putative transmembrane protein
SMc00800	ND			453	3.39939	putative transmembrane protein
SMc00801	ND			657	2.23174	Hypothetical protein
SMc00802	ND			366	0.717725	hypothetical protein
SMc00803	ND			816	3.37414	hypothetical protein
SMc00804	ND			1224	0.859753	Hypothetical protein
SMc00805	ND			645	8.84908	Hypothetical protein
SMc00806	ND			369	4.62735	hypothetical protein
SMc00807	ND			1203	0.658827	Putative MFS permease
SMc00808	ND			1443	5.41947	Putative chromate transport protein
SMc00809	ND			267	12.3208	Putative signal peptide protein
SMc00810	ND			1341	1.36087	Putative exopolyphosphatase
SMc00811	ND			738	1.68412	Ribosomal RNA large subunit methyltransferase J
SMc00812	ND			429	2.38012	hypothetical protein
SMc00813	ND			1413	1.72064	putative MFS permease
SMc00814	ND			987	3.26558	putative signal peptide protein
SMc00816	ND			417	0.709369	Conserved hypothetical transmembrane protein
SMc00817	ND			876	4.19762	putative carboxymethylenebutenolidase
SMc00818	ND			954	1.85698	Regulator of kat genes
SMc00819	ND			1485	12.9295	Catalase
SMc00822	ND			297	2.84369	hypothetical protein
SMc00823	ND			396	10.3017	hypothetical protein
SMc00824	ND			834	4.89088	Hypothetical protein
SMc00826	ND			738	1.92828	hypothetical protein
SMc00828	ND			507	2.39146	hypothetical protein
SMc00829	ND			828	1.60862	putative transcriptional regulator
SMc00831	ND			897	0.507194	putative transcription regulator
SMc00832	ND			1440	2.23588	putative glycolate oxidase subunit
SMc00833	ND			1218	0.699157	putative glycolate oxidase subunit
SMc00926	ND			1332	3.48846	putative glycolate oxidase iron-sulfur subunit
SMc00925	ND			696	11.9867	hypothetical protein%2Csignal peptide
SMc00924	ND			741	5.78197	Hypothetical protein
SMc00923	ND			636	9.39035	putative DNA-3-methyladenine glycosylase I
SMc00922	ND			1458	5.81711	putative cytosine/uracil/thiamine/allantoin permease
SMc00921	ND			387	1.9684	putative signal peptide protein
SMc00931	ND			426	13.6519	Hypothetical protein
SMc00918	ND			1140	0.805286	ATP phosphoribosyltransferase regulatory subunit
SMc00917	ND			696	1.01252	putative ATP phosphoribosyltransferase
SMc00916	ND			702	7.47594	Putative glutathione S-transferase
SMc00915	ND			153	5.96458	FixQ1 nitrogen fixation protein
SMc00914	ND			1227	1.18284	putative ferredoxin reductase
SMc00913	ND			1638	14.114	60 KD chaperonin A
SMc00912	ND			297	51.0088	10 KD chaperonin A
SMc00911	ND			828	1.7697	hypothetical protein
SMc00909	ND			984	0.772256	putative riboflavin biosynthesis protein RibF
SMc00907	ND			621	6.91621	putative transmembrane protein
SMc00906	ND			480	1.30505	Putative acetyltransferase
SMc00905	ND			450	1.87648	Putative tRNA-specific adenosine deaminase
SMc00904	ND			1722	2.87557	Hypothetical protein
SMc00902	ND			561	0.602887	hypothetical protein
SMc00930	ND			900	1.55403	putative transmembrane protein
SMc00900	ND			387	4.42546	hypothetical protein
SMc00899	ND			255	5.66308	hypothetical protein
SMc00898	ND			1833	3.30058	putative glutathione-regulated potassium-efflux system transmembrane protein
SMc00895	ND			237	17.0931	hypothetical protein
SMc00894	ND			1314	1.24939	Putative 3-deoxy-D-manno-octulosonic-acid transferase
SMc00893	ND			711	0.657116	putative phosphoglycolate phosphatase
SMc00892	ND			1041	1.13874	Putative tetraacyldisaccharide 4'-kinase
SMc00934	ND			597		putative ISRm2011-2 transposase protein
SMc00891	ND			408	1.01577	Transposase for insertion sequence element ISRm11/ISRm2011-2
SMc00933	ND			234	3.27129	hypothetical protein
SMc00932	ND			1818	1.86601	putative DNA mismatch repair protein
SMc00887	ND			1347	1.64157	Diguanylate cyclase/phosphodiesterase
SMc00929	ND			981	0.889408	putative transcriptional regulator
SMc00886	ND			1545	2.5731	putative trimethylamine methyltransferase family protein
SMc00885	ND			639	4.29224	putative transmembrane signal peptide protein
SMc00884	ND			1725	2.75504	Putative dihydroxy-acid dehydratase
SMc00883	ND			885	4.03889	Hypothetical protein%2C regucalcin-like protein
SMc00882	ND			657	8.36728	putative 2-dehydro-3-deoxy-6-phosphogalactonate aldolase
SMc00879	ND			855	1.72926	Putative transcriptional regulator
SMc00877	ND			837	2.40114	Putative transcriptional regulator
SMc00874	ND			981	2.1783	putative magnesium and cobalt transport transmembrane protein
SMc00873	ND			1902	1.02641	putative KUP system potassium uptake transmembrane protein
SMc00869	ND			615	5.33788	putative ATP synthase subunit B' transmembrane protein
SMc00868	ND			486	3.70884	putative ATP synthase B chain transmembrane protein
SMc00867	ND			651	0.273334	putative ribonuclease HII protein
SMc00866	ND			1158	2.93871	Hypothetical protein
SMc00865	ND			552	0.474935	Hypothetical protein
SMc00864	ND			1080	3.31516	Hypothetical protein
SMc00863	ND			543	2.21143	putative molybdenum cofactor biosynthesis protein B
SMc00862	ND			906	0.36794	4-diphosphocytidyl-2-C-methyl-D-erythritolkinase
SMc00861	ND			1830	4.9433	putative signal peptide protein
SMc00859	ND			222	2.96305	Hypothetical protein
SMc00858	ND			837	0.809068	hypothetical protein
SMc00857	ND			897	2.91584	putative proteinase
SMc00856	ND			192	4.88649	Conserved hypothetical transmembrane protein
SMc00855	ND			963	8.25888	putative glycyl-tRNA synthetase alpha chain
SMc00854	ND			246	6.49645	putative signal peptide protein
SMc00853	ND			549	5.18231	putative transmembrane protein
SMc00852	ND			1935	0.800602	putative transmembrane signal peptide protein
SMc00851	ND			2166	2.04983	putative glycyl-tRNA synthetase beta chain
SMc00850	ND			519	0.211403	hypothetical protein
SMc00849	ND			483	0.97759	Hypothetical protein
SMc00993	ND			1272	2.70515	putative phosphoribosylamine--glycine ligase
SMc00992	ND			2373	1.18456	Diguanylate cyclase/phosphodiesterase
SMc00991	ND			1041	1.53794	Putative spermidine/putrescine ABC transporter
SMc00994	ND			816	0.684772	Putative transcription regulator
SMc00989	ND			807	5.7626	putative signal peptide protein
SMc00988	ND			957	3.07746	putative 4-hydroxybenzoate octaprenyltransferase transmembrane protein
SMc00987	ND			567	4.66617	hypothetical protein
SMc00986	ND			2310	3.03798	Hypothetical protein
SMc00983	ND			594	5.19515	Hypothetical protein
SMc00982	ND			1245	1.65998	Putative dioxygenase Rieske 2Fe-2S family protein
SMc00981	ND			1101	1.0496	Putative ferredoxin protein
SMc00980	ND			1062	3.44884	Glycosyl hydrolase family protein
SMc00979	ND			417	6.9149	putative transmembrane protein
SMc00978	ND			990	0.92361	putative transmembrane protein
SMc00977	ND			1782	3.05457	Putative acyl-CoA dehydrogenase
SMc00976	ND			753	4.81522	Putative enoyl-CoA hydratase
SMc00975	ND			2124	10.7554	putative chemoreceptor (methyl-accepting chemotaxis) transmembrane protein
SMc00974	ND			1248	1.4167	Putative RNA methyltransferase
SMc00973	ND			756	4.42415	Putative hemolysin protein
SMc00972	ND			1938	1.99536	putative 1-deoxyxylulose-5-phosphate synthase
SMc00971	ND			924	5.4005	putative pirin-related protein
SMc00970	ND			252	5.22371	Putative exodeoxyribonuclease 7 small subunit
SMc00969	ND			930	2.03871	hypothetical protein
SMc00968	ND			969	1.0411	Putative quinone oxidoreductase
SMc00967	ND			402	0.982894	hypothetical protein
SMc00966	ND			1194	0.7524	Putative acetyl-CoA C-acetyltransferase
SMc00965	ND			1497	0.768805	Putative acyl-CoA synthase
SMc00964	ND			564	11.2676	Putative biotin transporter
SMc00963	ND			606	0.743639	Biotin ABC transporter%2Cpermease component
SMc00962	ND			681	0.711338	Biotin ABC transporter%2CATP-binding component
SMc00961	ND			1200	2.08465	hypothetical protein
SMc00068	ND			1230	3.74788	Putative D-alanyl-D-alanine carboxypeptidase
SMc00001	ND			1059	3.25915	hypothetical protein
SMc00069	ND			621	15.9833	putative pyridoxamine 5'-phosphate oxidase (PNP/PMP oxidase)
SMc00002	ND			456	1.00192	hypothetical protein
SMc00003	ND			1098	3.30292	Putative chaperone protein
SMc00006	ND			585	0.826349	putative phosphoglycerate mutase
SMc00070	ND			261	17.6048	Conserved hypothetical signal peptide protein
SMc00008	ND			1101	2.97587	putative 3%2C4-dihydroxy-2-butanone 4-phosphate synthase
SMc00010	ND			1689	2.08914	Putative cytochrome C oxidase polypeptide I transmembrane protein
SMc00450	ND			1053	2.38384	Putative protoheme IX farnesyltransferase
SMc00130	ND			141	6.99158	putative transmembrane protein
SMc00012	ND			612	0.498656	Putative cytochrome C oxidase assembly transmembrane protein
SMc00013	ND			879	7.8268	Putative cytochrome C oxidase subunit III transmembrane protein
SMc00014	ND			384	1.28338	putative transmembrane protein
SMc00085	ND			744	1.99887	Putative cytochrome oxidase complex biogenesis factor
SMc00016	ND			1083	1.49375	putative 4-hydroxy-3-methylbut-2-enyl diphosphate reductase
SMc00017	ND			981	3.11429	Putative homoserine kinase
SMc00018	ND			462	2.15903	putative ribonuclease HI protein
SMc00072	ND			486	12.7439	putative peroxiredoxin protein
SMc00073	ND			939	1.40596	hypothetical protein
SMc00019	ND			606	2.00944	hypothetical protein
SMc00074	ND			2913	1.75082	Diguanylate cyclase/phosphodiesterase
SMc00075	ND			612	1.64584	putative ribosomal-protein-alanine acetyltransferase
SMc00077	ND			1401	6.71189	putative threonine synthase
SMc00078	ND			1107	6.23194	Putative methionine ABC transporter%2Cperiplasmic solute-binding protein
SMc00079	ND			696	7.51584	HAD-superfamily hydrolase
SMc00080	ND			684	0.897445	Putative transcription regulator%2CArsR family
SMc00021	ND			1131	6.14819	Adenine DNA methyltransferase
SMc00081	ND			729	4.32019	hypothetical protein
SMc00452	ND			1101	1.56919	putative A/G-specific adenine glycosylase
SMc00022	ND			552	2.49703	hypothetical protein
SMc05003	ND			222	0.510704	Hypothetical protein
SMc00024	ND			3462	0.971805	Putative chromosome partition protein
SMc00025	ND			2697	1.92203	Putative pyruvate phosphate dikinase
SMc00083	ND			249	7.04085	Hypothetical protein
SMc00084	ND			390	4.85585	Hypothetical protein
SMc00026	ND			909	0.618447	Conserved hypothetical transmembrane protein
SMc00087	ND			909	0.560513	putative metallo-beta-lactamase
SMc00027	ND			351	0.903299	Hypothetical protein
SMc00028	ND			2616	4.36682	putative transmembrane protein
SMc00088	ND			414	24.5084	putative transmembrane protein
SMc00029	ND			144	1.03635	Hypothetical protein
SMc00089	ND			357	17.0857	hypothetical protein%2CDNA binding domain protein
SMc00090	ND			1497	4.52125	Putative sulfate adenylate transferase cysteine biosynthesis protein
SMc00091	ND			954	4.57569	Putative sulfate adenylate transferase subunit 2 cysteine biosynthesis protein
SMc00092	ND			798	1.92878	Phosphoadenosine phosphosulfate reductase
SMc00030	ND			387	54.6635	putative signal peptide protein
SMc00031	ND			480	2.46373	putative transmembrane protein
SMc00093	ND			1650	5.65504	Choline dehydrogenase CHD oxidoreductase flavoprotein FAD membrane
SMc00094	ND			1464	5.46751	Betaine aldehyde dehydrogenase badh oxidoreductase NAD protein
SMc00127	ND			1539	7.6137	Choline sulfatase
SMc00032	ND			549	2.36664	putative transmembrane protein
SMc00033	ND			1800	4.49603	Diguanylate cyclase/phosphodiesterase
SMc00034	ND			1002	5.1495	Putative quinone oxidoreductase
SMc00096	ND			738	5.66938	hypothetical protein%2Csignal peptide
SMc00036	ND			621	3.09618	Putative glutathione S-transferase
SMc00037	ND			909	1.05407	Transcription regulator LysR family
SMc00097	ND			660	13.9739	Putative glutathione S-transferase
SMc00038	ND			2319	1.51198	Diguanylate cyclase/phosphodiesterase
SMc00039	ND			729	2.2935	hypothetical protein
SMc00098	ND			477	1.53399	putative transcriptional regulator
SMc00040	ND			423	77.6812	Putative organic hydroperoxide resistance protein
SMc00099	ND			213	2.50652	putative alkylphosphonate uptake protein
SMc00041	ND			396	18.1762	hypothetical protein
SMc00101	ND			828	76.7572	Putative 2%2C5-diketo-D-gluconic acid reductase B
SMc00225	ND			774	2.6247	putative trans-aconitate methyltransferase
SMc00103	ND			663	2.43929	Putative (S)-2-haloacid dehalogenase IVA
SMc00104	ND			552	1.49676	Hypothetical protein
SMc00105	ND			1041	3.70685	putative alcohol dehydrogenase
SMc00042	ND			909	5.83706	Putative aminotransferase
SMc00106	ND			411	4.83543	hypothetical protein
SMc00107	ND			714	0.701746	Putative transcriptional regulator
SMc00044	ND			639	8.87521	Putative amino acid exporter
SMc00045	ND			450	46.2989	putative Cytochrome c556
SMc00086	ND			915	1.03822	Putative diheme cytochrome C-type signal peptide protein
SMc00109	ND			468	5.91087	putative transcriptional regulator
SMc00047	ND			891	8.57552	Putative beta-lactamase signal peptide protein
SMc00110	ND			2334	2.3365	putative glucose dehydrogenase (pyrroloquinoline-quinone) protein
SMc00453	ND			1473	4.00364	hypothetical protein
SMc00112	ND			234	0.748826	hypothetical protein
SMc00454	ND			303	0.250786	Hypothetical protein
SMc00115	ND			891	7.6955	hypothetical protein
SMc00048	ND			423	14.4306	hypothetical protein
SMc00049	ND			345	2.54175	Hypothetical protein
SMc00455	ND			663	0.392806	Putative hemolysin-related transmembrane protein
SMc00116	ND			498	0.896865	hypothetical protein
SMc00117	ND			408	13.1447	putative peptide methionine sulfoxide reductase
SMc00052	ND			420	2.12243	putative Na(+)/H(+) antiporter
SMc00053	ND			378	1.90705	putative Na(+)/H(+)-antiporter
SMc00054	ND			1566	0.582416	putative Na(+)/H(+)-antiporter
SMc00055	ND			477	1.46746	putative Na(+)/H(+)-antiporter
SMc00056	ND			372	0.879957	putative Na(+)/H(+)-antiporter
SMc00057	ND			354	2.6321	putative Na(+)/H(+)-antiporter
SMc00058	ND			432	11.7438	Transcriptional regulator of exopolysaccharide biosynthesis
SMc00118	ND			423	3.12979	hypothetical protein
SMc00456	ND			438	1.54096	hypothetical protein%2Csignal peptide
SMc00061	ND			351	1.48712	hypothetical protein
SMc00062	ND			645	11.733	Hypothetical protein
SMc00063	ND			303	1.3274	hypothetical protein
SMc00128	ND			546	0.912273	hypothetical protein%2Csignal peptide
SMc00457	ND			588	0.671519	putative transmembrane protein
SMc00064	ND			468	3.64191	hypothetical protein
SMc00123	ND			336	1.56326	hypothetical protein
SMc00065	ND			252	1.88251	Modulator of the two component system FeuPQ
SMc00458	ND			672	2.91008	Response regulators consisting of a CheY-like receiver domain and a winged-helix DNA-binding domain protein
SMc00129	ND			1386	0.595996	putative sensor histidine kinase
SMc02362	ND			453	0.665856	Cytochrome C-type biogenesis transmembrane protein
SMc02363	ND			2031	1.62183	Cytochrome C-type biogenesis transmembrane protein
SMc02364	ND			510	0.709409	Cytochrome C-type biogenesis transmembrane protein
SMc02365	ND			1554	14.3165	putative serine protease
SMc02366	ND			702	3.77987	putative response regulator
SMc02367	ND			1398	1.10922	Putative sensor histidine kinase transmembrane protein
SMc02368	ND			2967	1.28981	Putative glutamate-ammonia-ligase adenylyltransferase
SMc02369	ND			2328	2.07053	Putative sensor histidine kinase transmembrane protein
SMc02373	ND			156	34.8442	Hypothetical protein
SMc02375	ND			861	1.68879	hypothetical protein
SMc02378	ND			999	17.437	Putative glycine betaine ABC transporter%2Cperiplasmic substrate-binding component
SMc02379	ND			888	9.63623	putative glycine betaine ABC transporter%2Cpermease
SMc02380	ND			1014	3.44039	Putative oxidoreductase transmembrane protein
SMc02381	ND			402	4.33846	hypothetical protein
SMc02382	ND			927	1.46701	hypothetical protein
SMc02383	ND			1488	1.56406	putative transmembrane protein
SMc02384	ND			1020	4.34214	Putative glycosyltransferase transmembrane protein
SMc02385	ND			957	0.52713	putative transmembrane protein
SMc02386	ND			1503	3.63875	putative AMP nucleosidase
SMc02387	ND			321	1.53286	putative transmembrane protein
SMc02388	ND			174	5.32626	putative unknown transmembrane protein
SMc02389	ND			174	100.675	putative unknown transmembrane protein
SMc02390	ND			702	7.47594	Putative glutathione S-transferase
SMc02391	ND			342	8.20125	Conserved hypothetical transmembrane protein
SMc02392	ND			267	15.4753	Hypothetical protein
SMc02393	ND			1122	26.1353	putative histidinol-phosphate aminotransferase
SMc02394	ND			309	3.61934	hypothetical protein
SMc02461	ND			297	0.523678	hypothetical protein
SMc02396	ND			1038	14.4658	putative outer membrane protein
SMc02397	ND			933	1.79218	Putative integrase
SMc02398	ND			408		Transposase for insertion sequence element ISRm11/ISRm2011-2
SMc05004	ND			486		Hypothetical protein of ISRm2011-2
SMc02400	ND			1050	31.1235	putative outer membrane protein
SMc02401	ND			477	12.379	putative transmembrane protein
SMc02403	ND			2046	1.85294	putative soluble lytic murein transglycosylase
SMc02404	ND			885	6.74566	Putative dihydrodipicolinate synthase
SMc02405	ND			480	1.52907	SsrA-binding protein
SMc02406	ND			4236	1.24482	Hypothetical protein
SMc02422	ND			777	0.960205	short chain alcohol dehydrogenase-related dehydrogenase
SMc02658	ND			234	2.81103	Hypothetical protein
SMc02657	ND			285	0.349883	Hypothetical protein
SMc02656	ND			153	50.3705	Hypothetical protein
SMc02654	ND			420	1.11205	putative holo-acyl-carrier protein synthase
SMc02653	ND			744	1.72478	putative signal peptidase I transmembrane protein
SMc02652	ND			717	2.02158	putative ribonuclease III
SMc02651	ND			942	2.13579	putative GTP-binding protein
SMc02650	ND			726	4.97014	hypothetical protein
SMc02649	ND			423	15.9216	Arsenate reductase
SMc02648	ND			702	1.30867	aquaglyceroporin
SMc02647	ND			414	4.54102	Transcriptional regulator
SMc02646	ND			1002	10.6987	Putative glycerophosphoryl diester phosphodiesterase
SMc02645	ND			1257	5.7835	Cyclopropane-fatty-acyl synthase
SMc02644	ND			2307	2.48747	hypothetical protein
SMc02642	ND			315	2.71816	Hypothetical protein
SMc02639	ND			333	3.18526	Putative transcription regulator
SMc02638	ND			483	3.56567	putative transmembrane protein
SMc02637	ND			363	3.43089	Hypothetical protein
SMc02636	ND			699	1.8692	Conserved hypothetical transmembrane protein%2Csignal peptide
SMc02635	ND			744	1.73084	DNA repair protein
SMc02634	ND			2004	8.57833	Monomeric alkaline phosphatase
SMc02633	ND			2787	0.696369	putative transmembrane protein
SMc02632	ND			657	0.946217	hypothetical protein
SMc02631	ND			852	3.27091	hypothetical protein
SMc02601	ND			1080	8.77094	putative quinolinate synthetase A
SMc02599	ND			1599	2.05366	putative L-aspartate oxidase
SMc02598	ND			900	1.71782	putative nicotinate-nucleotide pyrophosphorylase carboxylating protein
SMc02597	ND			519	1.33746	Putative superoxide dismutase CU-ZN precursor (bacteriocuprein) transmembrane protein
SMc02661	ND			1680	1.40962	Putative toxin secretion ATP-binding ABC transporter
SMc02571	ND			1323	1.92863	Putative secretion membrane fusion protein
SMc02660	ND			498	4.07931	Putative acyltransferase
SMc02565	ND			1005	0.890218	Hypothetical protein
SMc02561	ND			540	0.714002	Hypothetical protein
SMc02559	ND			609	0.957362	hypothetical protein
SMc02558	ND			849	1.71926	hypothetical protein
SMc02557	ND			744	1.38153	Hypothetical protein
SMc02556	ND			270	11.8269	hypothetical protein
SMc02555	ND			444	5.62233	Conserved hypothetical signal peptide protein
SMc02554	ND			480	5.05084	Putative Nudix hydrolase family protein
SMc02553	ND			771	0.774404	hypothetical protein
SMc02552	ND			150	1.90707	Hypothetical protein
SMc02550	ND			525	4.45789	hypothetical protein
SMc02549	ND			480	5.10722	hypothetical protein
SMc02548	ND			501	1.15228	hypothetical protein
SMc02547	ND			963	8.91115	Putative proline iminopeptidase
SMc02546	ND			1617	2.05335	Putative 2-isopropylmalate synthase
SMc02545	ND			942	3.66839	putative transmembrane protein
SMc02544	ND			618	1.54242	hypothetical protein
SMc00550	ND			1884	1.51315	putative ABC transporter ATP-binding transmembrane protein
SMc00551	ND			699	6.75008	putative phosphatidylserine decarboxylase
SMc00552	ND			870	2.29659	Phosphatidylserine synthase
SMc00553	ND			741	3.09736	putative NAD/NADP dependent oxidoreductase
SMc00557	ND			1140	2.86563	Putative alanine racemase
SMc00558	ND			858	2.38448	putative transcriptional regulator
SMc00559	ND			771	1.33165	putative transmembrane protein
SMc00560	ND			303	0.870049	putative transmembrane protein
SMc00562	ND			453	22.3335	Transcription regulator%2CMarR family
SMc00563	ND			1596	3.6733	Putative transport protein transmembrane
SMc00564	ND			1089	3.16472	Multidrug resistance protein
SMc00565	ND			576	46.1959	putative 50S ribosomal protein L9
SMc00566	ND			954	0.495295	putative transmembrane protein
SMc00567	ND			249	7.29514	Putative 30S ribosomal protein S18
SMc00569	ND			333	0.504101	hypothetical protein
SMc00570	ND			1074	6.51826	putative oxidoreductase
SMc00572	ND			738	4.06281	putative 3-oxoacyl-acyl-carrier protein reductase
SMc00575	ND			1200	2.77827	hypothetical protein
SMc00576	ND			888	3.39662	hypothetical protein
SMc00577	ND			660	3.33166	putative guanylate kinase
SMc00578	ND			129	0.186924	Hypothetical protein
SMc00579	ND			825	1.14154	Putative dimethyladenosine transferase
SMc00580	ND			1029	1.00691	putative pyridoxal phosphate biosynthetic protein
SMc00581	ND			951	2.84043	Hypothetical protein
SMc00584	ND			1173	1.4456	putative transmembrane protein
SMc00585	ND			1494	7.04941	putative aminopeptidase A/I protein
SMc00586	ND			450	0.704178	Putative DNA polymerase III chi subunit
SMc05005	ND			993	0.717189	Putative transposase
SMc00588	ND			927	4.09858	Putative D-galactose 1-dehydrogenase
SMc00589	ND			915	1.43248	hypothetical protein
SMc00591	ND			282	35.1326	putative signal peptide protein
SMc00593	ND			513	8.92673	hypothetical protein
SMc00594	ND			690	15.6669	Putative beta-etherase (beta-aryl ether cleaving enzyme) protein
SMc00596	ND			504	2.73017	hypothetical protein
SMc00597	ND			561	13.0941	hypothetical protein
SMc00598	ND			897	1.54651	Putative branched-chain amino acid transport permease
SMc00599	ND			468	1.53314	putative molybdopterin MPT converting factor%2Csubunit 2 protein
SMc00600	ND			261	2.83561	putative molybdopterin MPT converting factor%2Csubunit 1 protein
SMc00601	ND			588	11.538	putative CDP-diacylglycerol--glycerol-3-phosphate 3-phosphatidyltransferase transmembrane protein
SMc00602	ND			2025	3.21934	putative excinuclease ABC subunit C
SMc00603	ND			765	3.97998	Oxidoreductase%2Cshort chain dehydrogenase/reductase family
SMc00604	ND			639	30.9911	putative outer membrane protein
SMc00605	ND			609	19.3861	Glutathione S-transferase family protein
SMc00606	ND			759	0.632278	Putative ribonuclease
SMc00607	ND			444	5.1382	putative signal peptide protein
SMc00608	ND			870	2.06947	hypothetical protein
SMc00610	ND			597	6.95532	Putative hydrolase
SMc00611	ND			2544	0.959832	putative transmembrane protein
SMc00612	ND			744	3.59655	Hypothetical protein signal peptide
SMc00613	ND			585	0.506953	hypothetical protein
SMc00614	ND			663	1.17015	putative phosphoribosylglycinamide formyltransferase gart protein
SMc00615	ND			1071	3.62986	5'-phosphoribosyl-5-aminoimidazole synthetase
SMc00618	ND			2211	1.26718	Putative polyphosphate kinase
SMc00619	ND			1524	1.24407	Putative exopolyphosphatase
SMc00620	ND			1359	5.21743	putative signal peptide protein
SMc00621	ND			1092	1.10268	Adenylate cyclase 2 protein
SMc01754	ND			1443	1.64282	Multicopper oxidase signal peptide
SMc01755	ND			1236	1.55734	putative MFS-type transporter protein
SMc01757	ND			381	4.7816	hypothetical protein
SMc01758	ND			1629	1.81646	60 KD chaperonin B (GroEL) protein
SMc01759	ND			219	6.24332	hypothetical protein
SMc01762	ND			336	0.272263	Putative transcription regulator
SMc01763	ND			906	2.05961	putative transmembrane protein
SMc01764	ND			780	2.68266	Putative arginyl-tRNA--protein transferase
SMc01765	ND			465	4.70252	putative transmembrane protein
SMc01767	ND			438	1.2123	Conserved hypothetical transmembrane protein
SMc01768	ND			513	7.96108	Transcription regulator MarR family
SMc01772	ND			1206	0.680799	putative riboflavin biosynthesis protein (deaminase/reductase)
SMc01773	ND			621	3.79623	putative riboflavin synthase alpha chain
SMc01774	ND			351	58.7802	Hypothetical protein signal peptide
SMc01775	ND			540	13.8353	Putative acetyltransferase
SMc01776	ND			504	3.38817	Auxin-binding protein
SMc01778	ND			483	3.58782	Putative N utilization substance protein B
SMc01779	ND			1227	0.413213	MFS-type transporter
SMc01780	ND			2136	1.94343	Putative pyrophosphate-energized proton pump
SMc01782	ND			537	1.33103	Hypothetical protein
SMc01783	ND			552	2.59677	hypothetical protein
SMc01784	ND			1044	1.19033	Putative fatty acid/phospholipid synthesis protein
SMc01785	ND			972	1.75481	putative 3-oxoacyl-acyl-carrier-protein synthase III
SMc01786	ND			339	2.00912	putative integration host factor subunit alpha
SMc01788	ND			216	10.6561	Hypothetical protein
SMc01789	ND			273	2.53147	putative signal peptide protein
SMc01902	ND			405	0.170898	ABC transporter%2Cperiplasmic solute-binding protein
SMc01790	ND			1245	1.52674	Putative glycosyltransferase
SMc01791	ND			1245	2.13173	Conserved hypothetical transmembrane protein
SMc01794	ND			576	3.64767	Putative polysaccharide export system periplasmic transmembrane protein
SMc01795	ND			2139	2.7298	Surface polysaccharide transport protein
SMc01796	ND			1254	3.53989	hypothetical protein
SMc01797	ND			651	9.899	Putative acetyltransferase
SMc01798	ND			741	1.58666	hypothetical protein
SMc01799	ND			189	6.47981	Conserved hypothetical signal peptide protein
SMc01801	ND			933	2.98086	putative N-acetyl-gamma-glutamyl-phosphate reductase
SMc01803	ND			468	7.70416	putative 30S ribosomal protein S9
SMc01804	ND			465	30.8686	putative 50S ribosomal protein L13
SMc01805	ND			432	8.39242	putative transmembrane protein
SMc01806	ND			822	3.68899	Putative enoyl CoA hydratase
SMc01807	ND			837	0.818627	putative transmembrane protein
SMc01808	ND			429	2.16488	hypothetical protein
SMc01809	ND			1281	2.66906	Putative O-acetylhomoserine sulfhydrylase
SMc01810	ND			342	1.14094	hypothetical protein
SMc04433	ND			270	2.57173	Hypothetical protein
SMc01811	ND			1173	2.46591	Putative transposase
SMc01812	ND			1248	2.10675	Putative cytochrome P450-like monooxygenase
SMc01813	ND			858	1.77435	hypothetical protein
SMc04448	ND			1566	1.06065	Phospholipase D family protein
SMc01905	ND			2421	4.79329	putative ATP-dependent protease LA protein
SMc01906	ND			273	14.5967	DNA-binding protein HU
SMc01907	ND			2190	8.45354	putative transmembrane protein
SMc01908	ND			474	3.68577	Transcription regulator MarR family
SMc01910	ND			3462	0.443993	Hypothetical protein
SMc01911	ND			399	4.95275	hypothetical protein
SMc01914	ND			606	1.27851	NADH dehydrogenase I chain C
SMc01915	ND			1191	2.32491	putative NADH-quinone oxidoreductase subunit D 1
SMc01916	ND			255	0.555461	putative signal peptide protein
SMc01917	ND			828	2.64001	NADH dehydrogenase I chain E
SMc01918	ND			1305	3.19917	NADH-quinone oxidoreductase subunit F 1
SMc01919	ND			645	1.12461	putative transmembrane protein
SMc01920	ND			2082	2.44061	putative NADH dehydrogenase I chain G
SMc01921	ND			1044	3.14109	putative NADH dehydrogenase I chain H transmembrane protein
SMc01922	ND			495	3.71033	putative NADH-ubiquinone oxidoreductase chain I
SMc01923	ND			615	5.34453	putative NADH dehydrogenase I chain J transmembrane protein
SMc01924	ND			309	6.1917	putative NADH dehydrogenase I chain K transmembrane protein
SMc01925	ND			1995	3.18162	putative NADH dehydrogenase I chain L transmembrane protein
SMc01926	ND			1512	3.34008	putative NADH dehydrogenase I chain M transmembrane protein
SMc01927	ND			1443	3.71627	putative NADH dehydrogenase I chain N transmembrane protein
SMc01928	ND			768	0.640427	putative biotin--[acetyl-CoA-carboxylase] synthetase
SMc01929	ND			1695	3.20722	Ribonuclease J
SMc01930	ND			405	2.5074	Putative methylmalonyl-CoA epimerase
SMc01931	ND			387	2.41675	Conserved hypothetical transmembrane protein
SMc01932	ND			366	3.48904	hypothetical protein
SMc01933	ND			216	6.69687	hypothetical protein
SMc01376	ND			687	1.66205	putative lipoprotein-releasing system ATP-binding protein
SMc01374	ND			1227	1.0494	Hypothetical protein
SMc01373	ND			1293	13.1645	Putative DNA polymerase IV 1
SMc01372	ND			270	2.06251	hypothetical protein
SMc01371	ND			405	2.0948	DivK cell division response regulator%2Cessential cell cycle regulator
SMc01368	ND			1185	2.85859	MFS-type efflux protein
SMc01367	ND			717	0.631274	hypothetical protein
SMc01366	ND			456	2.79295	hypothetical protein
SMc01365	ND			2370	1.30796	Putative exoribonuclease II
SMc01364	ND			2703	2.31153	Putative DNA topoisomerase I
SMc01363	ND			1152	0.534921	hypothetical protein
SMc01362	ND			612	2.21161	putative transmembrane protein
SMc01358	ND			936	8.5063	putative transmembrane protein
SMc01357	ND			156	1.72179	putative transmembrane protein
SMc01356	ND			336	0.877941	putative transmembrane protein
SMc01355	ND			498	3.34656	Putative Holliday junction resolvase
SMc01354	ND			705	13.9132	hypothetical protein
SMc01353	ND			288	3.46836	Putative glutamyl-tRNA(GLN) amidotransferase subunit C
SMc01351	ND			255	0.715384	hypothetical protein
SMc01349	ND			504	1.27549	hypothetical protein
SMc01347	ND			453	1.13405	hypothetical protein
SMc01346	ND			615	0.542635	Leucyl/phenylalanyl-tRNA--protein transferase
SMc01345	ND			1350	3.59748	putative biotin carboxylase
SMc01342	ND			768	10.5691	Putative outer membrane protein
SMc01341	ND			150	0.332253	Hypothetical protein
SMc01340	ND			1173	3.8855	Aminotransferase
SMc01339	ND			408		Transposase for insertion sequence element ISRm11/ISRm2011-2
SMc01337	ND			216	7.38779	Hypothetical protein
SMc01335	ND			1281	2.13288	putative N-acetylmuramoyl-L-alanine amidase AmiC precursor transmembrane protein
SMc01333	ND			1029	2.38705	putative peptide chain release factor 2 (RF-2) protein
SMc01332	ND			501	3.14099	Hypothetical protein
SMc01331	ND			774	2.53699	putative inorganic polyphosphate/ATP-NAD kinase
SMc04435	ND			426	2.11762	hypothetical protein
SMc01330	ND			942	2.1949	Putative transcription regulator
SMc01329	ND			621	2.63305	putative FMN-dependent NADH-azoreductase
SMc01328	ND			276	1.1397	putative transmembrane protein
SMc01327	ND			876	4.77216	Putative tRNA/rRNA methyltransferase
SMc01326	ND			1176	13.5407	putative elongation factor TU protein
SMc01325	ND			666	3.53637	Hypothetical protein
SMc01324	ND			891	5.89273	Sugar epimerase
SMc01321	ND			429	12.0467	putative 50S ribosomal protein L11
SMc01320	ND			699	5.91323	putative 50S ribosomal protein L1
SMc01319	ND			588	2.15131	putative 50S ribosomal protein L10 (L8)
SMc01318	ND			381	28.7099	putative 50S ribosomal protein L7/L12 (L8)
SMc01317	ND			4143	5.71422	putative DNA-directed RNA polymerase beta chain
SMc01316	ND			4227	6.87844	putative DNA-directed RNA polymerase beta' chain
SMc01315	ND			297	14.1805	hypothetical protein
SMc01314	ND			372	16.8368	putative 30S ribosomal protein S12
SMc01313	ND			471	13.3964	putative 30S ribosomal protein S7
SMc01312	ND			2100	7.9919	putative elongation factor G
SMc01311	ND			1176	13.5407	putative elongation factor TU protein
SMc01310	ND			309	12.602	putative 30S ribosomal protein S10
SMc01309	ND			687	5.8786	putative 50S ribosomal protein L3
SMc01308	ND			621	9.36937	putative 50S ribosomal protein L4
SMc01307	ND			294	7.40716	putative 50S ribosomal protein L23
SMc01306	ND			837	9.74347	putative 50S ribosomal protein L2
SMc01305	ND			279	13.0446	putative 30S ribosomal protein S19
SMc01304	ND			390	21.216	putative 50S ribosomal protein L22
SMc01303	ND			714	10.9918	putative 30S ribosomal protein S3
SMc01302	ND			414	8.28129	putative 50S ribosomal protein L16
SMc01301	ND			201	8.31608	putative 50S ribosomal protein L29
SMc01300	ND			237	5.71284	putative 30S ribosomal protein S17
SMc01299	ND			369	5.88813	putative 50S ribosomal protein L14
SMc01298	ND			312	8.56113	putative 50S ribosomal protein L24
SMc01297	ND			558	4.88239	putative 50S ribosomal protein L5
SMc01296	ND			306	8.90861	putative 30S ribosomal protein S14
SMc01295	ND			399	6.34892	putative 30S ribosomal protein S8
SMc01294	ND			534	7.83837	putative 50S ribosomal protein L6
SMc01293	ND			363	3.03952	putative 50S ribosomal protein L18
SMc01292	ND			570	8.62404	putative 30S ribosomal protein S5
SMc01291	ND			204	6.7618	putative 50S ribosomal protein L30
SMc01290	ND			471	3.68249	putative 50S ribosomal protein L15
SMc01289	ND			1341	3.88631	Preprotein translocase subunit SecY
SMc01288	ND			579	3.43402	putative adenylate kinase
SMc01287	ND			369	10.9845	putative 30S ribosomal protein S13
SMc01286	ND			390	23.583	putative 30S ribosomal protein S11
SMc01285	ND			1011	6.6417	DNA-directed RNA polymerase%2Calpha subunit
SMc01283	ND			426	9.18359	putative 50S ribosomal protein L17
SMc01282	ND			651	1.54439	putative transmembrane protein
SMc01281	ND			942	6.25255	hypothetical protein
SMc01280	ND			1398	2.44933	Serine protease
SMc01279	ND			1311	1.54441	hypothetical protein
SMc01278	ND			330	5.7173	Putative small multidrug resistance protein
SMc01277	ND			786	1.86462	Putative ATP synthase complex assembly protein
SMc01276	ND			669	1.15683	Putative phosphoglycolate phosphatase
SMc01274	ND			378	2.36862	Conserved hypothetical transmembrane protein%2Csignal peptide
SMc01273	ND			870	14.5029	Putative S-formylglutathione hydrolase
SMc01272	ND			660	0.812373	putative transmembrane protein
SMc01271	ND			441	1.06765	hypothetical protein
SMc01270	ND			1128	10.1947	putative alcohol dehydrogenase class III + glutathione-dependent formaldehyde dehydrogenase
SMc01269	ND			399	13.3677	Transcription regulator
SMc01268	ND			759	5.14559	putative octanoyltransferase
SMc01267	ND			1950	1.98861	hypothetical protein
SMc01266	ND			1317	1.29803	hypothetical protein
SMc01265	ND			1548	1.84983	hypothetical protein
SMc01264	ND			354	0.538205	putative transmembrane protein
SMc01263	ND			267	11.6253	putative transmembrane protein
SMc01262	ND			519	3.49919	Putative polypeptide deformylase
SMc01261	ND			1422	1.20275	Putative transporter transmembrane protein
SMc01260	ND			387	4.83846	Putative transcription regulator
SMc01259	ND			474	1.41363	putative transmembrane protein
SMc01258	ND			1023	2.89561	putative transmembrane protein
SMc01257	ND			690	2.27816	putative transmembrane protein
SMc01256	ND			1401	1.89021	putative L-serine dehydratase
SMc00995	ND			435	1.70114	hypothetical protein
SMc01068	ND			270	17.854	Hypothetical protein
SMc00997	ND			729	2.10072	Conserved hypothetical transmembrane protein
SMc00998	ND			609	2.96055	Conserved hypothetical signal peptide protein
SMc00999	ND			609	4.76422	hypothetical protein
SMc01000	ND			663	3.9409	hypothetical protein
SMc01001	ND			732	1.71667	putative transmembrane protein
SMc01002	ND			429	6.2038	hypothetical protein
SMc01003	ND			966	3.29337	hypothetical protein
SMc01004	ND			453	3.83719	Putative phosphoribosyl-AMP cyclohydrolase
SMc01006	ND			447	9.41893	hypothetical protein
SMc01007	ND			375	1.23131	hypothetical protein
SMc01008	ND			438	0.620931	Hypothetical protein
SMc01009	ND			540	0.599825	hypothetical protein
SMc01012	ND			585	7.6214	hypothetical protein
SMc01013	ND			603	4.08073	hypothetical protein
SMc01014	ND			711	1.12328	Hypothetical protein
SMc01016	ND			432	4.82806	Hypothetical protein
SMc01017	ND			471	4.58247	Putative acetyltransferase
SMc01019	ND			885	0.941914	Hypothetical protein
SMc01020	ND			1326	0.919777	Putative oxidoreductase
SMc01021	ND			606	6.47168	putative transmembrane protein
SMc01026	ND			891	8.30061	Hypothetical protein
SMc01027	ND			843	10.5264	putative 2-dehydro-3-deoxyphosphooctonate aldolase
SMc01028	ND			1275	15.3625	putative enolase
SMc01029	ND			321	10.3134	hypothetical protein
SMc01031	ND			1383	2.44025	Pyruvate dehydrogenase E1 component beta subunit
SMc01032	ND			1344	2.24846	Dihydrolipoyllysine-residue acetyltransferase component of pyruvate dehydrogenase complex
SMc01033	ND			642	1.26543	Esterase
SMc01034	ND			588	1.61621	Hypothetical protein
SMc01035	ND			1446	10.1352	putative dihydrolipoamide dehydrogenase (E3 component of pyruvate dehydrogenase complex) protein
SMc01036	ND			252	0.850601	putative transmembrane protein
SMc01037	ND			969	3.67141	putative lipoic acid synthetase
SMc04865	ND			705	4.44345	Hypothetical protein
SMc01038	ND			450	1.61192	hypothetical protein
SMc01039	ND			498	2.00202	Hypothetical protein
SMc01041	ND			1029	2.41119	tRNA-dihydrouridine synthase B
SMc01042	ND			1149	1.09645	Nitrogen assimilation regulatory protein
SMc01043	ND			1455	3.13802	Nitrogen assimilation regulatory protein
SMc01044	ND			2274	1.30141	putative nitrogen regulation transmembrane protein
SMc01045	ND			1365	4.42123	putative nitrogen regulation protein
SMc01046	ND			1377	3.41458	putative TRK system potassium uptake protein
SMc01047	ND			864	2.82686	D-alanine aminotransferase
SMc01049	ND			1398	1.82297	Putative GTP-binding protein
SMc01050	ND			1173	2.46591	Putative transposase
SMc01051	ND			834	1.79068	hypothetical protein
SMc01052	ND			588	12.3035	hypothetical protein
SMc01053	ND			1458	0.662422	putative siroheme synthase
SMc01054	ND			318	3.54404	hypothetical protein
SMc02124	ND			1674	8.17532	Putative sulfite reductase
SMc02123	ND			522	3.65335	Sulfate or sulfite assimilation protein
SMc04436	ND			279	1.54827	Putative toxin RelE
SMc02120	ND			1155	2.15456	putative general L-amino acid transport permease ABC transporter
SMc02118	ND			1026	17.658	putative general L-amino acid-binding periplasmic ABC transporter
SMc02115	ND			246	86.3357	Hypothetical protein
SMc02114	ND			780	5.13228	Putative hydrolase
SMc02113	ND			828	7.07654	putative serine acetyltransferase
SMc02110	ND			354	6.97528	Putative ATP-dependent Clp protease adapter protein clpS 1
SMc02108	ND			747	0.480511	putative transmembrane protein
SMc02107	ND			345	0.678254	putative unknown transmembrane protein
SMc02106	ND			420	10.3667	Histidine triad (HIT) family protein
SMc02105	ND			1188	1.3091	hypothetical protein
SMc02104	ND			726	4.89311	Hypothetical protein
SMc02103	ND			465	25.153	hypothetical protein
SMc02102	ND			819	3.26137	Conserved hypothetical transmembrane protein
SMc02101	ND			768	12.7262	putative 30S ribosomal protein S2
SMc02100	ND			924	12.8215	putative elongation factor TS (EF-TS) protein
SMc02099	ND			723	3.61693	putative uridylate kinase
SMc02098	ND			561	17.6777	putative ribosome recycling factor (ribosome releasing factor)
SMc02097	ND			744	1.10158	Putative undecaprenyl pyrophosphate synthetase
SMc02096	ND			834	0.441276	putative phosphatidate cytidylyltransferase transmembrane protein
SMc02095	ND			1125	1.32336	Putative zinc metalloprotease
SMc02093	ND			1065	0.927874	putative UDP-3-O-3-hydroxymyristoyl glucosamine N-acyltransferase
SMc02092	ND			465	2.65798	putative 3R-hydroxymyristoyl-acyl carrier protein dehydratase
SMc02091	ND			813	2.59025	putative acyl-[acyl-carrier-protein]--UDP-N-acetyl glucosamine O-acyltransferase (UDP-N-acetylglucosamine acyltransferase)
SMc02090	ND			888	0.651439	hypothetical protein
SMc02089	ND			1170	0.476209	putative lipid-A-disaccharide synthase
SMc02088	ND			285	1.20243	hypothetical protein
SMc02086	ND			2406	0.471942	putative transmembrane protein
SMc02085	ND			987	2.48326	putative biopolymer transport transmembrane protein
SMc02084	ND			426	1.45417	putative biopolymer transport transmembrane protein
SMc02077	ND			792	3.91572	Putative exodeoxyribonuclease III
SMc02076	ND			1464	3.0379	Putative cardiolipin synthetase transmembrane protein
SMc02075	ND			330	4.85589	hypothetical protein
SMc02074	ND			1218	2.57483	Deoxyguanosinetriphosphate triphosphohydrolase
SMc02072	ND			2838	5.79542	putative transmembrane protein
SMc02071	ND			1035	1.08238	Putative Beta-hexosaminidase
SMc02070	ND			867	0.91734	Putative segregation and condensation protein A
SMc02069	ND			720	0.523356	Putative segregation and condensation protein B
SMc02064	ND			1284	3.6198	putative seryl-tRNA synthetase (serine--tRNA ligase)
SMc02063	ND			771	1.05474	5'-nucleotidase SurE
SMc02062	ND			654	2.31401	L-isoaspartyl protein carboxyl O-methyltransferase (PCMT)%2Cincreased transcription during biotin limitation
SMc02061	ND			654	1.153	Biotin-regulated protein
SMc02056	ND			393	2.20484	hypothetical protein
SMc02055	ND			843	0.626863	Putative phytoene synthase
SMc02054	ND			456	2.8173	Conserved hypothetical transmembrane protein
SMc02053	ND			1419	2.97782	Methylenetetrahydrofolate--tRNA-(uracil-5-)-methyltransferase
SMc02049	ND			2865	2.52647	putative glycine dehydrogenase decarboxylating protein
SMc02048	ND			363	23.6667	putative glycine cleavage system H
SMc01242	ND			981	4.69478	Conserved hypothetical signal peptide protein
SMc01241	ND			372	1.76576	Hypothetical protein
SMc01240	ND			1197	0.428236	Transposase for insertion sequence element ISRm5
SMc01239	ND			159	40.1463	putative transmembrane protein
SMc01238	ND			639	5.24535	Putative glutathione S-transferase
SMc01237	ND			3792	7.6007	Vitamin B12-dependent ribonucleotide reductase
SMc01236	ND			804	2.33898	hypothetical protein
SMc01232	ND			630	3.26437	putative transmembrane protein
SMc01230	ND			987	1.03284	Putative transglycosylase transmembrane protein
SMc01229	ND			510	2.13211	N-acetyltransferase
SMc01228	ND			795	2.00824	Streptomycin 6-kinase
SMc01227	ND			1122	62.7578	Putative glycerol trinitrate (GTN) reductase
SMc01226	ND			291	1.48822	Transcriptional regulator%2CArsR family
SMc01223	ND			471	1.39452	Leucine-responsive regulatory protein%2CAsnC family
SMc01222	ND			933	1.5707	Lipopolysaccharide core biosynthesis glycosyl transferase
SMc01220	ND			1023	2.55024	lipopolysaccharide core biosynthesis glycosyl transferase
SMc01219	ND			1056	0.686256	Lipopolysaccharide core biosynthesis mannosyltransferase
SMc01217	ND			1470	1.9367	MFS-type transport protein
SMc01216	ND			303	0.945692	hypothetical protein
SMc01213	ND			936	4.30626	putative transmembrane protein
SMc01210	ND			174	0	Hypothetical protein
SMc01208	ND			510	12.475	Putative peptidyl-prolyl cis-trans isomerase B
SMc01207	ND			1083	1.13554	putative S-adenosylmethionine:tRNA ribosyltransferase-isomerase(queuosine biosynthesis protein QueA)
SMc01206	ND			1131	2.77481	putative queuine tRNA-ribosyltransferase (tRNA-guanine transglycosylase)
SMc01205	ND			756	9.62412	Putative amino acid ABC transporter
SMc01204	ND			885	1.57991	Short-chain dehydrogenase/reductase involved in ribonic-gamma-lactone
SMc01698	ND			867	3.55886	Putative oxidoreductase
SMc02814	ND			933	1.6378	Putative MFS permease
SMc01199	ND			213	3.49344	hypothetical protein
SMc01197	ND			204	1.82707	hypothetical protein
SMc01196	ND			723	2.45138	hypothetical protein
SMc01195	ND			411	0.910816	putative TRm24 transposase
SMc01194	ND			837	0.595386	hypothetical protein
SMc01193	ND			780	1.06805	hypothetical protein
SMc01191	ND			312	6.25383	Hypothetical protein
SMc01190	ND			1032	1.16773	Putative DNA polymerase III%2Cdelta' subunit
SMc01188	ND			1155	1.66157	Putative penicillin-binding precursor (D-alanyl-D-alanine carboxypeptidase fraction A) transmembrane protein
SMc01186	ND			261	3.31868	Hypothetical protein
SMc01185	ND			1488	2.78555	putative signal peptide protein
SMc01184	ND			1539	10.7367	putative transmembrane protein
SMc01183	ND			717	7.19877	Putative LexA repressor transcription regulator
SMc01182	ND			1080	6.89822	Hypothetical protein
SMc01181	ND			348	2.29552	Putative transmembrane protein
SMc01180	ND			297	2.2171	Conserved hypothetical transmembrane protein
SMc01179	ND			345	2.57	Putative multidrug export protein
SMc01178	ND			327	1.34084	Putative multidrug export protein
SMc01177	ND			399	1.63293	hypothetical protein
SMc01176	ND			240	3.40845	hypothetical protein
SMc01175	ND			849	1.50633	putative oxidoreductase
SMc01173	ND			750	2.87783	putative alanyl-tRNA synthetase
SMc01172	ND			864	5.3413	Putative 3-mercaptopyruvate sulfurtransferase
SMc01171	ND			573	2.62063	Putative acetyltransferase
SMc01170	ND			468	1.97515	hypothetical protein
SMc01169	ND			1119	106.435	putative alanine dehydrogenase oxidoreductase
SMc01168	ND			462	4.65083	putative leucine-responsive transcriptional regulator%2CAsnC family
SMc04449	ND			1974	5.21974	putative 2'%2C3'-cyclic-nucleotide 2'-phosphodiesterase precursor protein
SMc00935	ND			321	1.39169	hypothetical protein
SMc00938	ND			591	4.67215	Hypothetical protein
SMc00939	ND			390	13.0286	hypothetical protein
SMc00940	ND			273	7.52902	Hypothetical protein
SMc00941	ND			219	8.25089	Hypothetical protein
SMc00942	ND			243	8.80244	hypothetical protein
SMc00943	ND			600	18.9912	Putative flavoprotein
SMc00944	ND			762	16.9355	Hypothetical protein
SMc00946	ND			1485	0.967205	hypothetical protein
SMc00947	ND			339	5.37343	Nitrogen regulatory protein PII
SMc00948	ND			1410	17.8776	Glutamine synthetase I
SMc00949	ND			330	4.67019	hypothetical protein
SMc00951	ND			1815	3.67004	Putative periplasmic solute-binding protein
[truncated: 4,234 more rows]
