# Supplementary material for: Sinorhizobium meliloti BR-bodies promote fitness during host colonization
Source: mBio. 2025 Oct 31;16(12):e02490-25. doi: 10.1128/mbio.02490-25 (PMC12691583; doi:10.1128/mbio.02490-25)
Supplement: Data set S3 — Root nodule counts. [file mbio.02490-25-s0003.xlsx]

## Sheet: main stats
Dataset S3: Root nodule counts
RNase E				N = 114	14 dpi			21 dpi			28 dpi			35 dpi			42 dpi			42 dpi pink fraction		RNase E ΔIDR				N = 143	14 dpi			21 dpi			28 dpi			35 dpi			42 dpi			42 dpi pink fraction		rne+				N = 75	14 dpi
Genotype	Strain	Assay Date	Group	Plant #	White	Pink	Sum	White	Pink	Sum	White	Pink	Sum	White	Pink	Sum	White	Pink	Sum			Genotype	Strain	Assay Date	Group	Plant #	White	Pink	Sum	White	Pink	Sum	White	Pink	Sum	White	Pink	Sum	White	Pink	Sum			Genotype	Strain	Assay Date	Group	Plant #	White
WT	2395	220131	A1	1	0	0	0	0	0	0	0	5	5	0	5	5	0	5	5	1		Δ	6516	220131	B1	2	0	0	0	4	0	4	0	5	5	2	3	5	5	0	5	0		rne+	6831	220131	C1	3	0
WT	2395	220131	A1	8	1	0	1	1	1	2	1	3	4	1	4	5	0	3	3	1		Δ	6516	220131	B1	9	3	0	3	1	5	6	2	6	8	4	4	8	7	0	7	0		rne+	6831	220131	C1	11	0
WT	2395	220131	A1	17	0	0	0	2	0	2	0	2	2	0	3	3	0	4	4	1		Δ	6516	220131	B1	18	0	1	1	0	1	1	1	0	1	1	0	1	3	0	3	0		rne+	6831	220131	C1	19	1
WT	2395	220131	A1	24	0	0	0	0	4	4	0	5	5	0	6	6	0	7	7	1		Δ	6516	220131	B1	25	0	0	0	2	1	3	3	1	4	2	4	6	6	0	6	0		rne+	6831	220131	C1	26	0
WT	2395	220131	A1	31	1	0	1	0	1	1	0	6	6	0	7	7	0	4	4	1		Δ	6516	220131	B1	32	0	0	0	1	2	3	0	3	3	1	4	5	3	0	3	0		rne+	6831	220131	C1	33	1
WT	2395	220131	A1	40	0	0	0	0	1	1	0	1	1	4	1	5	0	1	1	1		Δ	6516	220131	B1	41	0	0	0	0	5	5	6	2	8	7	0	7	7	0	7	0		rne+	6831	220131	C1	43	1
WT	2395	220131	A1	48	0	1	1	0	1	1	0	1	1	0	2	2	0	2	2	1		Δ	6516	220131	B1	49	1	0	1	4	1	5	1	4	5	2	4	6	6	0	6	0		rne+	6831	220131	C1	50	2
WT	2395	220131	A1	56	0	2	2	0	4	4	0	4	4	3	4	7	3	4	7	0.571429		Δ	6516	220131	B1	57	0	0	0	2	0	2	1	1	2	1	4	5	1	2	3	0.666667		rne+	6831	220131	C1	58	0
WT	2395	220131	A1	63	0	0	0	1	0	1	2	0	2	0	4	4	0	3	3	1		Δ	6516	220131	B1	64	0	0	0	0	0	0	0	0	0	4	0	4	3	0	3	0		rne+	6831	220131	C1	65	0
WT	2395	220131	A1	70	0	0	0	0	0	0	3	0	3	2	0	2	1	2	3	0.666667		Δ	6516	220131	B1	71	0	0	0	0	0	0	0	1	1	1	1	2	4	1	5	0.2		rne+	6831	220131	C1	72	0
WT	2395	220131	A1	77	0	0	0	0	0	0	3	0	3	3	0	3	2	2	4	0.5		Δ	6516	220131	B1	78	0	0	0	0	0	0	0	0	0	0	0	0	0	0	0	#DIV/0!		rne+	6831	220131	C1	79	4
WT	2395	220131	A1	86	2	0	2	2	3	5	0	7	7	1	6	7	0	6	6	1		Δ	6516	220131	B1	87	0	0	0	5	0	5	0	5	5	1	7	8	4	2	6	0.333333		rne+	6831	220131	C1	88	2
WT	2395	220131	A1	94	2	0	2	0	2	2	4	2	6	0	5	5	0	5	5	1		Δ	6516	220131	B1	95	0	0	0	5	0	5	0	5	5	6	3	9	3	3	6	0.5		rne+	6831	220131	C1	96	0
WT	2395	220131	A1	101	1	0	1	5	0	5	1	4	5	8	4	12	0	0	0	#DIV/0!		Δ	6516	220131	B1	102	0	0	0	0	0	0	4	1	5	1	4	5	5	0	5	0		rne+	6831	220131	C1	103	1
WT	2395	220131	A1	109	1	0	1	0	1	1	1	5	6	0	8	8	0	8	8	1		Δ	6516	220131	B1	110	0	0	0	3	1	4	0	4	4	0	3	3	3	0	3	0		rne+	6831	220131	C1	111	0
WT	2395	230703	C	A7	2	1	3	1	3	4	1	5	6	1	5	6	3	5	8	0.625		Δ	6526	220131	D1	4	1	1	2	2	2	4	3	2	5	2	2	4	2	2	4	0.5		rne+	6825	220131	F1	6	2
WT	2395	230703	C	B7	3	0	3	3	0	3	3	5	8	3	6	9	3	5	8	0.625		Δ	6526	220131	D1	13	0	0	0	6	0	6	7	2	9	8	2	10	9	0	9	0		rne+	6825	220131	F1	15	1
WT	2395	230703	C	B27	1	0	1	1	0	1	1	0	1	7	1	8	4	5	9	0.555556		Δ	6526	220131	D1	20	0	0	0	0	0	0	2	1	3	0	0	0	0	2	2	1		rne+	6825	220131	F1	22	2
WT	2395	230703	C	C7	0	0	0	0	0	0	10	0	10	11	2	13	12	2	14	0.142857		Δ	6526	220131	D1	27	1	0	1	4	1	5	2	3	5	1	3	4	3	3	6	0.5		rne+	6825	220131	F1	29	0
WT	2395	230703	C	C13	0	0	0	0	0	0	6	0	6	2	5	7	1	6	7	0.857143		Δ	6526	220131	D1	34	0	1	1	1	0	1	0	4	4	5	2	7	4	2	6	0.333333		rne+	6825	220131	F1	37	0
WT	2395	230703	C	C22	0	0	0	0	0	0	10	0	10	1	10	11	1	10	11	0.909091		Δ	6526	220131	D1	44	0	0	0	1	5	6	3	1	4	4	2	6	6	0	6	0		rne+	6825	220131	F1	46	0
WT	2395	230703	C	D7	0	2	2	1	2	3	4	3	7	6	3	9	7	3	10	0.3		Δ	6526	220131	D1	52	0	0	0	0	0	0	2	0	2	2	0	2	2	0	2	0		rne+	6825	220131	F1	54	0
WT	2395	230703	C	D17	2	1	3	5	1	6	5	3	8	4	5	9	4	5	9	0.555556		Δ	6526	220131	D1	59	0	0	0	2	0	2	2	8	10	11	3	14	6	1	7	0.142857		rne+	6825	220131	F1	61	0
WT	2395	230703	C	D27	0	0	0	0	0	0	8	0	8	11	0	11	12	0	12	0		Δ	6526	220131	D1	66	0	0	0	0	0	0	1	0	1	2	1	3	1	2	3	0.666667		rne+	6825	220131	F1	68	3
WT	2395	230703	C	D33	0	0	0	0	1	1	0	1	1	0	1	1	0	1	1	1		Δ	6526	220131	D1	73	0	0	0	0	0	0	4	3	7	3	5	8	4	4	8	0.5		rne+	6825	220131	F1	75	0
WT	2395	240617	H	1	1	0	1	1	1	2	1	2	3	5	2	7	8	2	10	0.2		Δ	6526	220131	D1	80	0	0	0	0	0	0	0	0	0	0	0	0	0	0	0	#DIV/0!		rne+	6825	220131	F1	82	0
WT	2395	240617	H	9	1	0	1	1	1	2	1	1	2	3	1	4	3	2	5	0.4		Δ	6526	220131	D1	89	0	1	1	1	2	3	5	2	7	3	6	9	11	0	11	0		rne+	6825	220131	F1	92	6
WT	2395	240617	H	17	0	2	2	1	2	3	1	2	3	2	5	7	0	5	5	1		Δ	6526	220131	D1	97	0	0	0	3	3	6	5	1	6	4	2	6	4	0	4	0		rne+	6825	220131	F1	99	0
WT	2395	240617	H	25	2	0	2	1	2	3	0	3	3	5	4	9	4	4	8	0.5		Δ	6526	220131	D1	105	0	0	0	0	0	0	8	0	8	2	8	10	6	3	9	0.333333		rne+	6825	220131	F1	107	2
WT	2395	240617	H	33	1	1	2	0	2	2	0	2	2							#DIV/0!		Δ	6526	220131	D1	112	0	0	0	2	1	3	2	3	5	4	1	5	5	0	5	0		rne+	6825	220131	F1	114	0
WT	2395	240617	H	41	2	0	2	1	1	2	1	2	3	3	3	6	3	3	6	0.5		Δ	6550	220131	E1	5	0	0	0	4	0	4	0	5	5	0	4	4	3	5	8	0.625		rne+	6826	220131	G1	7	0
WT	2395	240617	H	49	1	0	1	0	1	1	4	1	5							#DIV/0!		Δ	6550	220131	E1	14	1	0	1	0	1	1	2	2	4	5	1	6	1	4	5	0.8		rne+	6826	220131	G1	16	1
WT	2395	240617	H	57	3	0	3	0	3	3	0	3	3	0	3	3	0	3	3	1		Δ	6550	220131	E1	21	0	0	0	0	0	0	0	0	0	2	0	2	0	2	2	1		rne+	6826	220131	G1	23	2
WT	2395	240617	H	65	1	1	2	0	2	2	2	2	4							#DIV/0!		Δ	6550	220131	E1	28	0	0	0	0	0	0	0	0	0	0	0	0	0	0	0	#DIV/0!		rne+	6826	220131	G1	30	1
WT	2395	240617	H	73	3	0	3	0	2	2	0	2	2	4	2	6	3	2	5	0.4		Δ	6550	220131	E1	35	0	0	0	5	0	5	0	2	2	4	1	5	5	0	5	0		rne+	6826	220131	G1	39	0
WT	2395	240617	H	81	0	1	1	0	1	1	0	1	1	0	1	1	0	1	1	1		Δ	6550	220131	E1	45	0	0	0	0	0	0	4	0	4	4	1	5	10	0	10	0		rne+	6826	220131	G1	47	0
WT	2395	240617	H	89	2	0	2	0	2	2	0	2	2							#DIV/0!		Δ	6550	220131	E1	53	0	0	0	1	0	1	0	1	1	3	1	4	2	0	2	0		rne+	6826	220131	G1	55	3
WT	2395	240617	H	97	1	0	1	2	1	3	2	1	3	1	3	4	0	4	4	1		Δ	6550	220131	E1	60	1	0	1	1	0	1	0	0	0	1	0	1	2	0	2	0		rne+	6826	220131	G1	62	0
WT	2395	240617	H	301	2	1	3	5	3	8	2	6	8	2	6	8	4	5	9	0.555556		Δ	6550	220131	E1	67	0	0	0	3	0	3	0	5	5	4	2	6	6	0	6	0		rne+	6826	220131	G1	69	3
WT	2395	240617	H	309	3	0	3	0	3	3	0	3	3							#DIV/0!		Δ	6550	220131	E1	74	0	0	0	0	0	0	6	0	6	5	0	5	6	0	6	0		rne+	6826	220131	G1	76	0
WT	2612	240805	R	1	1	3	4	2	3	5	4	3	7	6	3	9	6	3	9	0.333333		Δ	6550	220131	E1	81	0	0	0	6	0	6	7	3	10	9	3	12	8	4	12	0.333333		rne+	6826	220131	G1	85	0
WT	2612	240805	R	9	0	0	0	10	0	10	5	9	14	7	5	12	10	4	14	0.285714		Δ	6550	220131	E1	91	3	0	3	3	1	4	6	1	7	3	2	5	6	1	7	0.142857		rne+	6826	220131	G1	93	2
WT	2612	240805	R	17	1	2	3	2	2	4	0	4	4	0	4	4	4	3	7	0.428571		Δ	6550	220131	E1	98	0	0	0	2	0	2	0	4	4	2	2	4	4	0	4	0		rne+	6826	220131	G1	100	0
WT	2612	240805	R	25	1	1	2	0	3	3	1	3	4	0	4	4	1	4	5	0.8		Δ	6550	220131	E1	106	1	1	2	1	2	3	7	1	8	7	4	11	7	0	7	0		rne+	6826	220131	G1	108	0
WT	2612	240805	R	26	0	2	2	0	2	2	3	2	5	4	2	6	5	2	7	0.285714		Δ	6550	220131	E1	113	1	0	1	3	2	5	6	3	9	4	4	8	4	1	5	0.2		rne+	6826	220131	G1	115	1
WT	2612	240805	R	34	4	0	4	3	4	7	0	7	7	4	7	11	4	7	11	0.636364		∆	6516	230703	E	A8	1	1	2	10	2	12	7	5	12	7	4	11	9	3	12	0.25		rne+	6831	250203	AD	3	0
WT	2612	240805	R	42	1	1	2	3	1	4	4	3	7	5	4	9	8	4	12	0.333333		∆	6516	230703	E	B8	1	0	1	3	1	4	1	6	7	7	5	12	5	6	11	0.545455		rne+	6831	250203	AD	13	2
WT	2612	240805	R	50	0	1	1	0	1	1	2	1	3							#DIV/0!		∆	6516	230703	E	C8	1	0	1	0	1	1	3	1	4	0	4	4	7	4	11	0.363636		rne+	6831	250203	AD	23	3
WT	2612	240805	R	52	0	1	1	0	1	1	3	1	4							#DIV/0!		∆	6516	230703	E	C14	0	0	0	1	0	1	1	1	2	1	1	2	2	0	2	0		rne+	6831	250203	AD	33	4
WT	2612	240805	R	60	0	0	0	1	1	2	6	2	8	2	6	8	0	9	9	1		∆	6516	230703	E	C23	0	0	0	0	0	0	0	0	0	3	0	3	8	1	9	0.111111		rne+	6831	250203	AD	43	2
WT	2612	240805	R	68	0	1	1	1	1	2	2	1	3							#DIV/0!		∆	6516	230703	E	D8	2	0	2	2	3	5	6	6	12	6	3	9	10	3	13	0.230769		rne+	6831	250203	AD	53	0
WT	2612	240805	R	76	3	1	4	3	4	7	4	3	7	11	5	16	14	3	17	0.176471		∆	6516	230703	E	D18	1	1	2	7	1	8	9	1	10	19	1	20	13	4	17	0.235294		rne+	6831	250203	AD	63	2
WT	2612	240805	R	78	0	0	0	2	0	2	1	1	2							#DIV/0!		∆	6516	230703	E	D28	1	0	1	1	1	2	9	1	10	9	1	10	9	2	11	0.181818		rne+	6831	250203	AD	73	0
WT	2612	240805	R	86	0	0	0	1	0	1	0	1	1							#DIV/0!		∆	6516	230703	E	D34	1	0	1	1	0	1	5	0	5	9	1	10	3	1	4	0.25		rne+	6831	250203	AD	83	0
WT	2612	240805	R	94	1	0	1	0	1	1	3	1	4							#DIV/0!		∆	6516	230703	E	D35	1	0	1	1	1	2	3	2	5	7	3	10	15	2	17	0.117647		rne+	6831	250203	AD	89	0
WT	6312	240805	S	2	0	0	0	2	0	2	7	1	8	8	1	9	11	1	12	0.0833333		∆	6516	240617	L	2	4	0	4	7	2	9	8	2	10	8	2	10	8	0	8	0		rne+	6831	250203	AD	95	0
WT	6312	240805	S	10	1	0	1	0	1	1	0	2	2							#DIV/0!		∆	6516	240617	L	10	5	0	5	0	5	5	2	5	7	5	4	9	10	0	10	0		rne+	6831	250203	AD	101	0
WT	6312	240805	S	18	4	1	5	3	3	6	5	3	8							#DIV/0!		∆	6516	240617	L	18	0	1	1	0	2	2	0	2	2	1	2	3	2	1	3	0.333333		rne+	6831	250203	AD	107	3
WT	6312	240805	S	21	3	2	5	3	5	8	3	7	10	1	8	9	1	9	10	0.9		∆	6516	240617	L	26	3	0	3	0	3	3	4	2	6	3	4	7	6	1	7	0.142857		rne+	6831	250203	AD	203	0
WT	6312	240805	S	27	3	3	6	1	6	7	0	9	9	0	9	9	0	9	9	1		∆	6516	240617	L	34	3	0	3	0	3	3	4	4	8							#DIV/0!		rne+	6831	250203	AD	209	0
WT	6312	240805	S	35	4	0	4	1	4	5	3	4	7							#DIV/0!		∆	6516	240617	L	42	1	0	1	1	1	2	4	2	6	4	3	7	9	2	11	0.181818		rne+	6831	250203	AD	212	1
WT	6312	240805	S	43	2	0	2	2	3	5	1	4	5	5	4	9	3	5	8	0.625		∆	6516	240617	L	50	2	0	2	0	2	2	3	2	5							#DIV/0!		rne+	6831	250203	AD	219	1
WT	6312	240805	S	51	0	0	0	2	0	2	1	0	1	8	0	8	9	0	9	0		∆	6516	240617	L	58	1	1	2	2	2	4	4	3	7	3	3	6	6	2	8	0.25		rne+	6831	250203	AD	222	0
WT	6312	240805	S	53	1	0	1	0	1	1	4	1	5							#DIV/0!		∆	6516	240617	L	66	3	0	3	2	3	5	2	4	6							#DIV/0!		rne+	6831	250203	AD	225	0
WT	6312	240805	S	61	1	0	1	0	5	5	0	5	5	3	5	8	5	5	10	0.5		∆	6516	240617	L	74	0	1	1	0	1	1	1	1	2	2	4	6	6	2	8	0.25		rne+	6831	250203	AD	228	1
WT	6312	240805	S	69	0	0	0	1	0	1	6	2	8	2	6	8	1	7	8	0.875		∆	6516	240617	L	82	3	1	4	2	4	6	5	3	8	2	7	9	12	2	14	0.142857		rne+	6831	250203	AD	231	0
WT	6312	240805	S	77	1	0	1	0	1	1	0	1	1							#DIV/0!		∆	6516	240617	L	90	0	0	0	4	0	4	0	4	4	4	2	6	6	3	9	0.333333		rne+	6831	250203	AD	234	1
WT	6312	240805	S	79	2	3	5	0	5	5	1	7	8	1	7	8	1	7	8	0.875		∆	6516	240617	L	302	0	0	0	2	0	2	2	2	4	3	2	5	7	0	7	0		rne+	6831	250203	AD	237	0
WT	6312	240805	S	87	2	0	2	2	2	4	3	4	7	1	6	7	2	6	8	0.75		∆	6516	240617	L	310	3	0	3	1	3	4	7	3	10							#DIV/0!		rne+	6831	250203	AD	240	0
WT	6312	240805	S	95	0	0	0	0	1	1	2	1	3							#DIV/0!		∆	6526	240805	V	3	1	0	1	9	0	9	13	0	13	16	0	16	15	0	15	0		rne+	6831	250203	AD	243	0
WT	2395	241021	X	C1	2	1	3	0	3	3	4	3	7							#DIV/0!		∆	6526	240805	V	11	0	3	3	0	3	3	7	0	7	8	0	8	8	0	8	0		rne+	6831	250203	AD	246	1
WT	2395	241021	X	C9	1	1	2	2	2	4	9	3	12	10	4	14	9	5	14	0.357143		∆	6526	240805	V	19	0	2	2	2	2	4	9	0	9	11	0	11	5	1	6	0.166667		rne+	6831	250203	AD	249	5
WT	2395	241021	X	C17	0	1	1	0	1	1	4	2	6							#DIV/0!		∆	6526	240805	V	22	0	1	1	2	1	3	7	1	8							#DIV/0!		rne+	6831	250203	AD	252	0
WT	2395	241021	X	C25	0	0	0	3	3	6	6	6	12	7	6	13	6	6	12	0.5		∆	6526	240805	V	28	5	0	5	5	0	5	9	0	9	10	0	10	10	0	10	0		rne+	6831	250203	AD	255	0
WT	2395	241021	X	D1	1	0	1	0	1	1	0	1	1							#DIV/0!		∆	6526	240805	V	36	2	0	2	1	2	3	6	2	8							#DIV/0!		rne+	6831	250203	AD	258	0
WT	2395	241021	X	D5	0	0	0	1	0	1	3	2	5	2	5	7	3	5	8	0.625		∆	6526	240805	V	44	1	0	1	0	1	1	0	1	1							#DIV/0!		rne+	6831	250616	AN	5	2
WT	2395	241021	X	D7	2	1	3	0	3	3	8	2	10							#DIV/0!		∆	6526	240805	V	49	0	0	0	3	0	3	4	0	4	5	1	6	8	0	8	0		rne+	6831	250616	AN	15	1
WT	2395	241021	X	D9	6	0	6	7	0	7	7	1	8	7	1	8	8	2	10	0.2		∆	6526	240805	V	54	2	0	2	0	2	2	1	2	3	4	3	7	9	0	9	0		rne+	6831	250616	AN	25	1
WT	2395	241021	X	D11	2	0	2	3	2	5	10	3	13	10	3	13	11	3	14	0.214286		∆	6526	240805	V	62	4	0	4	1	4	5	4	3	7	12	0	12	9	3	12	0.25		rne+	6831	250616	AN	35	0
WT	2395	241021	X	D16	1	3	4	0	5	5	4	5	9							#DIV/0!		∆	6526	240805	V	70	1	0	1	1	1	2	4	1	5							#DIV/0!		rne+	6831	250616	AN	45	0
WT	2395	250203	AC	1	0	0	0	5	0	5	4	5	9	3	8	11	2	6	8	0.75		∆	6526	240805	V	75	0	0	0	0	0	0	0	0	0	0	0	0	5	0	5	0		rne+	6831	250616	AN	55	0
WT	2395	250203	AC	11	3	0	3	1	3	4	0	5	5							#DIV/0!		∆	6526	240805	V	80	2	0	2	2	2	4	3	2	5							#DIV/0!		rne+	6831	250616	AN	65	0
WT	2395	250203	AC	21	0	1	1	0	1	1	0	1	1	2	2	4	3	3	6	0.5		∆	6526	240805	V	88	2	0	2	0	2	2	0	4	4							#DIV/0!		rne+	6831	250616	AN	75	0
WT	2395	250203	AC	31	3	0	3	1	2	3	2	3	5							#DIV/0!		∆	6526	240805	V	90	1	0	1	1	2	3	0	9	9	8	2	10	12	0	12	0		rne+	6831	250616	AN	85	5
WT	2395	250203	AC	41	1	0	1	0	1	1	0	1	1	5	1	6	5	1	6	0.166667		∆	6550	240805	W	4	1	0	1	1	0	1	2	0	2	5	0	5	2	5	7	0.714286		rne+	6831	250616	AN	95	1
WT	2395	250203	AC	51	0	1	1	1	1	2	1	1	2							#DIV/0!		∆	6550	240805	W	12	4	0	4	0	5	5	3	4	7	2	4	6	5	2	7	0.285714		rne+	6831	250616	AN	105	3
WT	2395	250203	AC	61	0	1	1	1	1	2	3	1	4	2	3	5	2	3	5	0.6		∆	6550	240805	W	24	1	0	1	2	0	2	6	0	6	7	0	7	10	0	10	0		rne+	6831	250616	AN	115	4
WT	2395	250203	AC	71	0	0	0	0	0	0	0	0	0							#DIV/0!		∆	6550	240805	W	29	1	0	1	2	1	3	1	2	3							#DIV/0!		rne+	6831	250616	AN	125	0
WT	2395	250203	AC	81	0	2	2	1	2	3	0	2	2	4	3	7				#DIV/0!		∆	6550	240805	W	37	1	0	1	0	1	1	1	1	2							#DIV/0!		rne+	6831	250616	AN	135	0
WT	2395	250203	AC	87	1	0	1	0	1	1	0	1	1							#DIV/0!		∆	6550	240805	W	46	1	0	1	0	2	2	2	2	4							#DIV/0!		rne+	6831	250616	AN	145	1
WT	2395	250203	AC	93	0	0	0	2	0	2	0	2	2	1	3	4	0	4	4	1		∆	6550	240805	W	55	3	0	3	0	3	3	1	3	4	10	2	12	11	2	13	0.153846		rne+	6831	250616	AN	155	0
WT	2395	250203	AC	99	4	0	4	0	4	4	0	5	5							#DIV/0!		∆	6550	240805	W	63	4	0	4	0	4	4	10	1	11							#DIV/0!		rne+	6831	250616	AN	165	0
WT	2395	250203	AC	105	0	0	0	1	2	3	0	3	3	1	3	4	0	4	4	1		∆	6550	240805	W	71	2	0	2	2	1	3	1	3	4	6	2	8	7	4	11	0.363636		rne+	6831	250616	AN	175	0
WT	2395	250203	AC	201	0	1	1	0	1	1	3	1	4	3	1	4	3	1	4	0.25		∆	6550	240805	W	74	2	0	2	4	1	5	4	2	6							#DIV/0!		rne+	6831	250616	AN	185	0
WT	2395	250203	AC	207	0	0	0	0	0	0	0	0	0							#DIV/0!		∆	6550	240805	W	81	3	0	3	0	3	3	4	3	7	14	0	14	18	0	18	0		rne+	6831	250616	AN	195	0
WT	2395	250203	AC	213	0	0	0	0	0	0	0	0	0							#DIV/0!		∆	6550	240805	W	89	3	0	3	2	1	3	5	1	6							#DIV/0!		rne+	6831	250616	AN	305	2
WT	2395	250616	AL	1	3	0	3	1	2	3	7	3	10							#DIV/0!		∆	6550	240805	W	98	0	0	0	0	0	0	3	0	3	4	1	5	10	0	10	0		rne+	6831	250616	AN	315	2
WT	2395	250616	AL	11	0	3	3	3	3	6	2	4	6	4	4	8	5	4	9	0.444444		∆	6550	240805	W	111	3	0	3	4	1	5	5	3	8	6	3	9	11	0	11	0		rne+	6831	250616	AN	325	0
WT	2395	250616	AL	21	3	0	3	0	3	3	3	3	6							#DIV/0!		∆	6550	240805	W	112	1	0	1	1	2	3	2	2	4	1	1	2	9	1	10	0.1		rne+	6831	250616	AN	335	1
WT	2395	250616	AL	31	2	1	3	0	3	3	4	3	7	7	4	11	7	4	11	0.363636		∆	6516	241021	AA	C2	1	1	2	0	1	1	4	7	11			0				#DIV/0!		rne+	6831	250616	AN	345	1
WT	2395	250616	AL	41	0	0	0	0	0	0	0	0	0							#DIV/0!		∆	6516	241021	AA	C10	1	1	2	2	2	4	7	2	9	11	0	11	17	0	17	0		rne+	6831	250616	AN	355	0
WT	2395	250616	AL	51	0	1	1	2	2	4	1	4	5	2	5	7	4	5	9	0.555556		∆	6516	241021	AA	C18	0	0	0	1	0	1	1	1	2							#DIV/0!		rne+	6831	250616	AN	365	3
WT	2395	250616	AL	61	2	0	2	2	0	2	0	3	3							#DIV/0!		∆	6516	241021	AA	C26	1	2	3	1	2	3	2	1	3	7	1	8	6	3	9	0.333333		rne+	6831	250616	AN	375	0
WT	2395	250616	AL	71	2	0	2	3	2	5	1	5	6	1	5	6	2	5	7	0.714286		∆	6516	241021	AA	D2	0	0	0	2	0	2	5	2	7	6	3	9	11	0	11	0		rne+	6831	250616	AN	205	3
WT	2395	250616	AL	81	2	0	2	2	1	3	1	5	6							#DIV/0!		∆	6516	241021	AA	D3	1	1	2	4	2	6	6	4	10							#DIV/0!		rne+	6831	250616	AN	215	2
WT	2395	250616	AL	91	2	0	2	0	2	2	0	2	2	1	2	3	1	2	3	0.666667		∆	6516	241021	AA	D8	1	0	1	1	0	1	6	0	6	1	7	8	15	1	16	0.0625						Sum	99
WT	2395	250616	AL	101	2	0	2	1	1	2	0	2	2							#DIV/0!		∆	6516	241021	AA	D10	1	1	2	3	1	4	5	2	7							#DIV/0!						Average	0.942857
WT	2395	250616	AL	111	1	1	2	1	2	3	2	2	4	6	2	8	6	2	8	0.25		∆	6516	241021	AA	D12	0	1	1	5	1	6	8	1	9							#DIV/0!						StDev	1.34328
WT	2395	250616	AL	121	3	0	3	1	3	4	0	4	4							#DIV/0!		∆	6516	241021	AA	D17	5	2	7	1	6	7	8	9	17	12	6	18	15	2	17	0.117647						N	105
WT	2395	250616	AL	131	0	0	0	1	0	1	2	3	5	1	3	4	2	3	5	0.6		∆	6516	250203	AG	2	0	0	0	1	0	1	3	0	3	5	4	9	9	3	12	0.25						Plant #	14 dpi
WT	2395	250616	AL	141	0	0	0	0	0	0	0	0	0							#DIV/0!		∆	6516	250203	AG	12	1	0	1	0	2	2	0	2	2	3	3	6	3	4	7	0.571429						N = 75	White
WT	2395	250616	AL	151	2	1	3	0	3	3	0	3	3	2	3	5	5	4	9	0.444444		∆	6516	250203	AG	20	0	0	0	0	0	0	0	0	0							#DIV/0!
WT	2395	250616	AL	161	0	0	0	1	0	1	0	2	2							#DIV/0!		∆	6516	250203	AG	32	0	0	0	3	0	3	4	2	6							#DIV/0!
WT	2395	250616	AL	201	1	0	1	0	1	1	0	1	1	2	1	3	3	1	4	0.25		∆	6516	250203	AG	42	2	0	2	1	2	3	5	2	7	8	2	10	9	2	11	0.181818
				Sum	127	55	182	126	180	306	242	296	538	244	285	529	250	290	540			∆	6516	250203	AG	52	0	0	0	0	0	0	5	0	5							#DIV/0!
				Average	1.11404	0.482456	1.59649	1.10526	1.57895	2.68421	2.12281	2.59649	4.7193	3.25333	3.8	7.05333	3.37838	3.91892	7.2973			∆	6516	250203	AG	62	0	0	0	1	0	1	8	0	8	9	0	9	6	3	9	0.333333
				StDev	1.27365	0.810486	1.50587	1.69235	1.46156	2.14481	2.63396	2.09051	3.1355	3.14261	2.34367	3.22447	3.69511	2.3184	3.63543			∆	6516	250203	AG	72	0	0	0	0	0	0	0	0	0							#DIV/0!
				N	114	114	114	114	114	114	114	114	114	75	75	75	74	74	74			∆	6516	250203	AG	82	0	0	0	2	0	2	1	3	4	6	0	6	8	0	8	0
				Plant #	14 dpi			21 dpi			28 dpi			35 dpi			42 dpi					∆	6516	250203	AG	88	1	0	1	1	0	1	3	1	4							#DIV/0!
				N = 114	White	Pink	Sum	White	Pink	Sum	White	Pink	Sum	White	Pink	Sum	White	Pink	Sum			∆	6516	250203	AG	94	0	0	0	1	1	2	4	2	6	5	3	8	5	4	9	0.444444
																						∆	6516	250203	AG	100	0	0	0	1	0	1	1	0	1	0	4	4	3	5	8	0.625
																						∆	6516	250203	AG	106	1	0	1	0	3	3	0	3	3	1	3	4	2	4	6	0.666667
																						∆	6516	250203	AG	202	0	0	0	0	0	0	3	0	3							#DIV/0!
																						∆	6516	250203	AG	208	0	0	0	0	0	0	0	0	0							#DIV/0!
																						∆	6516	250203	AG	214	0	0	0	0	0	0	4	2	6							#DIV/0!
																						∆	6516	250616	AM	2	0	0	0	2	0	2	4	1	5							#DIV/0!
																						∆	6516	250616	AM	12	0	1	1	0	1	1	2	4	6	1	4	5	1	4	5	0.8
																						∆	6516	250616	AM	22	1	0	1	0	1	1	3	1	4							#DIV/0!
																						∆	6516	250616	AM	32	0	1	1	1	0	1	2	0	2	2	1	3	2	0	2	0
																						∆	6516	250616	AM	42	4	0	4	2	3	5	14	1	15							#DIV/0!
																						∆	6516	250616	AM	52	0	0	0	3	0	3	2	1	3	7	0	7	5	0	5	0
																						∆	6516	250616	AM	62	2	0	2	1	0	1	3	0	3							#DIV/0!
																						∆	6516	250616	AM	72	1	0	1	2	1	3	4	2	6	8	1	9	11	0	11	0
																						∆	6516	250616	AM	82	0	0	0	0	0	0	9	0	9							#DIV/0!
																						∆	6516	250616	AM	92	1	0	1	0	1	1	1	1	2	2	2	4	0	3	3	1
																						∆	6516	250616	AM	102	0	0	0	2	1	3	7	2	9							#DIV/0!
																						∆	6516	250616	AM	112	0	0	0	2	0	2	5	0	5	13	0	13	12	0	12	0
																						∆	6516	250616	AM	122	4	0	4	0	2	2	4	1	5							#DIV/0!
																						∆	6516	250616	AM	132	2	0	2	4	0	4	9	2	11	7	2	9	6	2	8	0.25
																						∆	6516	250616	AM	142	1	0	1	0	1	1	0	1	1							#DIV/0!
																						∆	6516	250616	AM	152	0	0	0	3	0	3	6	0	6	10	2	12	8	2	10	0.2
																						∆	6516	250616	AM	162	2	1	3	1	3	4	9	3	12							#DIV/0!
																						∆	6516	250616	AM	202	3	0	3	2	0	2	3	1	4	12	0	12	13	0	13	0
																										Sum	138	29	167	226	161	387	489	276	765	505	226	731	671	143	814
																										Average	0.965035	0.202797	1.16783	1.58042	1.12587	2.70629	3.41958	1.93007	5.34965	4.80952	2.15238	6.89623	6.39048	1.3619	7.75238
																										StDev	1.2707	0.514413	1.36771	1.96139	1.41057	2.25842	2.88048	1.97299	3.28244	3.8013	1.92206	3.88776	3.99044	1.5977	4.08268
																										N	143	143	143	143	143	143	143	143	143	105	105	106	105	105	105
																										Plant #	14 dpi			21 dpi			28 dpi			35 dpi			42 dpi
																										N = 143	White	Pink	Sum	White	Pink	Sum	White	Pink	Sum	White	Pink	Sum	White	Pink	Sum
[truncated: 49 more columns]

## Sheet: Average # of nodules per plant
	RNase E		RNase E deltaIDR		rne+		Ccr IDR hybrid
dpi	Average	Std	Average	Std	Average	Std	Average	Std
14	1.59649	1.50587	1.16783	1.36771	1.25714	1.50658	1.1	1.14537
21	2.68421	2.14481	2.70629	2.25842	2.89524	2.4804	2.68333	2.26612
28	4.7193	3.1355	5.34965	3.28244	4.24762	2.67747	5.66667	3.55426
35	7.05333	3.22447	6.89623	3.88776	5.77333	2.78302	6.5	2.41761
42	7.2973	3.63543	7.75238	4.08268	5.44	2.69755	7.36667	2.68435

## Sheet: Pink nodule fraction 42 dpi
RNase E	RNase E deltaIDR	rne+	Ccr IDR hybrid			RNase E	RNase E deltaIDR	rne+	Ccr IDR hybrid
42 dpi pink fraction	42 dpi pink fraction	42 dpi pink fraction	42 dpi pink fraction		mean	0.61923	0.201643	0.773064	0.456032
1	0	1	0.444444		stdv	0.308607	0.258831	0.304317	0.258442
1	0	1	1
1	0	0.75	0.428571		t-test
1	0	1	0.25		RNase E vs RNase E delta IDR	1.3563e-16
1	0	1	1		RNase E delta IDR vs rne+	7.44314e-26
1	0	1	0.222222		RNase E delta IDR vs Ccr IDR hybrid	1.99748e-05
1	0	1	0.571429
0.571429	0.666667	0.5	0.857143
1	0	1	0.6
0.666667	0.2	0.666667	0.5
0.5	0.333333	1	0.444444
1	0.5	1	0.555556
1	0	1	0.5
1	0	1	0.833333
0.625	0.5	0.666667	0.6
0.625	0	1	0.2
0.555556	1	1	0.75
0.142857	0.5	1	0.166667
0.857143	0.333333	1	0.4
0.909091	0	1	0.5
0.3	0	1	0.5
0.555556	0.142857	1	0
0	0.666667	0.5	0.25
1	0.5	0.5	0
0.2	0	1	0.5
0.4	0	1	0.142857
1	0.333333	1	0.25
0.5	0	1	0.428571
0.5	0.625	1	0.5
1	0.8	1	0.285714
0.4	1	1
1	0	1
1	0	1
0.555556	0	1
0.333333	0	0.857143
0.285714	0	1
0.428571	0	0.4
0.8	0.333333	1
0.285714	0.142857	1
0.636364	0	1
0.333333	0	1
1	0.2	1
0.176471	0.25	1
0.0833333	0.545455	0.777778
0.9	0.363636	0.142857
1	0	0.888889
0.625	0.111111	0
0	0.230769	1
0.5	0.235294	0.5
0.875	0.181818	0.714286
0.875	0.25	0.6
0.75	0.117647	1
0.357143	0	0.666667
0.5	0	0.2
0.625	0.333333	0.6
0.2	0.142857	0.25
0.214286	0.181818	1
0.75	0.25	0.666667
0.5	0.25	0.5
0.166667	0.142857	0
0.6	0.333333	0.25
1	0	1
1	0	0.833333
0.25	0	0.8
0.444444	0.166667	0.222222
0.363636	0	0.333333
0.555556	0	0.142857
0.714286	0	0.5
0.666667	0.25	0.333333
0.25	0	1
0.6	0	0.833333
0.444444	0.714286	0.222222
0.25	0.285714	0.615385
	0
	0.153846
	0.363636
	0
	0
	0
	0.1
	0
	0.333333
	0
	0.0625
	0.117647
	0.25
	0.571429
	0.181818
	0.333333
	0
	0.444444
	0.625
	0.666667
	0.8
	0
	0
	0
	1
	0
	0.25
	0.2
	0
