# Supplementary material for: Sinorhizobium meliloti BR-bodies promote fitness during host colonization
Source: mBio. 2025 Oct 31;16(12):e02490-25. doi: 10.1128/mbio.02490-25 (PMC12691583; doi:10.1128/mbio.02490-25)
Supplement: Data set S4 — Symbiosis competition data. [file mbio.02490-25-s0004.xlsx]

## Sheet: Symbiosis competitions
Dataset S4: Symbiosis competition data
RNase E vs. RNase E, or RNase E vs. RNase EΔIDR in M. truncatula (Jemalong)
	[A] RNase E (unmarked or marked) vs. RNase E (marked)
		INPUT					OUTPUT											Output - Input
												Mixed due	include mixed			exclude mixed
				Isolates		Plants	Nodules	Successful				to multiple
Group	Trial	WT	SpR	Checked	% SpR	inoculated	Extracted	Extractions	WT	SpR	Mixed	nodules	% WT	% SpR	% Mixed	% WT	% SpR			Trials	Input	Output				t Test
1	Rm1021 vs. JOE2612 [RNase E (unmarked) vs. RNase E (SpR)]																				SpR	SpR
	A1	134	114	248	0.459677	30	66	64	32	27	5	0	0.5	0.421875	0.078125	0.542373	0.457627	-0.0020503		A1	0.459677	0.457627	10^7 CFU inoculum
	A2	236	267	503	0.530815	33	69	69	28	33	8	3	0.424242	0.5	0.0757576	0.459016	0.540984	0.0101685		A2	0.530815	0.540984	10^7 CFU inoculum
	A3	111	100	211	0.473934	35	76	76	23	37	16	3	0.315068	0.506849	0.178082	0.383333	0.616667	0.142733		A3	0.473934	0.616667	10^7 CFU inoculum
	A4	78	117	195	0.6	50	94	92	36	30	26	10	0.439024	0.365854	0.195122	0.545455	0.454545	-0.145455		A4	0.6	0.454545	10^7 CFU inoculum
	A5	204	203	407	0.498771	36	87	87	42	35	10	6	0.518519	0.432099	0.0493827	0.545455	0.454545	-0.044226		A5	0.498771	0.454545	10^7 CFU inoculum
2	JOE6312 vs. JOE2612 [RNase E (NmR) vs. RNase E (SpR)]
	A6	171	186	357	0.521008	36	90	87	28	38	21	11	0.368421	0.5	0.131579	0.424242	0.575758	0.0547492		A6	0.521008	0.575758	10^6 CFU inoculum
	A7	213	223	436	0.511468	57	105	103	38	49	16	1	0.372549	0.480392	0.147059	0.436782	0.563218	0.0517505		A7	0.511468	0.563	10^6 CFU inoculum
	TOTAL	1147	1210	2357	0.513364	277	587	578	227	249	102	34	0.417279	0.457721	0.125	0.476891	0.523109	0.0097448
	AVE	163.857	172.857	336.714	0.513668	39.5714	83.8571	82.5714	32.4286	35.5714	14.5714	4.85714	0.419689	0.458153	0.122158	0.476665	0.523335	0.00966719		Average	0.513668	0.523304
	ST DEV				0.0456831	9.94748	14.1354	13.6487	6.62966	7.0677	7.43544	4.29839	0.0734935	0.0530445	0.0556001	0.067259	0.067259	0.0900136
	[B] RNase E vs. RNase EΔIDR
		INPUT					OUTPUT											Output - Input
												Mixed due	include mixed			exclude mixed
				Isolates		Plants	Nodules	Successful				to multiple
	Inoculation	WT	ΔIDR	Checked	% ΔIDR	inoculated	Extracted	Extractions	WT	ΔIDR	Mixed	nodules	% WT	% ΔIDR	% Mixed	% WT	% ΔIDR			Trials	Input	Output
3	JOE2612 vs. JOE6526 [RNase E (SpR) vs. RNase EΔIDR (NmR)]																				ΔIDR	ΔIDR
	B1	172	188	360	0.522222	36	86	85	73	7	5	4	0.901235	0.0864198	0.0123457	0.9125	0.0875	-0.434722		B1	0.522222	0.0875	10^6 CFU inoculum
4	JOE6312 vs. JOE6550 [RNase E (NmR) vs. RNase EΔIDR (SpR)]
	B2	170	197	367	0.536785	36	86	84	64	9	11	6	0.820513	0.115385	0.0641026	0.876712	0.123288	-0.413497		B2	0.536785	0.123288	10^6 CFU inoculum
5	JOE2612 vs. JOE6550 [RNase E (SpR) vs. RNase EΔIDR (SpR)]
	B3	79	70	149	0.469799	56	146	145	114	8	23	12	0.857143	0.0601504	0.0827068	0.934426	0.0655738	-0.404225		B3	0.469799	0.0655738	10^6 CFU inoculum
	TOTAL	421	455	876	0.519406	128	318	314	251	24	39	22	0.859589	0.0821918	0.0582192	0.912727	0.0872727	-0.432134
	AVE	140.333	151.667	292	0.509602	42.6667	106	104.667	83.6667	8	13	7.33333	0.85963	0.0873182	0.0530517	0.90788	0.0921205	-0.417481		Average	0.509602	0.0921205
	ST DEV				0.0352312	11.547	34.641	34.9333	26.6521	1	9.16515	4.16333	0.0404183	0.0276281	0.0364591	0.0291331	0.0291331	0.0156342		p-value (vs. set A)	0.884787	7.0472e-07	t-test, 2-tailed, unequal variance
	* Genotypes of cells extracted from nodules of competititon B3 were determined by PCR amplification of the SMc01336 (rne) locus.
			Output (SpR)
	Group	Trials (n)	Number of observed successes (k)	Total number of succesful extractions	Probability of success on a single trial (p)
	1	5	162	388	41.8	0.417526
	2	2	87	190	45.8	0.457895
	3	1	7	85	8.2	0.0823529
	4	1	11	84	13.1	0.130952
	5	1	23	145	15.9	0.158621
Two-proportion z-test
	Comparisons for Group 1:
	Group 1 vs Group 2: p = 0.4812
	Group 1 vs Group 3: p < 0.0001
	Group 1 vs Group 4: p < 0.0001
	Group 1 vs Group 5: p < 0.0001
	Comparisons for Group 2:
	Group 2 vs Group 1: p = 0.4812
	Group 2 vs Group 3: p < 0.0001
	Group 2 vs Group 4: p < 0.0001
	Group 2 vs Group 5: p < 0.0001
