# Supplementary material for: Sinorhizobium meliloti BR-bodies promote fitness during host colonization
Source: mBio. 2025 Oct 31;16(12):e02490-25. doi: 10.1128/mbio.02490-25 (PMC12691583; doi:10.1128/mbio.02490-25)
Supplement: Data set S5 — Statistical analysis. [file mbio.02490-25-s0005.xlsx]

## Sheet: Sheet1
Dataset S5: Statistical analysis
Experiment	Strain or Treatment	No. of cells	Average Foci per cell	Standard error	Statistical tests used	p-value
Foci per cell RNase E vs. RNase EΔIDR	RNase E	326	0.539877	0.029901	Two-tailed t-test with unequal variance
	RNase EΔIDR	295	0.016949	0.000986809		p<10-4
Foci per cell No treatment, Rif, Chlor.	RNase E, No treatment	1240	0.821774	0.0233368	Two-tailed t-test with unequal variance
	RNase E, Rif, 30'	482	0.029046	0.00132301		p<0.0001
	RNase E, Chlor, 30'	467	0.06424	0.00297267		p<0.0001
Foci per cell No treatment vs Stresses	RNase E, No treatment	1240	0.821774	0.0233368	Two-tailed t-test with unequal variance
	RNase E,42 °C	63	1.53968	0.193982		p<0.0001
	RNase E, 5mM EDTA 30'	90	1.13333	0.119464		p<0.0001
	RNase E, 10% EtOH 30'	108	0.990741	0.0953341		p<0.0001
	RNase E, pH 5.5 30'	135	1.08148	0.0930791		p<0.0001
Experiment	Statistical tests used	p-value
Doubling times calculation	Two-tailed t-test with unequal variance	RNase E vs RNase EΔIDR	0.110486
		RNase EΔIDR vs rne+	0.01391
		RNase EΔIDR vs C. crescentus RNase E IDR hybrid	0.0164112
Experiment	Sample group	Standard deviation	Statistical tests used	p-value
Global mRNA half life calculation	RNase E	1	Two-tailed t-test with unequal variance	p<0.0001
	RNase EΔIDR	2.9
Fold-change of mRNA half-life			One-tailed t-test with unequal variance
Experiment	Statistical tests used	p-value
Comparison of transcript length of transcripts with and without significant mRNA half-life changes in the RNaseEΔIDR mutant	One-tailed T-test with unequal variance	1.28299e-05
Comparison of translation efficiency of transcripts with and without significant mRNA half-life changes in the RNaseEΔIDR mutant	One-tailed T-test with unequal variance	0.0055268
Experiment	Statistical tests used	p-value
Chlorophyll content	Tukey's multiple comparisons test	RNase E vs. RNase EΔIDR	<0.0001
		RNase EΔIDR vs. rne+	<0.0001
		RNase EΔIDR vs. C. crescentus RNase E IDR hybrid	0.0002
		RNase EΔIDR vs. no inoculation	0.2353
Experiment	RNase E (114 plants)		RNase EΔIDR (143 plants)		rne+ (75 plants)		C. crescentus RNase E IDR hybrid (30 plants)
Average number of nodules/ Plant	Average	Standard deviation	Average	Standard deviation	Average	Standard deviation	Average	Standard deviation
14 dpi	1.59649	1.50587	1.16783	1.36771	1.25714	1.50658	1.1	1.14537				ttest
21 dpi	2.68421	2.14481	2.70629	2.25842	2.89524	2.4804	2.68333	2.26612				14 dpi	21 dpi	28 dpi	35 dpi	42 dpi
28 dpi	4.7193	3.1355	5.34965	3.28244	4.24762	2.67747	5.66667	3.55426			RNase E vs RNase E delta IDR	0.0166376	0.933876	0.117956	1.00942e-21	0.425367
35 dpi	7.05333	3.22447	6.89623	3.88776	5.77333	2.78302	6.5	2.41761			RNase E deltaIDR vs rne+	0.63171	0.533286	1.93683e-10	0.0244982	8.47766e-06
42 dpi	7.2973	3.63543	7.75238	4.08268	5.44	2.69755	7.36667	2.68435			RNase E deltaIDR vs Ccr IDR hybrid	0.716979	0.946983	0.556238	0.496727	0.542535
Experiment	Sample group	Sample size	Mean	Standard deviation	Statistical tests used	p-value
Pink nodule fraction/ Plant	RNase E	114 plants	0.61923	0.308607	Kolmogorov-Smirnov test	RNase E vs RNase EΔIDR	p<0.0001
	RNase EΔIDR	143 plants	0.201643	0.258831
	rne+	75 plants	0.773064	0.304317		RNase EΔIDR vs rne+	p<0.0001
	C. crescentus RNase E IDR hybrid	30 plants	0.456032	0.258442		RNase EΔIDR vs C. crescentus RNase E IDR hybrid	p<0.0001
Experiment
Symbiosis Competition		Output (SpR)
	Group	Number of observed successes (k)	Total number of succesful extractions	Probability of success on a single trial (p)
[RNase E (unmarked) vs. RNase E (SpR)]	1	162	388	41.8
[RNase E (NmR) vs. RNase E (SpR)]	2	87	190	45.8
[RNase E (SpR) vs. RNase EΔIDR (NmR)]	3	7	85	8.2
[RNase E (NmR) vs. RNase EΔIDR (SpR)]	4	11	84	13.1
[RNase E (SpR) vs. RNase EΔIDR (SpR)]	5	23	145	15.9
Two-proportion z-test
	Comparisons for Group 1:
	Group 1 vs Group 2: p = 0.4812
	Group 1 vs Group 3: p < 0.0001
	Group 1 vs Group 4: p < 0.0001
	Group 1 vs Group 5: p < 0.0001
	Comparisons for Group 2:
	Group 2 vs Group 1: p = 0.4812
	Group 2 vs Group 3: p < 0.0001
	Group 2 vs Group 4: p < 0.0001
	Group 2 vs Group 5: p < 0.0001
